# Supplementary material for: Sero-epidemiological survey of Coxiella burnetii in livestock and humans in Tana River and Garissa counties in Kenya
Source: PLoS Negl Trop Dis. 2022 Mar 3;16(3):e0010214. doi: 10.1371/journal.pntd.0010214 (PMC8923444; doi:10.1371/journal.pntd.0010214)
Supplement: S1 Data — (XLSX) [file pntd.0010214.s002.xlsx]

## Sheet: livestock
longitude	latitude	altitude	goats	sheep	cattle	donkeys	livenumber	nospecies	primary_key	animalid	species	spp	sex	age	age_code	bdyscore	origin	area	outcome	hhid	herd_exp	pathogen	irrigation	animalid1	sex10	location	cattle1	sheep1	goats1	age1	age2
39.8256	-1.1193	105.7	2	0	0	0	2	1	samples_v2_986	1	goats	1	Female	Adult	2	4	Hola	1	0	3	0	qfever	irrigated	56006	1	1	0	0	1	0	0
39.8256	-1.1193	105.7	2	0	0	0	2	1	samples_v2_986	1	goats	1	Female	Adult	2	4	Hola	1	0	3		qfever	irrigated	56006	1	1	0	0	1	0	0
39.8256	-1.1193	105.7	2	0	0	0	2	1	samples_v2_992	3	goats	1	Female	Adult	2	2	Hola	1	0	3		qfever	irrigated	58421	1	1	0	0	1	0	0
39.8256	-1.1193	105.7	2	0	0	0	2	1	samples_v2_992	3	goats	1	Female	Adult	2	2	Hola	1	0	3		qfever	irrigated	58421	1	1	0	0	1	0	0
39.9219	-1.18624	84.1	20	10	20	0	50	3	samples_v2_74	5	goats	1	Female	Adult	2	4	Hola	1	1	5	1	qfever	irrigated	55742	1	1	0	0	1	0	0
39.8256	-1.11928	104.6	30	0	0	0	30	1	samples_v2_163	7	goats	1	Female	Adult	2	3	Hola	1	0	7	1	qfever	irrigated	54222	1	1	0	0	1	0	0
39.8256	-1.11928	104.6	30	0	0	0	30	1	samples_v2_163	7	goats	1	Female	Adult	2	3	Hola	1	0	7		qfever	irrigated	54222	1	1	0	0	1	0	0
39.8256	-1.11928	104.6	30	0	0	0	30	1	samples_v2_926	2	goats	1	Female	Adult	2	4	Hola	1	1	7		qfever	irrigated	56095	1	1	0	0	1	0	0
39.8256	-1.11928	104.6	30	0	0	0	30	1	samples_v2_926	2	goats	1	Female	Adult	2	4	Hola	1	1	7		qfever	irrigated	56095	1	1	0	0	1	0	0
39.8256	-1.11928	104.6	30	0	0	0	30	1	samples_v2_933	1	goats	1	Female	Adult	2	2	Hola	1	1	7		qfever	irrigated	58491	1	1	0	0	1	0	0
39.8256	-1.11928	104.6	30	0	0	0	30	1	samples_v2_933	1	goats	1	Female	Adult	2	2	Hola	1	1	7		qfever	irrigated	58491	1	1	0	0	1	0	0
39.8256	-1.11928	104.6	30	0	0	0	30	1	samples_v2_936	4	goats	1	Female	Adult	2	4	Hola	1	0	7		qfever	irrigated	56058	1	1	0	0	1	0	0
39.8256	-1.11928	104.6	30	0	0	0	30	1	samples_v2_936	4	goats	1	Female	Adult	2	4	Hola	1	0	7		qfever	irrigated	56058	1	1	0	0	1	0	0
39.8256	-1.11928	104.6	30	0	0	0	30	1	samples_v2_937	13	goats	1	Male	Weener	1	3	Hola	1	0	7		qfever	irrigated	54123	0	1	0	0	1	0	1
39.8256	-1.11928	104.6	30	0	0	0	30	1	samples_v2_937	13	goats	1	Male	Weener	1	3	Hola	1	0	7		qfever	irrigated	54123	0	1	0	0	1	0	1
39.8256	-1.11928	104.6	30	0	0	0	30	1	samples_v2_938	6	goats	1	Male	Adult	2	4	Hola	1	0	7		qfever	irrigated	57370	0	1	0	0	1	0	0
39.8256	-1.11928	104.6	30	0	0	0	30	1	samples_v2_938	6	goats	1	Male	Adult	2	4	Hola	1	0	7		qfever	irrigated	57370	0	1	0	0	1	0	0
39.8256	-1.11928	104.6	30	0	0	0	30	1	samples_v2_939	3	goats	1	Female	Adult	2	3	Hola	1	0	7		qfever	irrigated	56067	1	1	0	0	1	0	0
39.8256	-1.11928	104.6	30	0	0	0	30	1	samples_v2_939	3	goats	1	Female	Adult	2	3	Hola	1	0	7		qfever	irrigated	56067	1	1	0	0	1	0	0
39.8256	-1.11928	104.6	30	0	0	0	30	1	samples_v2_940	14	goats	1	Male	Weener	1	3	Hola	1	0	7		qfever	irrigated	55852	0	1	0	0	1	0	1
39.8256	-1.11928	104.6	30	0	0	0	30	1	samples_v2_940	14	goats	1	Male	Weener	1	3	Hola	1	0	7		qfever	irrigated	55852	0	1	0	0	1	0	1
39.8256	-1.11928	104.6	30	0	0	0	30	1	samples_v2_941	11	goats	1	Female	Weener	1	4	Hola	1	0	7		qfever	irrigated	55876	1	1	0	0	1	0	1
39.8256	-1.11928	104.6	30	0	0	0	30	1	samples_v2_941	11	goats	1	Female	Weener	1	4	Hola	1	0	7		qfever	irrigated	55876	1	1	0	0	1	0	1
39.8256	-1.11928	104.6	30	0	0	0	30	1	samples_v2_942	5	goats	1	Female	Adult	2	2	Hola	1	1	7		qfever	irrigated	55921	1	1	0	0	1	0	0
39.8256	-1.11928	104.6	30	0	0	0	30	1	samples_v2_942	5	goats	1	Female	Adult	2	2	Hola	1	1	7		qfever	irrigated	55921	1	1	0	0	1	0	0
39.8256	-1.11928	104.6	30	0	0	0	30	1	samples_v2_943	9	goats	1	Female	Weener	1	3	Hola	1	0	7		qfever	irrigated	58436	1	1	0	0	1	0	1
39.8256	-1.11928	104.6	30	0	0	0	30	1	samples_v2_943	9	goats	1	Female	Weener	1	3	Hola	1	0	7		qfever	irrigated	58436	1	1	0	0	1	0	1
39.8256	-1.11928	104.6	30	0	0	0	30	1	samples_v2_944	7	goats	1	Female	Adult	2	3	Hola	1	0	7		qfever	irrigated	56062	1	1	0	0	1	0	0
39.8256	-1.11928	104.6	30	0	0	0	30	1	samples_v2_944	7	goats	1	Female	Adult	2	3	Hola	1	0	7		qfever	irrigated	56062	1	1	0	0	1	0	0
39.8256	-1.11928	104.6	30	0	0	0	30	1	samples_v2_945	12	goats	1	Female	Adult	2	3	Hola	1	0	7		qfever	irrigated	55902	1	1	0	0	1	0	0
39.8256	-1.11928	104.6	30	0	0	0	30	1	samples_v2_945	12	goats	1	Female	Adult	2	3	Hola	1	0	7		qfever	irrigated	55902	1	1	0	0	1	0	0
39.8256	-1.11928	104.6	30	0	0	0	30	1	samples_v2_946	10	goats	1	Female	Adult	2	4	Hola	1	1	7		qfever	irrigated	58408	1	1	0	0	1	0	0
39.8256	-1.11928	104.6	30	0	0	0	30	1	samples_v2_946	10	goats	1	Female	Adult	2	4	Hola	1	1	7		qfever	irrigated	58408	1	1	0	0	1	0	0
39.8256	-1.11928	104.6	30	0	0	0	30	1	samples_v2_947	8	goats	1	Male	Adult	2	4	Hola	1	0	7		qfever	irrigated	55981	0	1	0	0	1	0	0
39.8256	-1.11928	104.6	30	0	0	0	30	1	samples_v2_947	8	goats	1	Male	Adult	2	4	Hola	1	0	7		qfever	irrigated	55981	0	1	0	0	1	0	0
39.8256	-1.11928	104.6	30	0	0	0	30	1	samples_v2_949	17	goats	1	Female	Adult	2	4	Hola	1	0	7		qfever	irrigated	56182	1	1	0	0	1	0	0
39.8256	-1.11928	104.6	30	0	0	0	30	1	samples_v2_949	17	goats	1	Female	Adult	2	4	Hola	1	0	7		qfever	irrigated	56182	1	1	0	0	1	0	0
39.8256	-1.11928	104.6	30	0	0	0	30	1	samples_v2_950	18	goats	1	Female	Weener	1	3	Hola	1	0	7		qfever	irrigated	58493	1	1	0	0	1	0	1
39.8256	-1.11928	104.6	30	0	0	0	30	1	samples_v2_951	19	goats	1	Male	Adult	2	3	Hola	1	0	7		qfever	irrigated	55874	0	1	0	0	1	0	0
39.8256	-1.11928	104.6	30	0	0	0	30	1	samples_v2_951	19	goats	1	Male	Adult	2	3	Hola	1	0	7		qfever	irrigated	55874	0	1	0	0	1	0	0
39.8256	-1.11928	104.6	30	0	0	0	30	1	samples_v2_953	20	goats	1	Female	Adult	2	3	Hola	1	0	7		qfever	irrigated	58486	1	1	0	0	1	0	0
39.8256	-1.11928	104.6	30	0	0	0	30	1	samples_v2_957	16	goats	1	Female	Adult	2	3	Hola	1	0	7		qfever	irrigated	56076	1	1	0	0	1	0	0
39.8256	-1.11928	104.6	30	0	0	0	30	1	samples_v2_957	16	goats	1	Female	Adult	2	3	Hola	1	0	7		qfever	irrigated	56076	1	1	0	0	1	0	0
39.8256	-1.11928	104.6	30	0	0	0	30	1	samples_v2_958	15	goats	1	Female	Adult	2	3	Hola	1	0	7		qfever	irrigated	58501	1	1	0	0	1	0	0
39.8256	-1.11928	104.6	30	0	0	0	30	1	samples_v2_958	15	goats	1	Female	Adult	2	3	Hola	1	0	7		qfever	irrigated	58501	1	1	0	0	1	0	0
39.8256	-1.11929	106.4	30	20	0	1	51	3	samples_v2_985	1	goats	1	Female	Adult	2	2	Hola	1	0	18	0	qfever	irrigated	56099	1	1	0	0	1	0	0
39.8256	-1.11929	106.4	30	20	0	1	51	3	samples_v2_985	1	goats	1	Female	Adult	2	2	Hola	1	0	18		qfever	irrigated	56099	1	1	0	0	1	0	0
39.8241	-1.11648	115.2	5	15	0	0	20	2	samples_v2_1006	10	sheep	2	Female	Weener	1	3	Hola	1	0	36	0	qfever	irrigated	55900	1	1	0	1	0	0	1
39.8241	-1.11648	115.2	5	15	0	0	20	2	samples_v2_1006	10	sheep	2	Female	Weener	1	3	Hola	1	0	36		qfever	irrigated	55900	1	1	0	1	0	0	1
39.8241	-1.11648	115.2	5	15	0	0	20	2	samples_v2_1007	8	sheep	2	Female	Adult	2	3	Hola	1	0	36		qfever	irrigated	58159	1	1	0	1	0	0	0
39.8241	-1.11648	115.2	5	15	0	0	20	2	samples_v2_1007	8	sheep	2	Female	Adult	2	3	Hola	1	0	36		qfever	irrigated	58159	1	1	0	1	0	0	0
39.8241	-1.11648	115.2	5	15	0	0	20	2	samples_v2_989	1	goats	1	Female	Adult	2	2	Hola	1	0	36		qfever	irrigated	57372	1	1	0	0	1	0	0
39.8241	-1.11648	115.2	5	15	0	0	20	2	samples_v2_989	1	goats	1	Female	Adult	2	2	Hola	1	0	36		qfever	irrigated	57372	1	1	0	0	1	0	0
39.8241	-1.11648	115.2	5	15	0	0	20	2	samples_v2_990	6	sheep	2	Female	Adult	2	3	Hola	1	0	36		qfever	irrigated	54124	1	1	0	1	0	0	0
39.8241	-1.11648	115.2	5	15	0	0	20	2	samples_v2_990	6	sheep	2	Female	Adult	2	3	Hola	1	0	36		qfever	irrigated	54124	1	1	0	1	0	0	0
39.8241	-1.11648	115.2	5	15	0	0	20	2	samples_v2_991	3	goats	1	Female	Adult	2	4	Hola	1	0	36		qfever	irrigated	58503	1	1	0	0	1	0	0
39.8241	-1.11648	115.2	5	15	0	0	20	2	samples_v2_991	3	goats	1	Female	Adult	2	4	Hola	1	0	36		qfever	irrigated	58503	1	1	0	0	1	0	0
39.8241	-1.11648	115.2	5	15	0	0	20	2	samples_v2_993	5	goats	1	Female	Adult	2	3	Hola	1	0	36		qfever	irrigated	55953	1	1	0	0	1	0	0
39.8241	-1.11648	115.2	5	15	0	0	20	2	samples_v2_993	5	goats	1	Female	Adult	2	3	Hola	1	0	36		qfever	irrigated	55953	1	1	0	0	1	0	0
39.8241	-1.11648	115.2	5	15	0	0	20	2	samples_v2_994	2	goats	1	Female	Adult	2	4	Hola	1	0	36		qfever	irrigated	56024	1	1	0	0	1	0	0
39.8241	-1.11648	115.2	5	15	0	0	20	2	samples_v2_994	2	goats	1	Female	Adult	2	4	Hola	1	0	36		qfever	irrigated	56024	1	1	0	0	1	0	0
39.8241	-1.11648	115.2	5	15	0	0	20	2	samples_v2_996	4	goats	1	Female	Adult	2	3	Hola	1	0	36		qfever	irrigated	55841	1	1	0	0	1	0	0
39.8241	-1.11648	115.2	5	15	0	0	20	2	samples_v2_996	4	goats	1	Female	Adult	2	3	Hola	1	0	36		qfever	irrigated	55841	1	1	0	0	1	0	0
39.8241	-1.11648	115.2	5	15	0	0	20	2	samples_v2_997	6	sheep	2	Male	Adult	2	4	Hola	1	0	36		qfever	irrigated	58490	0	1	0	1	0	0	0
39.8241	-1.11648	115.2	5	15	0	0	20	2	samples_v2_997	6	sheep	2	Male	Adult	2	4	Hola	1	0	36		qfever	irrigated	58490	0	1	0	1	0	0	0
39.8241	-1.11648	115.2	5	15	0	0	20	2	samples_v2_999	9	sheep	2	Female	Adult	2	2	Hola	1	0	36		qfever	irrigated	58496	1	1	0	1	0	0	0
39.8241	-1.11648	115.2	5	15	0	0	20	2	samples_v2_999	9	sheep	2	Female	Adult	2	2	Hola	1	0	36		qfever	irrigated	58496	1	1	0	1	0	0	0
39.8255	-1.11929	104.3	16	0	0	0	16	1	samples_v2_1000	7	goats	1	Female	Adult	2	3	Hola	1	0	38	1	qfever	irrigated	57308	1	1	0	0	1	0	0
39.8255	-1.11929	104.3	16	0	0	0	16	1	samples_v2_1000	7	goats	1	Female	Adult	2	3	Hola	1	0	38		qfever	irrigated	57308	1	1	0	0	1	0	0
39.8255	-1.11929	104.3	16	0	0	0	16	1	samples_v2_1001	5	goats	1	Female	Adult	2	3	Hola	1	0	38		qfever	irrigated	55964	1	1	0	0	1	0	0
39.8255	-1.11929	104.3	16	0	0	0	16	1	samples_v2_1001	5	goats	1	Female	Adult	2	3	Hola	1	0	38		qfever	irrigated	55964	1	1	0	0	1	0	0
39.8255	-1.11929	104.3	16	0	0	0	16	1	samples_v2_1003	1	goats	1	Female	Weener	1	4	Hola	1	1	38		qfever	irrigated	58166	1	1	0	0	1	0	1
39.8255	-1.11929	104.3	16	0	0	0	16	1	samples_v2_1003	1	goats	1	Female	Weener	1	4	Hola	1	1	38		qfever	irrigated	58166	1	1	0	0	1	0	1
39.8255	-1.11929	104.3	16	0	0	0	16	1	samples_v2_1004	3	goats	1	Female	Adult	2	2	Hola	1	1	38		qfever	irrigated	56394	1	1	0	0	1	0	0
39.8255	-1.11929	104.3	16	0	0	0	16	1	samples_v2_1004	3	goats	1	Female	Adult	2	2	Hola	1	1	38		qfever	irrigated	56394	1	1	0	0	1	0	0
39.8255	-1.11929	104.3	16	0	0	0	16	1	samples_v2_1005	6	goats	1	Female	Adult	2	3	Hola	1	0	38		qfever	irrigated	58451	1	1	0	0	1	0	0
39.8255	-1.11929	104.3	16	0	0	0	16	1	samples_v2_1005	6	goats	1	Female	Adult	2	3	Hola	1	0	38		qfever	irrigated	58451	1	1	0	0	1	0	0
39.8255	-1.11929	104.3	16	0	0	0	16	1	samples_v2_1008	8	goats	1	Female	Weener	1	3	Hola	1	0	38		qfever	irrigated	58500	1	1	0	0	1	0	1
39.8255	-1.11929	104.3	16	0	0	0	16	1	samples_v2_1008	8	goats	1	Female	Weener	1	3	Hola	1	0	38		qfever	irrigated	58500	1	1	0	0	1	0	1
39.8255	-1.11929	104.3	16	0	0	0	16	1	samples_v2_1009	4	goats	1	Female	Adult	2	2	Hola	1	0	38		qfever	irrigated	56172	1	1	0	0	1	0	0
39.8255	-1.11929	104.3	16	0	0	0	16	1	samples_v2_1009	4	goats	1	Female	Adult	2	2	Hola	1	0	38		qfever	irrigated	56172	1	1	0	0	1	0	0
39.8255	-1.11929	104.3	16	0	0	0	16	1	samples_v2_998	9	goats	1	Female	Adult	2	3	Hola	1	0	38		qfever	irrigated	57317	1	1	0	0	1	0	0
39.8255	-1.11929	104.3	16	0	0	0	16	1	samples_v2_998	9	goats	1	Female	Adult	2	3	Hola	1	0	38		qfever	irrigated	57317	1	1	0	0	1	0	0
39.8256	-1.1193	106.3	8	0	0	0	8	1	samples_v2_975	1	goats	1	Female	Adult	2	4	Hola	1	1	41	1	qfever	irrigated	58509	1	1	0	0	1	0	0
39.8256	-1.1193	106.3	8	0	0	0	8	1	samples_v2_977	3	goats	1	Female	Adult	2	4	Hola	1	0	41		qfever	irrigated	56020	1	1	0	0	1	0	0
39.8256	-1.1193	106.3	8	0	0	0	8	1	samples_v2_977	3	goats	1	Female	Adult	2	4	Hola	1	0	41		qfever	irrigated	56020	1	1	0	0	1	0	0
39.8256	-1.1193	106.3	8	0	0	0	8	1	samples_v2_978	2	goats	1	Female	Adult	2	4	Hola	1	0	41		qfever	irrigated	55840	1	1	0	0	1	0	0
39.8256	-1.1193	106.3	8	0	0	0	8	1	samples_v2_978	2	goats	1	Female	Adult	2	4	Hola	1	0	41		qfever	irrigated	55840	1	1	0	0	1	0	0
39.8256	-1.1193	106.3	8	0	0	0	8	1	samples_v2_979	6	goats	1	Female	Weener	1	3	Hola	1	0	41		qfever	irrigated	56367	1	1	0	0	1	0	1
39.8256	-1.1193	106.3	8	0	0	0	8	1	samples_v2_979	6	goats	1	Female	Weener	1	3	Hola	1	0	41		qfever	irrigated	56367	1	1	0	0	1	0	1
39.8256	-1.1193	106.3	8	0	0	0	8	1	samples_v2_981	4	goats	1	Female	Weener	1	4	Hola	1	0	41		qfever	irrigated	58423	1	1	0	0	1	0	1
39.8256	-1.1193	106.3	8	0	0	0	8	1	samples_v2_981	4	goats	1	Female	Weener	1	4	Hola	1	0	41		qfever	irrigated	58423	1	1	0	0	1	0	1
39.8256	-1.1193	106.3	8	0	0	0	8	1	samples_v2_982	5	goats	1	Male	Weener	1	3	Hola	1	0	41		qfever	irrigated	57340	0	1	0	0	1	0	1
39.8256	-1.1193	106.3	8	0	0	0	8	1	samples_v2_982	5	goats	1	Male	Weener	1	3	Hola	1	0	41		qfever	irrigated	57340	0	1	0	0	1	0	1
39.8256	-1.11928	105.2	13	0	0	0	13	1	samples_v2_948	4	goats	1	Female	Weener	1	3	Hola	1	0	68	1	qfever	irrigated	56386	1	1	0	0	1	0	1
39.8256	-1.11928	105.2	13	0	0	0	13	1	samples_v2_948	4	goats	1	Female	Weener	1	3	Hola	1	0	68		qfever	irrigated	56386	1	1	0	0	1	0	1
39.8256	-1.11928	105.2	13	0	0	0	13	1	samples_v2_952	1	goats	1	Female	Adult	2	2	Hola	1	0	68		qfever	irrigated	57395	1	1	0	0	1	0	0
39.8256	-1.11928	105.2	13	0	0	0	13	1	samples_v2_952	1	goats	1	Female	Adult	2	2	Hola	1	0	68		qfever	irrigated	57395	1	1	0	0	1	0	0
39.8256	-1.11928	105.2	13	0	0	0	13	1	samples_v2_954	3	goats	1	Male	Adult	2	3	Hola	1	1	68		qfever	irrigated	55880	0	1	0	0	1	0	0
39.8256	-1.11928	105.2	13	0	0	0	13	1	samples_v2_954	3	goats	1	Male	Adult	2	3	Hola	1	1	68		qfever	irrigated	55880	0	1	0	0	1	0	0
39.8256	-1.11928	105.2	13	0	0	0	13	1	samples_v2_955	6	goats	1	Female	Adult	2	3	Hola	1	0	68		qfever	irrigated	58443	1	1	0	0	1	0	0
39.8256	-1.11928	105.2	13	0	0	0	13	1	samples_v2_955	6	goats	1	Female	Adult	2	3	Hola	1	0	68		qfever	irrigated	58443	1	1	0	0	1	0	0
39.8256	-1.11928	105.2	13	0	0	0	13	1	samples_v2_956	5	goats	1	Female	Weener	1	3	Hola	1	0	68		qfever	irrigated	55867	1	1	0	0	1	0	1
39.8256	-1.11928	105.2	13	0	0	0	13	1	samples_v2_956	5	goats	1	Female	Weener	1	3	Hola	1	0	68		qfever	irrigated	55867	1	1	0	0	1	0	1
39.8256	-1.11928	105.2	13	0	0	0	13	1	samples_v2_959	2	goats	1	Female	Adult	2	4	Hola	1	0	68		qfever	irrigated	55912	1	1	0	0	1	0	0
39.8256	-1.11928	105.2	13	0	0	0	13	1	samples_v2_959	2	goats	1	Female	Adult	2	4	Hola	1	0	68		qfever	irrigated	55912	1	1	0	0	1	0	0
39.8256	-1.11928	105.2	13	0	0	0	13	1	samples_v2_962	8	goats	1	Female	Adult	2	2	Hola	1	1	68		qfever	irrigated	58417	1	1	0	0	1	0	0
39.8256	-1.11928	105.2	13	0	0	0	13	1	samples_v2_962	8	goats	1	Female	Adult	2	2	Hola	1	1	68		qfever	irrigated	58417	1	1	0	0	1	0	0
39.8256	-1.11928	105.2	13	0	0	0	13	1	samples_v2_971	7	goats	1	Female	Adult	2	2	Hola	1	0	68		qfever	irrigated	57338	1	1	0	0	1	0	0
39.8256	-1.11928	105.2	13	0	0	0	13	1	samples_v2_971	7	goats	1	Female	Adult	2	2	Hola	1	0	68		qfever	irrigated	57338	1	1	0	0	1	0	0
39.8256	-1.11928	105.2	13	0	0	0	13	1	samples_v2_973	9	goats	1	Female	Weener	1	3	Hola	1	0	68		qfever	irrigated	55920	1	1	0	0	1	0	1
39.8256	-1.11928	105.2	13	0	0	0	13	1	samples_v2_973	9	goats	1	Female	Weener	1	3	Hola	1	0	68		qfever	irrigated	55920	1	1	0	0	1	0	1
39.8256	-1.1193	107.4	11	11	0	0	22	2	samples_v2_1027	1	goats	1	Female	Adult	2	2	Hola	1	0	77	1	qfever	irrigated	56036	1	1	0	0	1	0	0
39.8256	-1.1193	107.4	11	11	0	0	22	2	samples_v2_1027	1	goats	1	Female	Adult	2	2	Hola	1	0	77		qfever	irrigated	56036	1	1	0	0	1	0	0
39.8256	-1.1193	107.4	11	11	0	0	22	2	samples_v2_1029	2	goats	1	Female	Adult	2	2	Hola	1	0	77		qfever	irrigated	55809	1	1	0	0	1	0	0
39.8256	-1.1193	107.4	11	11	0	0	22	2	samples_v2_1029	2	goats	1	Female	Adult	2	2	Hola	1	0	77		qfever	irrigated	55809	1	1	0	0	1	0	0
39.8256	-1.1193	107.4	11	11	0	0	22	2	samples_v2_1030	4	sheep	2	Female	Adult	2	2	Hola	1	0	77		qfever	irrigated	58183	1	1	0	1	0	0	0
39.8256	-1.1193	107.4	11	11	0	0	22	2	samples_v2_1030	4	sheep	2	Female	Adult	2	2	Hola	1	0	77		qfever	irrigated	58183	1	1	0	1	0	0	0
39.8256	-1.1193	107.4	11	11	0	0	22	2	samples_v2_1031	5	sheep	2	Male	Adult	2	3	Hola	1	0	77		qfever	irrigated	58442	0	1	0	1	0	0	0
39.8256	-1.1193	107.4	11	11	0	0	22	2	samples_v2_1031	5	sheep	2	Male	Adult	2	3	Hola	1	0	77		qfever	irrigated	58442	0	1	0	1	0	0	0
39.8256	-1.1193	107.4	11	11	0	0	22	2	samples_v2_1032	6	sheep	2	Female	Adult	2	3	Hola	1	0	77		qfever	irrigated	55914	1	1	0	1	0	0	0
39.8256	-1.1193	107.4	11	11	0	0	22	2	samples_v2_1033	3	goats	1	Male	Adult	2	3	Hola	1	1	77		qfever	irrigated	56365	0	1	0	0	1	0	0
39.8256	-1.1193	107.4	11	11	0	0	22	2	samples_v2_1011	1	sheep	2	Female	Adult	2	3	Hola	1	0	99	0	qfever	irrigated	58504	1	1	0	1	0	0	0
39.8256	-1.1193	107.4	11	11	0	0	22	2	samples_v2_1011	1	sheep	2	Female	Adult	2	3	Hola	1	0	99		qfever	irrigated	58504	1	1	0	1	0	0	0
39.8256	-1.1193	107.4	11	11	0	0	22	2	samples_v2_1017	2	sheep	2	Female	Adult	2	3	Hola	1	0	99		qfever	irrigated	56132	1	1	0	1	0	0	0
39.8256	-1.1193	107.4	11	11	0	0	22	2	samples_v2_1017	2	sheep	2	Female	Adult	2	3	Hola	1	0	99		qfever	irrigated	56132	1	1	0	1	0	0	0
39.8256	-1.1193	107.4	11	11	0	0	22	2	samples_v2_1023	4	sheep	2	Female	Adult	2	2	Hola	1	0	99		qfever	irrigated	55893	1	1	0	1	0	0	0
39.8256	-1.1193	107.4	11	11	0	0	22	2	samples_v2_1023	4	sheep	2	Female	Adult	2	2	Hola	1	0	99		qfever	irrigated	55893	1	1	0	1	0	0	0
39.8256	-1.1193	107.4	11	11	0	0	22	2	samples_v2_1024	3	sheep	2	Male	Adult	2	4	Hola	1	0	99		qfever	irrigated	58445	0	1	0	1	0	0	0
39.8256	-1.1193	107.4	11	11	0	0	22	2	samples_v2_1024	3	sheep	2	Male	Adult	2	4	Hola	1	0	99		qfever	irrigated	58445	0	1	0	1	0	0	0
39.8256	-1.1193	107.4	11	11	0	0	22	2	samples_v2_1025	5	goats	1	Male	Adult	2	4	Hola	1	0	99		qfever	irrigated	55954	0	1	0	0	1	0	0
39.8256	-1.1193	107.4	11	11	0	0	22	2	samples_v2_1025	5	goats	1	Male	Adult	2	4	Hola	1	0	99		qfever	irrigated	55954	0	1	0	0	1	0	0
39.8256	-1.1193	107.4	11	11	0	0	22	2	samples_v2_1026	6	goats	1	Male	Adult	2	3	Hola	1	0	99		qfever	irrigated	58196	0	1	0	0	1	0	0
39.8256	-1.1193	107.4	11	11	0	0	22	2	samples_v2_1026	6	goats	1	Male	Adult	2	3	Hola	1	0	99		qfever	irrigated	58196	0	1	0	0	1	0	0
39.8256	-1.1193	107.4	11	11	0	0	22	2	samples_v2_1028	7	goats	1	Female	Adult	2	4	Hola	1	0	99		qfever	irrigated	56133	1	1	0	0	1	0	0
39.8256	-1.1193	107.4	11	11	0	0	22	2	samples_v2_1028	7	goats	1	Female	Adult	2	4	Hola	1	0	99		qfever	irrigated	56133	1	1	0	0	1	0	0
39.8224	-1.11644	113.2	9	0	0	0	9	1	samples_v2_1012	3	goats	1	Male	Adult	2	3	Hola	1	0	144	0	qfever	irrigated	58497	0	1	0	0	1	0	0
39.8224	-1.11644	113.2	9	0	0	0	9	1	samples_v2_1015	1	goats	1	Female	Adult	2	3	Hola	1	0	144		qfever	irrigated	58446	1	1	0	0	1	0	0
39.8224	-1.11644	113.2	9	0	0	0	9	1	samples_v2_1015	1	goats	1	Female	Adult	2	3	Hola	1	0	144		qfever	irrigated	58446	1	1	0	0	1	0	0
39.8224	-1.11644	113.2	9	0	0	0	9	1	samples_v2_1021	2	goats	1	Female	Adult	2	3	Hola	1	0	144		qfever	irrigated	56151	1	1	0	0	1	0	0
39.8224	-1.11644	113.2	9	0	0	0	9	1	samples_v2_1021	2	goats	1	Female	Adult	2	3	Hola	1	0	144		qfever	irrigated	56151	1	1	0	0	1	0	0
39.8255	-1.11929	103.9	5	5	0	0	10	2	samples_v2_961	2	goats	1	Female	Adult	2	4	Hola	1	0	151	1	qfever	irrigated	56423	1	1	0	0	1	0	0
39.8255	-1.11929	103.9	5	5	0	0	10	2	samples_v2_961	2	goats	1	Female	Adult	2	4	Hola	1	0	151		qfever	irrigated	56423	1	1	0	0	1	0	0
39.8255	-1.11929	103.9	5	5	0	0	10	2	samples_v2_963	5	goats	1	Female	Weener	1	4	Hola	1	0	151		qfever	irrigated	56178	1	1	0	0	1	0	1
39.8255	-1.11929	103.9	5	5	0	0	10	2	samples_v2_963	5	goats	1	Female	Weener	1	4	Hola	1	0	151		qfever	irrigated	56178	1	1	0	0	1	0	1
39.8255	-1.11929	103.9	5	5	0	0	10	2	samples_v2_964	4	goats	1	Female	Weener	1	4	Hola	1	0	151		qfever	irrigated	58487	1	1	0	0	1	0	1
39.8255	-1.11929	103.9	5	5	0	0	10	2	samples_v2_964	4	goats	1	Female	Weener	1	4	Hola	1	0	151		qfever	irrigated	58487	1	1	0	0	1	0	1
39.8255	-1.11929	103.9	5	5	0	0	10	2	samples_v2_965	1	goats	1	Female	Adult	2	3	Hola	1	1	151		qfever	irrigated	58162	1	1	0	0	1	0	0
39.8255	-1.11929	103.9	5	5	0	0	10	2	samples_v2_966	8	sheep	2	Female	Adult	2	4	Hola	1	0	151		qfever	irrigated	57387	1	1	0	1	0	0	0
39.8255	-1.11929	103.9	5	5	0	0	10	2	samples_v2_966	8	sheep	2	Female	Adult	2	4	Hola	1	0	151		qfever	irrigated	57387	1	1	0	1	0	0	0
39.8255	-1.11929	103.9	5	5	0	0	10	2	samples_v2_967	3	goats	1	Female	Adult	2	3	Hola	1	1	151		qfever	irrigated	55892	1	1	0	0	1	0	0
39.8255	-1.11929	103.9	5	5	0	0	10	2	samples_v2_967	3	goats	1	Female	Adult	2	3	Hola	1	1	151		qfever	irrigated	55892	1	1	0	0	1	0	0
39.8255	-1.11929	103.9	5	5	0	0	10	2	samples_v2_968	6	sheep	2	Female	Adult	2	3	Hola	1	1	151		qfever	irrigated	55850	1	1	0	1	0	0	0
39.8255	-1.11929	103.9	5	5	0	0	10	2	samples_v2_968	6	sheep	2	Female	Adult	2	3	Hola	1	1	151		qfever	irrigated	55850	1	1	0	1	0	0	0
39.8255	-1.11929	103.9	5	5	0	0	10	2	samples_v2_969	9	sheep	2	Female	Adult	2	3	Hola	1	0	151		qfever	irrigated	55844	1	1	0	1	0	0	0
39.8255	-1.11929	103.9	5	5	0	0	10	2	samples_v2_969	9	sheep	2	Female	Adult	2	3	Hola	1	0	151		qfever	irrigated	55844	1	1	0	1	0	0	0
39.8255	-1.11929	103.9	5	5	0	0	10	2	samples_v2_970	7	sheep	2	Female	Adult	2	3	Hola	1	0	151		qfever	irrigated	56027	1	1	0	1	0	0	0
39.8255	-1.11929	103.9	5	5	0	0	10	2	samples_v2_970	7	sheep	2	Female	Adult	2	3	Hola	1	0	151		qfever	irrigated	56027	1	1	0	1	0	0	0
39.8255	-1.11929	103.9	5	5	0	0	10	2	samples_v2_972	10	sheep	2	Female	Adult	2	4	Hola	1	0	151		qfever	irrigated	58437	1	1	0	1	0	0	0
39.8255	-1.11929	103.9	5	5	0	0	10	2	samples_v2_972	10	sheep	2	Female	Adult	2	4	Hola	1	0	151		qfever	irrigated	58437	1	1	0	1	0	0	0
39.8256	-1.1193	107.4	10	4	0	0	14	2	samples_v2_974	3	goats	1	Female	Adult	2	4	Hola	1	1	155	1	qfever	irrigated	58439	1	1	0	0	1	0	0
39.8256	-1.1193	107.4	10	4	0	0	14	2	samples_v2_974	3	goats	1	Female	Adult	2	4	Hola	1	1	155		qfever	irrigated	58439	1	1	0	0	1	0	0
39.8256	-1.1193	107.4	10	4	0	0	14	2	samples_v2_980	4	goats	1	Female	Adult	2	3	Hola	1	0	155		qfever	irrigated	57300	1	1	0	0	1	0	0
39.8256	-1.1193	107.4	10	4	0	0	14	2	samples_v2_980	4	goats	1	Female	Adult	2	3	Hola	1	0	155		qfever	irrigated	57300	1	1	0	0	1	0	0
39.8256	-1.1193	107.4	10	4	0	0	14	2	samples_v2_983	5	goats	1	Female	Adult	2	3	Hola	1	1	155		qfever	irrigated	58485	1	1	0	0	1	0	0
39.8256	-1.1193	107.4	10	4	0	0	14	2	samples_v2_983	5	goats	1	Female	Adult	2	3	Hola	1	1	155		qfever	irrigated	58485	1	1	0	0	1	0	0
39.8256	-1.1193	107.4	10	4	0	0	14	2	samples_v2_984	2	goats	1	Male	Adult	2	4	Hola	1	0	155		qfever	irrigated	55881	0	1	0	0	1	0	0
39.8256	-1.1193	107.4	10	4	0	0	14	2	samples_v2_984	2	goats	1	Male	Adult	2	4	Hola	1	0	155		qfever	irrigated	55881	0	1	0	0	1	0	0
39.8256	-1.1193	107.4	10	4	0	0	14	2	samples_v2_987	7	sheep	2	Female	Adult	2	3	Hola	1	0	155		qfever	irrigated	54119	1	1	0	1	0	0	0
39.8256	-1.1193	107.4	10	4	0	0	14	2	samples_v2_987	7	sheep	2	Female	Adult	2	3	Hola	1	0	155		qfever	irrigated	54119	1	1	0	1	0	0	0
39.8256	-1.1193	107.4	10	4	0	0	14	2	samples_v2_988	8	sheep	2	Female	Weener	1	3	Hola	1	0	155		qfever	irrigated	58401	1	1	0	1	0	0	1
39.8256	-1.1193	107.4	10	4	0	0	14	2	samples_v2_988	8	sheep	2	Female	Weener	1	3	Hola	1	0	155		qfever	irrigated	58401	1	1	0	1	0	0	1
39.8256	-1.1193	107.4	10	4	0	0	14	2	samples_v2_995	6	sheep	2	Female	Adult	2	3	Hola	1	0	155		qfever	irrigated	55918	1	1	0	1	0	0	0
39.8256	-1.1193	107.4	10	4	0	0	14	2	samples_v2_995	6	sheep	2	Female	Adult	2	3	Hola	1	0	155		qfever	irrigated	55918	1	1	0	1	0	0	0
39.8249	-1.12373	109.3	35	20	0	0	55	2	samples_v2_849	3	sheep	2	Female	Adult	2	3	Hola	1	0	202	1	qfever	irrigated	55882	1	1	0	1	0	0	0
39.8249	-1.12373	109.3	35	20	0	0	55	2	samples_v2_849	3	sheep	2	Female	Adult	2	3	Hola	1	0	202		qfever	irrigated	55882	1	1	0	1	0	0	0
39.8249	-1.12373	109.3	35	20	0	0	55	2	samples_v2_853	2	sheep	2	Male	Weener	1	3	Hola	1	0	202		qfever	irrigated	56061	0	1	0	1	0	0	1
39.8249	-1.12373	109.3	35	20	0	0	55	2	samples_v2_853	2	sheep	2	Male	Weener	1	3	Hola	1	0	202		qfever	irrigated	56061	0	1	0	1	0	0	1
39.8249	-1.12373	109.3	35	20	0	0	55	2	samples_v2_854	1	sheep	2	Female	Adult	2	3	Hola	1	0	202		qfever	irrigated	56079	1	1	0	1	0	0	0
39.8249	-1.12373	109.3	35	20	0	0	55	2	samples_v2_854	1	sheep	2	Female	Adult	2	3	Hola	1	0	202		qfever	irrigated	56079	1	1	0	1	0	0	0
39.8249	-1.12373	109.3	35	20	0	0	55	2	samples_v2_862	10	sheep	2	Female	Adult	2	2	Hola	1	0	202		qfever	irrigated	57527	1	1	0	1	0	0	0
39.8249	-1.12373	109.3	35	20	0	0	55	2	samples_v2_862	10	sheep	2	Female	Adult	2	2	Hola	1	0	202		qfever	irrigated	57527	1	1	0	1	0	0	0
39.8249	-1.12373	109.3	35	20	0	0	55	2	samples_v2_863	7	sheep	2	Female	Adult	2	3	Hola	1	1	202		qfever	irrigated	56155	1	1	0	1	0	0	0
39.8249	-1.12373	109.3	35	20	0	0	55	2	samples_v2_863	7	sheep	2	Female	Adult	2	3	Hola	1	1	202		qfever	irrigated	56155	1	1	0	1	0	0	0
39.8249	-1.12373	109.3	35	20	0	0	55	2	samples_v2_864	8	sheep	2	Male	Adult	2	4	Hola	1	0	202		qfever	irrigated	57415	0	1	0	1	0	0	0
39.8249	-1.12373	109.3	35	20	0	0	55	2	samples_v2_864	8	sheep	2	Male	Adult	2	4	Hola	1	0	202		qfever	irrigated	57415	0	1	0	1	0	0	0
39.8249	-1.12373	109.3	35	20	0	0	55	2	samples_v2_865	14	goats	1	Female	Adult	2	2	Hola	1	0	202		qfever	irrigated	56082	1	1	0	0	1	0	0
39.8249	-1.12373	109.3	35	20	0	0	55	2	samples_v2_865	14	goats	1	Female	Adult	2	2	Hola	1	0	202		qfever	irrigated	56082	1	1	0	0	1	0	0
39.8249	-1.12373	109.3	35	20	0	0	55	2	samples_v2_866	12	goats	1	Female	Adult	2	2	Hola	1	0	202		qfever	irrigated	56148	1	1	0	0	1	0	0
39.8249	-1.12373	109.3	35	20	0	0	55	2	samples_v2_866	12	goats	1	Female	Adult	2	2	Hola	1	0	202		qfever	irrigated	56148	1	1	0	0	1	0	0
39.8249	-1.12373	109.3	35	20	0	0	55	2	samples_v2_867	6	sheep	2	Female	Adult	2	4	Hola	1	0	202		qfever	irrigated	56039	1	1	0	1	0	0	0
39.8249	-1.12373	109.3	35	20	0	0	55	2	samples_v2_867	6	sheep	2	Female	Adult	2	4	Hola	1	0	202		qfever	irrigated	56039	1	1	0	1	0	0	0
39.8249	-1.12373	109.3	35	20	0	0	55	2	samples_v2_868	9	sheep	2	Female	Adult	2	3	Hola	1	0	202		qfever	irrigated	55961	1	1	0	1	0	0	0
39.8249	-1.12373	109.3	35	20	0	0	55	2	samples_v2_868	9	sheep	2	Female	Adult	2	3	Hola	1	0	202		qfever	irrigated	55961	1	1	0	1	0	0	0
39.8249	-1.12373	109.3	35	20	0	0	55	2	samples_v2_869	13	goats	1	Female	Adult	2	3	Hola	1	0	202		qfever	irrigated	55872	1	1	0	0	1	0	0
39.8249	-1.12373	109.3	35	20	0	0	55	2	samples_v2_869	13	goats	1	Female	Adult	2	3	Hola	1	0	202		qfever	irrigated	55872	1	1	0	0	1	0	0
39.8249	-1.12373	109.3	35	20	0	0	55	2	samples_v2_870	11	goats	1	Female	Adult	2	3	Hola	1	0	202		qfever	irrigated	55907	1	1	0	0	1	0	0
39.8249	-1.12373	109.3	35	20	0	0	55	2	samples_v2_870	11	goats	1	Female	Adult	2	3	Hola	1	0	202		qfever	irrigated	55907	1	1	0	0	1	0	0
39.8249	-1.12373	109.3	35	20	0	0	55	2	samples_v2_871	5	sheep	2	Female	Weener	1	3	Hola	1	0	202		qfever	irrigated	58057	1	1	0	1	0	0	1
39.8249	-1.12373	109.3	35	20	0	0	55	2	samples_v2_871	5	sheep	2	Female	Weener	1	3	Hola	1	0	202		qfever	irrigated	58057	1	1	0	1	0	0	1
39.8249	-1.12373	109.3	35	20	0	0	55	2	samples_v2_872	15	goats	1	Female	Adult	2	3	Hola	1	0	202		qfever	irrigated	55909	1	1	0	0	1	0	0
39.8249	-1.12373	109.3	35	20	0	0	55	2	samples_v2_872	15	goats	1	Female	Adult	2	3	Hola	1	0	202		qfever	irrigated	55909	1	1	0	0	1	0	0
39.8249	-1.12373	109.3	35	20	0	0	55	2	samples_v2_873	4	sheep	2	Female	Adult	2	3	Hola	1	0	202		qfever	irrigated	55956	1	1	0	1	0	0	0
39.8249	-1.12373	109.3	35	20	0	0	55	2	samples_v2_873	4	sheep	2	Female	Adult	2	3	Hola	1	0	202		qfever	irrigated	55956	1	1	0	1	0	0	0
39.8249	-1.12373	109.3	35	20	0	0	55	2	samples_v2_874	24	goats	1	Female	Adult	2	3	Hola	1	0	202		qfever	irrigated	56032	1	1	0	0	1	0	0
39.8249	-1.12373	109.3	35	20	0	0	55	2	samples_v2_874	24	goats	1	Female	Adult	2	3	Hola	1	0	202		qfever	irrigated	56032	1	1	0	0	1	0	0
39.8249	-1.12373	109.3	35	20	0	0	55	2	samples_v2_875	18	goats	1	Male	Adult	2	4	Hola	1	0	202		qfever	irrigated	57363	0	1	0	0	1	0	0
39.8249	-1.12373	109.3	35	20	0	0	55	2	samples_v2_875	18	goats	1	Male	Adult	2	4	Hola	1	0	202		qfever	irrigated	57363	0	1	0	0	1	0	0
39.8249	-1.12373	109.3	35	20	0	0	55	2	samples_v2_876	16	goats	1	Female	Adult	2	3	Hola	1	0	202		qfever	irrigated	56059	1	1	0	0	1	0	0
39.8249	-1.12373	109.3	35	20	0	0	55	2	samples_v2_876	16	goats	1	Female	Adult	2	3	Hola	1	0	202		qfever	irrigated	56059	1	1	0	0	1	0	0
39.8249	-1.12373	109.3	35	20	0	0	55	2	samples_v2_878	25	goats	1	Male	Weener	1	3	Hola	1	0	202		qfever	irrigated	55899	0	1	0	0	1	0	1
39.8249	-1.12373	109.3	35	20	0	0	55	2	samples_v2_878	25	goats	1	Male	Weener	1	3	Hola	1	0	202		qfever	irrigated	55899	0	1	0	0	1	0	1
39.8249	-1.12373	109.3	35	20	0	0	55	2	samples_v2_879	20	goats	1	Male	Adult	2	4	Hola	1	0	202		qfever	irrigated	56057	0	1	0	0	1	0	0
39.8249	-1.12373	109.3	35	20	0	0	55	2	samples_v2_879	20	goats	1	Male	Adult	2	4	Hola	1	0	202		qfever	irrigated	56057	0	1	0	0	1	0	0
39.8249	-1.12373	109.3	35	20	0	0	55	2	samples_v2_880	19	goats	1	Female	Adult	2	3	Hola	1	0	202		qfever	irrigated	57322	1	1	0	0	1	0	0
39.8249	-1.12373	109.3	35	20	0	0	55	2	samples_v2_882	23	goats	1	Female	Weener	1	3	Hola	1	0	202		qfever	irrigated	56025	1	1	0	0	1	0	1
39.8249	-1.12373	109.3	35	20	0	0	55	2	samples_v2_882	23	goats	1	Female	Weener	1	3	Hola	1	0	202		qfever	irrigated	56025	1	1	0	0	1	0	1
39.8249	-1.12373	109.3	35	20	0	0	55	2	samples_v2_883	17	goats	1	Male	Weener	1	3	Hola	1	0	202		qfever	irrigated	56009	0	1	0	0	1	0	1
39.8249	-1.12373	109.3	35	20	0	0	55	2	samples_v2_883	17	goats	1	Male	Weener	1	3	Hola	1	0	202		qfever	irrigated	56009	0	1	0	0	1	0	1
39.8249	-1.12373	109.3	35	20	0	0	55	2	samples_v2_884	22	goats	1	Female	Adult	2	4	Hola	1	0	202		qfever	irrigated	56437	1	1	0	0	1	0	0
39.8249	-1.12373	109.3	35	20	0	0	55	2	samples_v2_884	22	goats	1	Female	Adult	2	4	Hola	1	0	202		qfever	irrigated	56437	1	1	0	0	1	0	0
39.8249	-1.12373	109.3	35	20	0	0	55	2	samples_v2_886	21	goats	1	Female	Adult	2	3	Hola	1	0	202		qfever	irrigated	56008	1	1	0	0	1	0	0
39.8249	-1.12373	109.3	35	20	0	0	55	2	samples_v2_886	21	goats	1	Female	Adult	2	3	Hola	1	0	202		qfever	irrigated	56008	1	1	0	0	1	0	0
39.8236	-1.12589	144.4	20	10	30	0	60	3	samples_v2_831	1	cattle	0	Female	Adult	2	6	Hola	1	0	217	1	qfever	irrigated	56245	1	1	1	0	0	0	0
39.8236	-1.12589	144.4	20	10	30	0	60	3	samples_v2_831	1	cattle	0	Female	Adult	2	6	Hola	1	0	217		qfever	irrigated	56245	1	1	1	0	0	0	0
39.8236	-1.12589	144.4	20	10	30	0	60	3	samples_v2_833	2	cattle	0	Female	Weener	1	6	Hola	1	0	217		qfever	irrigated	54688	1	1	1	0	0	0	1
39.8236	-1.12589	144.4	20	10	30	0	60	3	samples_v2_833	2	cattle	0	Female	Weener	1	6	Hola	1	0	217		qfever	irrigated	54688	1	1	1	0	0	0	1
39.8236	-1.12589	144.4	20	10	30	0	60	3	samples_v2_836	7	cattle	0	Female	Adult	2	7	Hola	1	0	217		qfever	irrigated	57488	1	1	1	0	0	0	0
39.8236	-1.12589	144.4	20	10	30	0	60	3	samples_v2_836	7	cattle	0	Female	Adult	2	7	Hola	1	0	217		qfever	irrigated	57488	1	1	1	0	0	0	0
39.8236	-1.12589	144.4	20	10	30	0	60	3	samples_v2_837	15	goats	1	Female	Adult	2	4	Hola	1	0	217		qfever	irrigated	57077	1	1	0	0	1	0	0
39.8236	-1.12589	144.4	20	10	30	0	60	3	samples_v2_837	15	goats	1	Female	Adult	2	4	Hola	1	0	217		qfever	irrigated	57077	1	1	0	0	1	0	0
39.8236	-1.12589	144.4	20	10	30	0	60	3	samples_v2_838	4	cattle	0	Female	Weener	1	7	Hola	1	0	217		qfever	irrigated	54690	1	1	1	0	0	0	1
39.8236	-1.12589	144.4	20	10	30	0	60	3	samples_v2_838	4	cattle	0	Female	Weener	1	7	Hola	1	0	217		qfever	irrigated	54690	1	1	1	0	0	0	1
39.8236	-1.12589	144.4	20	10	30	0	60	3	samples_v2_840	9	goats	1	Female	Adult	2	3	Hola	1	0	217		qfever	irrigated	56261	1	1	0	0	1	0	0
39.8236	-1.12589	144.4	20	10	30	0	60	3	samples_v2_840	9	goats	1	Female	Adult	2	3	Hola	1	0	217		qfever	irrigated	56261	1	1	0	0	1	0	0
39.8236	-1.12589	144.4	20	10	30	0	60	3	samples_v2_841	11	goats	1	Female	Adult	2	3	Hola	1	0	217		qfever	irrigated	56130	1	1	0	0	1	0	0
39.8236	-1.12589	144.4	20	10	30	0	60	3	samples_v2_841	11	goats	1	Female	Adult	2	3	Hola	1	0	217		qfever	irrigated	56130	1	1	0	0	1	0	0
39.8236	-1.12589	144.4	20	10	30	0	60	3	samples_v2_842	6	cattle	0	Female	Adult	2	6	Hola	1	0	217		qfever	irrigated	57299	1	1	1	0	0	0	0
39.8236	-1.12589	144.4	20	10	30	0	60	3	samples_v2_842	6	cattle	0	Female	Adult	2	6	Hola	1	0	217		qfever	irrigated	57299	1	1	1	0	0	0	0
39.8236	-1.12589	144.4	20	10	30	0	60	3	samples_v2_843	12	goats	1	Male	Adult	2	3	Hola	1	0	217		qfever	irrigated	55997	0	1	0	0	1	0	0
39.8236	-1.12589	144.4	20	10	30	0	60	3	samples_v2_843	12	goats	1	Male	Adult	2	3	Hola	1	0	217		qfever	irrigated	55997	0	1	0	0	1	0	0
39.8236	-1.12589	144.4	20	10	30	0	60	3	samples_v2_844	13	goats	1	Male	Adult	2	4	Hola	1	0	217		qfever	irrigated	56722	0	1	0	0	1	0	0
39.8236	-1.12589	144.4	20	10	30	0	60	3	samples_v2_844	13	goats	1	Male	Adult	2	4	Hola	1	0	217		qfever	irrigated	56722	0	1	0	0	1	0	0
39.8236	-1.12589	144.4	20	10	30	0	60	3	samples_v2_846	14	goats	1	Female	Adult	2	3	Hola	1	0	217		qfever	irrigated	55963	1	1	0	0	1	0	0
39.8236	-1.12589	144.4	20	10	30	0	60	3	samples_v2_846	14	goats	1	Female	Adult	2	3	Hola	1	0	217		qfever	irrigated	55963	1	1	0	0	1	0	0
39.8236	-1.12589	144.4	20	10	30	0	60	3	samples_v2_847	10	goats	1	Female	Adult	2	3	Hola	1	0	217		qfever	irrigated	57812	1	1	0	0	1	0	0
39.8236	-1.12589	144.4	20	10	30	0	60	3	samples_v2_847	10	goats	1	Female	Adult	2	3	Hola	1	0	217		qfever	irrigated	57812	1	1	0	0	1	0	0
39.8236	-1.12589	144.4	20	10	30	0	60	3	samples_v2_848	3	cattle	0	Female	Weener	1	6	Hola	1	0	217		qfever	irrigated	56388	1	1	1	0	0	0	1
39.8236	-1.12589	144.4	20	10	30	0	60	3	samples_v2_848	3	cattle	0	Female	Weener	1	6	Hola	1	0	217		qfever	irrigated	56388	1	1	1	0	0	0	1
39.8236	-1.12589	144.4	20	10	30	0	60	3	samples_v2_850	25	sheep	2	Female	Adult	2	3	Hola	1	0	217		qfever	irrigated	55928	1	1	0	1	0	0	0
39.8236	-1.12589	144.4	20	10	30	0	60	3	samples_v2_850	25	sheep	2	Female	Adult	2	3	Hola	1	0	217		qfever	irrigated	55928	1	1	0	1	0	0	0
39.8236	-1.12589	144.4	20	10	30	0	60	3	samples_v2_851	21	sheep	2	Female	Adult	2	3	Hola	1	0	217		qfever	irrigated	56375	1	1	0	1	0	0	0
39.8236	-1.12589	144.4	20	10	30	0	60	3	samples_v2_851	21	sheep	2	Female	Adult	2	3	Hola	1	0	217		qfever	irrigated	56375	1	1	0	1	0	0	0
39.8236	-1.12589	144.4	20	10	30	0	60	3	samples_v2_852	24	goats	1	Female	Adult	2	2	Hola	1	0	217		qfever	irrigated	54346	1	1	0	0	1	0	0
39.8236	-1.12589	144.4	20	10	30	0	60	3	samples_v2_852	24	goats	1	Female	Adult	2	2	Hola	1	0	217		qfever	irrigated	54346	1	1	0	0	1	0	0
39.8236	-1.12589	144.4	20	10	30	0	60	3	samples_v2_855	19	goats	1	Female	Weener	1	4	Hola	1	1	217		qfever	irrigated	58066	1	1	0	0	1	0	1
39.8236	-1.12589	144.4	20	10	30	0	60	3	samples_v2_855	19	goats	1	Female	Weener	1	4	Hola	1	1	217		qfever	irrigated	58066	1	1	0	0	1	0	1
39.8236	-1.12589	144.4	20	10	30	0	60	3	samples_v2_856	22	sheep	2	Male	Weener	1	3	Hola	1	0	217		qfever	irrigated	56026	0	1	0	1	0	0	1
39.8236	-1.12589	144.4	20	10	30	0	60	3	samples_v2_856	22	sheep	2	Male	Weener	1	3	Hola	1	0	217		qfever	irrigated	56026	0	1	0	1	0	0	1
39.8236	-1.12589	144.4	20	10	30	0	60	3	samples_v2_857	18	goats	1	Female	Adult	2	4	Hola	1	0	217		qfever	irrigated	58030	1	1	0	0	1	0	0
39.8236	-1.12589	144.4	20	10	30	0	60	3	samples_v2_857	18	goats	1	Female	Adult	2	4	Hola	1	0	217		qfever	irrigated	58030	1	1	0	0	1	0	0
39.8236	-1.12589	144.4	20	10	30	0	60	3	samples_v2_858	20	goats	1	Female	Adult	2	3	Hola	1	0	217		qfever	irrigated	55988	1	1	0	0	1	0	0
39.8236	-1.12589	144.4	20	10	30	0	60	3	samples_v2_858	20	goats	1	Female	Adult	2	3	Hola	1	0	217		qfever	irrigated	55988	1	1	0	0	1	0	0
39.8236	-1.12589	144.4	20	10	30	0	60	3	samples_v2_859	17	goats	1	Female	Adult	2	3	Hola	1	0	217		qfever	irrigated	57149	1	1	0	0	1	0	0
39.8236	-1.12589	144.4	20	10	30	0	60	3	samples_v2_859	17	goats	1	Female	Adult	2	3	Hola	1	0	217		qfever	irrigated	57149	1	1	0	0	1	0	0
39.8236	-1.12589	144.4	20	10	30	0	60	3	samples_v2_860	23	sheep	2	Male	Adult	2	4	Hola	1	0	217		qfever	irrigated	56031	0	1	0	1	0	0	0
39.8236	-1.12589	144.4	20	10	30	0	60	3	samples_v2_860	23	sheep	2	Male	Adult	2	4	Hola	1	0	217		qfever	irrigated	56031	0	1	0	1	0	0	0
39.8236	-1.12589	144.4	20	10	30	0	60	3	samples_v2_861	16	goats	1	Female	Adult	2	3	Hola	1	0	217		qfever	irrigated	55887	1	1	0	0	1	0	0
39.8236	-1.12589	144.4	20	10	30	0	60	3	samples_v2_861	16	goats	1	Female	Adult	2	3	Hola	1	0	217		qfever	irrigated	55887	1	1	0	0	1	0	0
39.8255	-1.1221	113.1	10	0	0	0	10	1	samples_v2_1013	3	goats	1	Female	Adult	2	2	Hola	1	1	222	1	qfever	irrigated	55958	1	1	0	0	1	0	0
39.8255	-1.1221	113.1	10	0	0	0	10	1	samples_v2_1013	3	goats	1	Female	Adult	2	2	Hola	1	1	222		qfever	irrigated	55958	1	1	0	0	1	0	0
39.8255	-1.1221	113.1	10	0	0	0	10	1	samples_v2_1016	5	sheep	2	Male	Adult	2	3	Hola	1	0	222		qfever	irrigated	57282	0	1	0	1	0	0	0
39.8255	-1.1221	113.1	10	0	0	0	10	1	samples_v2_1016	5	sheep	2	Male	Adult	2	3	Hola	1	0	222		qfever	irrigated	57282	0	1	0	1	0	0	0
39.8255	-1.1221	113.1	10	0	0	0	10	1	samples_v2_1018	7	sheep	2	Female	Adult	2	3	Hola	1	0	222		qfever	irrigated	57382	1	1	0	1	0	0	0
39.8255	-1.1221	113.1	10	0	0	0	10	1	samples_v2_1018	7	sheep	2	Female	Adult	2	3	Hola	1	0	222		qfever	irrigated	57382	1	1	0	1	0	0	0
39.8255	-1.1221	113.1	10	0	0	0	10	1	samples_v2_1019	1	goats	1	Female	Adult	2	3	Hola	1	0	222		qfever	irrigated	58153	1	1	0	0	1	0	0
39.8255	-1.1221	113.1	10	0	0	0	10	1	samples_v2_1019	1	goats	1	Female	Adult	2	3	Hola	1	0	222		qfever	irrigated	58153	1	1	0	0	1	0	0
39.8255	-1.1221	113.1	10	0	0	0	10	1	samples_v2_1020	4	goats	1	Male	Weener	1	3	Hola	1	0	222		qfever	irrigated	58201	0	1	0	0	1	0	1
39.8255	-1.1221	113.1	10	0	0	0	10	1	samples_v2_1020	4	goats	1	Male	Weener	1	3	Hola	1	0	222		qfever	irrigated	58201	0	1	0	0	1	0	1
39.8255	-1.1221	113.1	10	0	0	0	10	1	samples_v2_1022	6	sheep	2	Female	Adult	2	3	Hola	1	0	222		qfever	irrigated	57411	1	1	0	1	0	0	0
39.8255	-1.1221	113.1	10	0	0	0	10	1	samples_v2_1022	6	sheep	2	Female	Adult	2	3	Hola	1	0	222		qfever	irrigated	57411	1	1	0	1	0	0	0
39.8249	-1.12373	112	10	0	0	0	10	1	samples_v2_919	1	goats	1	Female	Adult	2	2	Hola	1	0	223	0	qfever	irrigated	54467	1	1	0	0	1	0	0
39.8249	-1.12373	112	10	0	0	0	10	1	samples_v2_919	1	goats	1	Female	Adult	2	2	Hola	1	0	223		qfever	irrigated	54467	1	1	0	0	1	0	0
39.8249	-1.12373	112	10	0	0	0	10	1	samples_v2_929	2	goats	1	Female	Adult	2	4	Hola	1	0	223		qfever	irrigated	55583	1	1	0	0	1	0	0
39.8249	-1.12373	112	10	0	0	0	10	1	samples_v2_929	2	goats	1	Female	Adult	2	4	Hola	1	0	223		qfever	irrigated	55583	1	1	0	0	1	0	0
39.8249	-1.12373	112	10	0	0	0	10	1	samples_v2_930	3	goats	1	Female	Weener	1	3	Hola	1	0	223		qfever	irrigated	56426	1	1	0	0	1	0	1
39.8249	-1.12373	112	10	0	0	0	10	1	samples_v2_930	3	goats	1	Female	Weener	1	3	Hola	1	0	223		qfever	irrigated	56426	1	1	0	0	1	0	1
39.8494	-1.16546	104.8	4	19	0	0	23	2	samples_v2_349	8	sheep	2	Female	Adult	2	2	Hola	1	0	249	1	qfever	irrigated	58222	1	1	0	1	0	0	0
39.8494	-1.16546	104.8	4	19	0	0	23	2	samples_v2_349	8	sheep	2	Female	Adult	2	2	Hola	1	0	249		qfever	irrigated	58222	1	1	0	1	0	0	0
39.8494	-1.16546	104.8	4	19	0	0	23	2	samples_v2_350	2	sheep	2	Female	Adult	2	4	Hola	1	0	249		qfever	irrigated	58225	1	1	0	1	0	0	0
39.8494	-1.16546	104.8	4	19	0	0	23	2	samples_v2_350	2	sheep	2	Female	Adult	2	4	Hola	1	0	249		qfever	irrigated	58225	1	1	0	1	0	0	0
39.8494	-1.16546	104.8	4	19	0	0	23	2	samples_v2_351	4	sheep	2	Female	Adult	2	2	Hola	1	0	249		qfever	irrigated	55186	1	1	0	1	0	0	0
39.8494	-1.16546	104.8	4	19	0	0	23	2	samples_v2_352	10	sheep	2	Male	Adult	2	3	Hola	1	1	249		qfever	irrigated	55298	0	1	0	1	0	0	0
39.8494	-1.16546	104.8	4	19	0	0	23	2	samples_v2_352	10	sheep	2	Male	Adult	2	3	Hola	1	1	249		qfever	irrigated	55298	0	1	0	1	0	0	0
39.8494	-1.16546	104.8	4	19	0	0	23	2	samples_v2_353	7	sheep	2	Male	Weener	1	2	Hola	1	1	249		qfever	irrigated	58223	0	1	0	1	0	0	1
39.8494	-1.16546	104.8	4	19	0	0	23	2	samples_v2_353	7	sheep	2	Male	Weener	1	2	Hola	1	1	249		qfever	irrigated	58223	0	1	0	1	0	0	1
39.8494	-1.16546	104.8	4	19	0	0	23	2	samples_v2_354	1	sheep	2	Female	Adult	2	3	Hola	1	0	249		qfever	irrigated	58284	1	1	0	1	0	0	0
39.8494	-1.16546	104.8	4	19	0	0	23	2	samples_v2_354	1	sheep	2	Female	Adult	2	3	Hola	1	0	249		qfever	irrigated	58284	1	1	0	1	0	0	0
39.8494	-1.16546	104.8	4	19	0	0	23	2	samples_v2_356	9	sheep	2	Female	Adult	2	2	Hola	1	0	249		qfever	irrigated	58238	1	1	0	1	0	0	0
39.8494	-1.16546	104.8	4	19	0	0	23	2	samples_v2_356	9	sheep	2	Female	Adult	2	2	Hola	1	0	249		qfever	irrigated	58238	1	1	0	1	0	0	0
39.8494	-1.16546	104.8	4	19	0	0	23	2	samples_v2_357	3	sheep	2	Female	Adult	2	2	Hola	1	0	249		qfever	irrigated	56500	1	1	0	1	0	0	0
39.8494	-1.16546	104.8	4	19	0	0	23	2	samples_v2_357	3	sheep	2	Female	Adult	2	2	Hola	1	0	249		qfever	irrigated	56500	1	1	0	1	0	0	0
39.8494	-1.16546	104.8	4	19	0	0	23	2	samples_v2_358	5	sheep	2	Female	Adult	2	2	Hola	1	0	249		qfever	irrigated	58210	1	1	0	1	0	0	0
39.8494	-1.16546	104.8	4	19	0	0	23	2	samples_v2_358	5	sheep	2	Female	Adult	2	2	Hola	1	0	249		qfever	irrigated	58210	1	1	0	1	0	0	0
39.8494	-1.16546	104.8	4	19	0	0	23	2	samples_v2_359	6	sheep	2	Female	Adult	2	3	Hola	1	0	249		qfever	irrigated	54300	1	1	0	1	0	0	0
39.8494	-1.16546	104.8	4	19	0	0	23	2	samples_v2_359	6	sheep	2	Female	Adult	2	3	Hola	1	0	249		qfever	irrigated	54300	1	1	0	1	0	0	0
39.8494	-1.16546	104.8	4	19	0	0	23	2	samples_v2_361	11	goats	1	Male	Adult	2	3	Hola	1	1	249		qfever	irrigated	55025	0	1	0	0	1	0	0
39.8494	-1.16546	104.8	4	19	0	0	23	2	samples_v2_361	11	goats	1	Male	Adult	2	3	Hola	1	1	249		qfever	irrigated	55025	0	1	0	0	1	0	0
39.8494	-1.16546	104.8	4	19	0	0	23	2	samples_v2_372	12	goats	1	Female	Weener	1	3	Hola	1	0	249		qfever	irrigated	54268	1	1	0	0	1	0	1
39.8494	-1.16546	104.8	4	19	0	0	23	2	samples_v2_372	12	goats	1	Female	Weener	1	3	Hola	1	0	249		qfever	irrigated	54268	1	1	0	0	1	0	1
39.8249	-1.12372	111.3	4	7	0	0	11	2	samples_v2_887	9	sheep	2	Female	Adult	2	3	Hola	1	0	272	0	qfever	irrigated	54178	1	1	0	1	0	0	0
39.8249	-1.12372	111.3	4	7	0	0	11	2	samples_v2_887	9	sheep	2	Female	Adult	2	3	Hola	1	0	272		qfever	irrigated	54178	1	1	0	1	0	0	0
39.8249	-1.12372	111.3	4	7	0	0	11	2	samples_v2_888	7	sheep	2	Female	Adult	2	3	Hola	1	0	272		qfever	irrigated	56411	1	1	0	1	0	0	0
39.8249	-1.12372	111.3	4	7	0	0	11	2	samples_v2_888	7	sheep	2	Female	Adult	2	3	Hola	1	0	272		qfever	irrigated	56411	1	1	0	1	0	0	0
39.8249	-1.12372	111.3	4	7	0	0	11	2	samples_v2_889	3	goats	1	Female	Adult	2	2	Hola	1	0	272		qfever	irrigated	54466	1	1	0	0	1	0	0
39.8249	-1.12372	111.3	4	7	0	0	11	2	samples_v2_889	3	goats	1	Female	Adult	2	2	Hola	1	0	272		qfever	irrigated	54466	1	1	0	0	1	0	0
39.8249	-1.12372	111.3	4	7	0	0	11	2	samples_v2_890	1	goats	1	Female	Adult	2	3	Hola	1	0	272		qfever	irrigated	55976	1	1	0	0	1	0	0
39.8249	-1.12372	111.3	4	7	0	0	11	2	samples_v2_890	1	goats	1	Female	Adult	2	3	Hola	1	0	272		qfever	irrigated	55976	1	1	0	0	1	0	0
39.8249	-1.12372	111.3	4	7	0	0	11	2	samples_v2_892	10	sheep	2	Female	Weener	1	4	Hola	1	0	272		qfever	irrigated	57336	1	1	0	1	0	0	1
39.8249	-1.12372	111.3	4	7	0	0	11	2	samples_v2_892	10	sheep	2	Female	Weener	1	4	Hola	1	0	272		qfever	irrigated	57336	1	1	0	1	0	0	1
39.8249	-1.12372	111.3	4	7	0	0	11	2	samples_v2_894	4	goats	1	Female	Adult	2	4	Hola	1	0	272		qfever	irrigated	56420	1	1	0	0	1	0	0
39.8249	-1.12372	111.3	4	7	0	0	11	2	samples_v2_894	4	goats	1	Female	Adult	2	4	Hola	1	0	272		qfever	irrigated	56420	1	1	0	0	1	0	0
39.8249	-1.12372	111.3	4	7	0	0	11	2	samples_v2_895	5	sheep	2	Female	Adult	2	3	Hola	1	0	272		qfever	irrigated	55994	1	1	0	1	0	0	0
39.8249	-1.12372	111.3	4	7	0	0	11	2	samples_v2_895	5	sheep	2	Female	Adult	2	3	Hola	1	0	272		qfever	irrigated	55994	1	1	0	1	0	0	0
39.8249	-1.12372	111.3	4	7	0	0	11	2	samples_v2_896	8	sheep	2	Female	Adult	2	3	Hola	1	0	272		qfever	irrigated	56401	1	1	0	1	0	0	0
39.8249	-1.12372	111.3	4	7	0	0	11	2	samples_v2_896	8	sheep	2	Female	Adult	2	3	Hola	1	0	272		qfever	irrigated	56401	1	1	0	1	0	0	0
39.8249	-1.12372	111.3	4	7	0	0	11	2	samples_v2_897	2	goats	1	Female	Adult	2	3	Hola	1	0	272		qfever	irrigated	54156	1	1	0	0	1	0	0
39.8249	-1.12372	111.3	4	7	0	0	11	2	samples_v2_897	2	goats	1	Female	Adult	2	3	Hola	1	0	272		qfever	irrigated	54156	1	1	0	0	1	0	0
39.8249	-1.12372	111.3	4	7	0	0	11	2	samples_v2_898	6	sheep	2	Female	Adult	2	3	Hola	1	0	272		qfever	irrigated	57331	1	1	0	1	0	0	0
39.8249	-1.12372	111.3	4	7	0	0	11	2	samples_v2_898	6	sheep	2	Female	Adult	2	3	Hola	1	0	272		qfever	irrigated	57331	1	1	0	1	0	0	0
39.8249	-1.12372	109.1	5	3	0	0	8	2	samples_v2_877	2	goats	1	Female	Adult	2	3	Hola	1	0	279	1	qfever	irrigated	55890	1	1	0	0	1	0	0
39.8249	-1.12372	109.1	5	3	0	0	8	2	samples_v2_877	2	goats	1	Female	Adult	2	3	Hola	1	0	279		qfever	irrigated	55890	1	1	0	0	1	0	0
39.8249	-1.12372	109.1	5	3	0	0	8	2	samples_v2_881	3	goats	1	Female	Adult	2	3	Hola	1	0	279		qfever	irrigated	54684	1	1	0	0	1	0	0
39.8249	-1.12372	109.1	5	3	0	0	8	2	samples_v2_881	3	goats	1	Female	Adult	2	3	Hola	1	0	279		qfever	irrigated	54684	1	1	0	0	1	0	0
39.8249	-1.12372	109.1	5	3	0	0	8	2	samples_v2_885	1	goats	1	Female	Weener	1	4	Hola	1	0	279		qfever	irrigated	54498	1	1	0	0	1	0	1
39.8249	-1.12372	109.1	5	3	0	0	8	2	samples_v2_885	1	goats	1	Female	Weener	1	4	Hola	1	0	279		qfever	irrigated	54498	1	1	0	0	1	0	1
39.8249	-1.12372	109.1	5	3	0	0	8	2	samples_v2_891	4	sheep	2	Female	Adult	2	3	Hola	1	1	279		qfever	irrigated	57323	1	1	0	1	0	0	0
39.8249	-1.12372	109.1	5	3	0	0	8	2	samples_v2_891	4	sheep	2	Female	Adult	2	3	Hola	1	1	279		qfever	irrigated	57323	1	1	0	1	0	0	0
39.8249	-1.12372	109.1	5	3	0	0	8	2	samples_v2_893	5	sheep	2	Female	Adult	2	4	Hola	1	0	279		qfever	irrigated	53923	1	1	0	1	0	0	0
39.8249	-1.12372	109.1	5	3	0	0	8	2	samples_v2_893	5	sheep	2	Female	Adult	2	4	Hola	1	0	279		qfever	irrigated	53923	1	1	0	1	0	0	0
39.8249	-1.12372	111.7	12	0	0	0	12	1	samples_v2_925	7	goats	1	Male	Weener	1	3	Hola	1	0	366	0	qfever	irrigated	55295	0	1	0	0	1	0	1
39.8249	-1.12372	111.7	12	0	0	0	12	1	samples_v2_925	7	goats	1	Male	Weener	1	3	Hola	1	0	366		qfever	irrigated	55295	0	1	0	0	1	0	1
39.8249	-1.12372	111.7	12	0	0	0	12	1	samples_v2_927	3	goats	1	Female	Weener	1	4	Hola	1	0	366		qfever	irrigated	54154	1	1	0	0	1	0	1
39.8249	-1.12372	111.7	12	0	0	0	12	1	samples_v2_927	3	goats	1	Female	Weener	1	4	Hola	1	0	366		qfever	irrigated	54154	1	1	0	0	1	0	1
39.8249	-1.12372	111.7	12	0	0	0	12	1	samples_v2_928	5	goats	1	Female	Adult	2	2	Hola	1	0	366		qfever	irrigated	56432	1	1	0	0	1	0	0
39.8249	-1.12372	111.7	12	0	0	0	12	1	samples_v2_928	5	goats	1	Female	Adult	2	2	Hola	1	0	366		qfever	irrigated	56432	1	1	0	0	1	0	0
39.8249	-1.12372	111.7	12	0	0	0	12	1	samples_v2_931	4	goats	1	Female	Adult	2	4	Hola	1	0	366		qfever	irrigated	57315	1	1	0	0	1	0	0
39.8249	-1.12372	111.7	12	0	0	0	12	1	samples_v2_931	4	goats	1	Female	Adult	2	4	Hola	1	0	366		qfever	irrigated	57315	1	1	0	0	1	0	0
39.8249	-1.12372	111.7	12	0	0	0	12	1	samples_v2_932	1	goats	1	Female	Weener	1	3	Hola	1	0	366		qfever	irrigated	58082	1	1	0	0	1	0	1
39.8249	-1.12372	111.7	12	0	0	0	12	1	samples_v2_932	1	goats	1	Female	Weener	1	3	Hola	1	0	366		qfever	irrigated	58082	1	1	0	0	1	0	1
39.8249	-1.12372	111.7	12	0	0	0	12	1	samples_v2_934	6	goats	1	Male	Weener	1	3	Hola	1	0	366		qfever	irrigated	56080	0	1	0	0	1	0	1
39.8249	-1.12372	111.7	12	0	0	0	12	1	samples_v2_934	6	goats	1	Male	Weener	1	3	Hola	1	0	366		qfever	irrigated	56080	0	1	0	0	1	0	1
39.8249	-1.12372	111.7	12	0	0	0	12	1	samples_v2_935	2	goats	1	Female	Adult	2	4	Hola	1	0	366		qfever	irrigated	56407	1	1	0	0	1	0	0
39.8249	-1.12373	111.8	28	15	0	0	43	2	samples_v2_900	5	sheep	2	Female	Adult	2	3	Hola	1	0	412	1	qfever	irrigated	57293	1	1	0	1	0	0	0
39.8249	-1.12373	111.8	28	15	0	0	43	2	samples_v2_900	5	sheep	2	Female	Adult	2	3	Hola	1	0	412		qfever	irrigated	57293	1	1	0	1	0	0	0
39.8249	-1.12373	111.8	28	15	0	0	43	2	samples_v2_901	7	sheep	2	Male	Adult	2	3	Hola	1	0	412		qfever	irrigated	54046	0	1	0	1	0	0	0
39.8249	-1.12373	111.8	28	15	0	0	43	2	samples_v2_901	7	sheep	2	Male	Adult	2	3	Hola	1	0	412		qfever	irrigated	54046	0	1	0	1	0	0	0
39.8249	-1.12373	111.8	28	15	0	0	43	2	samples_v2_903	8	sheep	2	Female	Adult	2	3	Hola	1	0	412		qfever	irrigated	55253	1	1	0	1	0	0	0
39.8249	-1.12373	111.8	28	15	0	0	43	2	samples_v2_903	8	sheep	2	Female	Adult	2	3	Hola	1	0	412		qfever	irrigated	55253	1	1	0	1	0	0	0
39.8249	-1.12373	111.8	28	15	0	0	43	2	samples_v2_904	6	sheep	2	Female	Weener	1	3	Hola	1	0	412		qfever	irrigated	57324	1	1	0	1	0	0	1
39.8249	-1.12373	111.8	28	15	0	0	43	2	samples_v2_904	6	sheep	2	Female	Weener	1	3	Hola	1	0	412		qfever	irrigated	57324	1	1	0	1	0	0	1
39.8249	-1.12373	111.8	28	15	0	0	43	2	samples_v2_905	3	sheep	2	Female	Weener	1	3	Hola	1	0	412		qfever	irrigated	56439	1	1	0	1	0	0	1
39.8249	-1.12373	111.8	28	15	0	0	43	2	samples_v2_905	3	sheep	2	Female	Weener	1	3	Hola	1	0	412		qfever	irrigated	56439	1	1	0	1	0	0	1
39.8249	-1.12373	111.8	28	15	0	0	43	2	samples_v2_907	1	sheep	2	Female	Adult	2	3	Hola	1	1	412		qfever	irrigated	56412	1	1	0	1	0	0	0
39.8249	-1.12373	111.8	28	15	0	0	43	2	samples_v2_907	1	sheep	2	Female	Adult	2	3	Hola	1	1	412		qfever	irrigated	56412	1	1	0	1	0	0	0
39.8249	-1.12373	111.8	28	15	0	0	43	2	samples_v2_908	4	sheep	2	Female	Adult	2	3	Hola	1	0	412		qfever	irrigated	57403	1	1	0	1	0	0	0
39.8249	-1.12373	111.8	28	15	0	0	43	2	samples_v2_908	4	sheep	2	Female	Adult	2	3	Hola	1	0	412		qfever	irrigated	57403	1	1	0	1	0	0	0
39.8249	-1.12373	111.8	28	15	0	0	43	2	samples_v2_910	2	sheep	2	Male	Adult	2	4	Hola	1	0	412		qfever	irrigated	56434	0	1	0	1	0	0	0
39.8249	-1.12373	111.8	28	15	0	0	43	2	samples_v2_910	2	sheep	2	Male	Adult	2	4	Hola	1	0	412		qfever	irrigated	56434	0	1	0	1	0	0	0
39.8249	-1.12373	111.8	28	15	0	0	43	2	samples_v2_912	9	sheep	2	Female	Adult	2	3	Hola	1	1	412		qfever	irrigated	55944	1	1	0	1	0	0	0
39.8249	-1.12373	111.8	28	15	0	0	43	2	samples_v2_912	9	sheep	2	Female	Adult	2	3	Hola	1	1	412		qfever	irrigated	55944	1	1	0	1	0	0	0
39.8249	-1.12373	111.8	28	15	0	0	43	2	samples_v2_913	18	goats	1	Female	Adult	2	3	Hola	1	0	412		qfever	irrigated	54349	1	1	0	0	1	0	0
39.8249	-1.12373	111.8	28	15	0	0	43	2	samples_v2_913	18	goats	1	Female	Adult	2	3	Hola	1	0	412		qfever	irrigated	54349	1	1	0	0	1	0	0
39.8249	-1.12373	111.8	28	15	0	0	43	2	samples_v2_914	20	goats	1	Female	Adult	2	4	Hola	1	0	412		qfever	irrigated	57381	1	1	0	0	1	0	0
39.8249	-1.12373	111.8	28	15	0	0	43	2	samples_v2_914	20	goats	1	Female	Adult	2	4	Hola	1	0	412		qfever	irrigated	57381	1	1	0	0	1	0	0
39.8249	-1.12373	111.8	28	15	0	0	43	2	samples_v2_916	11	goats	1	Female	Adult	2	3	Hola	1	1	412		qfever	irrigated	55228	1	1	0	0	1	0	0
39.8249	-1.12373	111.8	28	15	0	0	43	2	samples_v2_916	11	goats	1	Female	Adult	2	3	Hola	1	1	412		qfever	irrigated	55228	1	1	0	0	1	0	0
39.8249	-1.12373	111.8	28	15	0	0	43	2	samples_v2_917	10	sheep	2	Female	Adult	2	3	Hola	1	0	412		qfever	irrigated	56400	1	1	0	1	0	0	0
39.8249	-1.12373	111.8	28	15	0	0	43	2	samples_v2_917	10	sheep	2	Female	Adult	2	3	Hola	1	0	412		qfever	irrigated	56400	1	1	0	1	0	0	0
39.8249	-1.12373	111.8	28	15	0	0	43	2	samples_v2_918	14	goats	1	Male	Adult	2	4	Hola	1	1	412		qfever	irrigated	55036	0	1	0	0	1	0	0
39.8249	-1.12373	111.8	28	15	0	0	43	2	samples_v2_918	14	goats	1	Male	Adult	2	4	Hola	1	1	412		qfever	irrigated	55036	0	1	0	0	1	0	0
39.8249	-1.12373	111.8	28	15	0	0	43	2	samples_v2_920	16	goats	1	Female	Adult	2	3	Hola	1	0	412		qfever	irrigated	55541	1	1	0	0	1	0	0
39.8249	-1.12373	111.8	28	15	0	0	43	2	samples_v2_920	16	goats	1	Female	Adult	2	3	Hola	1	0	412		qfever	irrigated	55541	1	1	0	0	1	0	0
39.8249	-1.12373	111.8	28	15	0	0	43	2	samples_v2_921	17	goats	1	Male	Adult	2	4	Hola	1	1	412		qfever	irrigated	57375	0	1	0	0	1	0	0
39.8249	-1.12373	111.8	28	15	0	0	43	2	samples_v2_921	17	goats	1	Male	Adult	2	4	Hola	1	1	412		qfever	irrigated	57375	0	1	0	0	1	0	0
39.8249	-1.12373	111.8	28	15	0	0	43	2	samples_v2_922	19	goats	1	Female	Adult	2	3	Hola	1	0	412		qfever	irrigated	57394	1	1	0	0	1	0	0
39.8249	-1.12373	111.8	28	15	0	0	43	2	samples_v2_922	19	goats	1	Female	Adult	2	3	Hola	1	0	412		qfever	irrigated	57394	1	1	0	0	1	0	0
39.8249	-1.12373	111.8	28	15	0	0	43	2	samples_v2_923	12	goats	1	Female	Adult	2	2	Hola	1	0	412		qfever	irrigated	55326	1	1	0	0	1	0	0
39.8249	-1.12373	111.8	28	15	0	0	43	2	samples_v2_923	12	goats	1	Female	Adult	2	2	Hola	1	0	412		qfever	irrigated	55326	1	1	0	0	1	0	0
39.8249	-1.12373	111.8	28	15	0	0	43	2	samples_v2_924	13	goats	1	Female	Adult	2	3	Hola	1	1	412		qfever	irrigated	56513	1	1	0	0	1	0	0
39.8249	-1.12373	111.8	28	15	0	0	43	2	samples_v2_924	13	goats	1	Female	Adult	2	3	Hola	1	1	412		qfever	irrigated	56513	1	1	0	0	1	0	0
39.8249	-1.12372	111	10	0	0	0	10	1	samples_v2_899	1	goats	1	Female	Adult	2	2	Hola	1	0	426	0	qfever	irrigated	54181	1	1	0	0	1	0	0
39.8249	-1.12372	111	10	0	0	0	10	1	samples_v2_899	1	goats	1	Female	Adult	2	2	Hola	1	0	426		qfever	irrigated	54181	1	1	0	0	1	0	0
39.8249	-1.12372	111	10	0	0	0	10	1	samples_v2_902	4	goats	1	Female	Adult	2	3	Hola	1	0	426		qfever	irrigated	54370	1	1	0	0	1	0	0
39.8249	-1.12372	111	10	0	0	0	10	1	samples_v2_902	4	goats	1	Female	Adult	2	3	Hola	1	0	426		qfever	irrigated	54370	1	1	0	0	1	0	0
39.8249	-1.12372	111	10	0	0	0	10	1	samples_v2_906	2	goats	1	Female	Adult	2	2	Hola	1	0	426		qfever	irrigated	55502	1	1	0	0	1	0	0
39.8249	-1.12372	111	10	0	0	0	10	1	samples_v2_906	2	goats	1	Female	Adult	2	2	Hola	1	0	426		qfever	irrigated	55502	1	1	0	0	1	0	0
39.8249	-1.12372	111	10	0	0	0	10	1	samples_v2_911	5	goats	1	Female	Adult	2	3	Hola	1	0	426		qfever	irrigated	54556	1	1	0	0	1	0	0
39.8249	-1.12372	111	10	0	0	0	10	1	samples_v2_911	5	goats	1	Female	Adult	2	3	Hola	1	0	426		qfever	irrigated	54556	1	1	0	0	1	0	0
39.8634	-1.10677	110.3	6	0	0	0	6	1	samples_v2_786	3	goats	1	Male	Weener	1	3	Hola	1	0	494	0	qfever	irrigated	57192	0	1	0	0	1	0	1
39.8634	-1.10677	110.3	6	0	0	0	6	1	samples_v2_786	3	goats	1	Male	Weener	1	3	Hola	1	0	494		qfever	irrigated	57192	0	1	0	0	1	0	1
39.8634	-1.10677	110.3	6	0	0	0	6	1	samples_v2_794	1	goats	1	Female	Adult	2	3	Hola	1	0	494		qfever	irrigated	57786	1	1	0	0	1	0	0
39.8634	-1.10677	110.3	6	0	0	0	6	1	samples_v2_794	1	goats	1	Female	Adult	2	3	Hola	1	0	494		qfever	irrigated	57786	1	1	0	0	1	0	0
39.8634	-1.10677	110.3	6	0	0	0	6	1	samples_v2_796	2	goats	1	Female	Adult	2	3	Hola	1	0	494		qfever	irrigated	56567	1	1	0	0	1	0	0
39.8634	-1.10677	110.3	6	0	0	0	6	1	samples_v2_796	2	goats	1	Female	Adult	2	3	Hola	1	0	494		qfever	irrigated	56567	1	1	0	0	1	0	0
39.8654	-1.1049	107.8	28	70	4	0	102	3	samples_v2_708	1	goats	1	Female	Adult	2	3	Hola	1	0	495	0	qfever	irrigated	57285	1	1	0	0	1	0	0
39.8654	-1.1049	107.8	28	70	4	0	102	3	samples_v2_708	1	goats	1	Female	Adult	2	3	Hola	1	0	495		qfever	irrigated	57285	1	1	0	0	1	0	0
39.8654	-1.1049	107.8	28	70	4	0	102	3	samples_v2_711	8	goats	1	Male	Adult	2	4	Hola	1	0	495		qfever	irrigated	57356	0	1	0	0	1	0	0
39.8654	-1.1049	107.8	28	70	4	0	102	3	samples_v2_711	8	goats	1	Male	Adult	2	4	Hola	1	0	495		qfever	irrigated	57356	0	1	0	0	1	0	0
39.8654	-1.1049	107.8	28	70	4	0	102	3	samples_v2_712	7	goats	1	Female	Adult	2	3	Hola	1	0	495		qfever	irrigated	55596	1	1	0	0	1	0	0
39.8654	-1.1049	107.8	28	70	4	0	102	3	samples_v2_713	3	goats	1	Female	Adult	2	3	Hola	1	0	495		qfever	irrigated	56691	1	1	0	0	1	0	0
39.8654	-1.1049	107.8	28	70	4	0	102	3	samples_v2_713	3	goats	1	Female	Adult	2	3	Hola	1	0	495		qfever	irrigated	56691	1	1	0	0	1	0	0
39.8654	-1.1049	107.8	28	70	4	0	102	3	samples_v2_714	6	goats	1	Female	Adult	2	4	Hola	1	0	495		qfever	irrigated	55357	1	1	0	0	1	0	0
39.8654	-1.1049	107.8	28	70	4	0	102	3	samples_v2_714	6	goats	1	Female	Adult	2	4	Hola	1	0	495		qfever	irrigated	55357	1	1	0	0	1	0	0
39.8654	-1.1049	107.8	28	70	4	0	102	3	samples_v2_715	5	goats	1	Female	Weener	1	3	Hola	1	0	495		qfever	irrigated	54354	1	1	0	0	1	0	1
39.8654	-1.1049	107.8	28	70	4	0	102	3	samples_v2_715	5	goats	1	Female	Weener	1	3	Hola	1	0	495		qfever	irrigated	54354	1	1	0	0	1	0	1
39.8654	-1.1049	107.8	28	70	4	0	102	3	samples_v2_717	2	goats	1	Female	Adult	2	3	Hola	1	0	495		qfever	irrigated	53945	1	1	0	0	1	0	0
39.8654	-1.1049	107.8	28	70	4	0	102	3	samples_v2_717	2	goats	1	Female	Adult	2	3	Hola	1	0	495		qfever	irrigated	53945	1	1	0	0	1	0	0
39.8654	-1.1049	107.8	28	70	4	0	102	3	samples_v2_718	4	goats	1	Female	Adult	2	4	Hola	1	0	495		qfever	irrigated	56152	1	1	0	0	1	0	0
39.8654	-1.1049	107.8	28	70	4	0	102	3	samples_v2_721	21	sheep	2	Male	Weener	1	3	Hola	1	0	495		qfever	irrigated	55495	0	1	0	1	0	0	1
39.8654	-1.1049	107.8	28	70	4	0	102	3	samples_v2_721	21	sheep	2	Male	Weener	1	3	Hola	1	0	495		qfever	irrigated	55495	0	1	0	1	0	0	1
39.8654	-1.1049	107.8	28	70	4	0	102	3	samples_v2_722	19	sheep	2	Female	Adult	2	3	Hola	1	0	495		qfever	irrigated	54165	1	1	0	1	0	0	0
39.8654	-1.1049	107.8	28	70	4	0	102	3	samples_v2_722	19	sheep	2	Female	Adult	2	3	Hola	1	0	495		qfever	irrigated	54165	1	1	0	1	0	0	0
39.8654	-1.1049	107.8	28	70	4	0	102	3	samples_v2_723	16	sheep	2	Female	Adult	2	3	Hola	1	0	495		qfever	irrigated	56374	1	1	0	1	0	0	0
39.8654	-1.1049	107.8	28	70	4	0	102	3	samples_v2_723	16	sheep	2	Female	Adult	2	3	Hola	1	0	495		qfever	irrigated	56374	1	1	0	1	0	0	0
39.8654	-1.1049	107.8	28	70	4	0	102	3	samples_v2_724	10	sheep	2	Female	Adult	2	4	Hola	1	0	495		qfever	irrigated	55323	1	1	0	1	0	0	0
39.8654	-1.1049	107.8	28	70	4	0	102	3	samples_v2_724	10	sheep	2	Female	Adult	2	4	Hola	1	0	495		qfever	irrigated	55323	1	1	0	1	0	0	0
39.8654	-1.1049	107.8	28	70	4	0	102	3	samples_v2_725	17	sheep	2	Male	Weener	1	3	Hola	1	0	495		qfever	irrigated	56360	0	1	0	1	0	0	1
39.8654	-1.1049	107.8	28	70	4	0	102	3	samples_v2_725	17	sheep	2	Male	Weener	1	3	Hola	1	0	495		qfever	irrigated	56360	0	1	0	1	0	0	1
39.8654	-1.1049	107.8	28	70	4	0	102	3	samples_v2_726	12	sheep	2	Female	Adult	2	4	Hola	1	0	495		qfever	irrigated	57374	1	1	0	1	0	0	0
39.8654	-1.1049	107.8	28	70	4	0	102	3	samples_v2_726	12	sheep	2	Female	Adult	2	4	Hola	1	0	495		qfever	irrigated	57374	1	1	0	1	0	0	0
39.8654	-1.1049	107.8	28	70	4	0	102	3	samples_v2_727	15	sheep	2	Female	Adult	2	3	Hola	1	0	495		qfever	irrigated	57383	1	1	0	1	0	0	0
39.8654	-1.1049	107.8	28	70	4	0	102	3	samples_v2_727	15	sheep	2	Female	Adult	2	3	Hola	1	0	495		qfever	irrigated	57383	1	1	0	1	0	0	0
39.8654	-1.1049	107.8	28	70	4	0	102	3	samples_v2_728	14	sheep	2	Female	Adult	2	3	Hola	1	0	495		qfever	irrigated	53940	1	1	0	1	0	0	0
39.8654	-1.1049	107.8	28	70	4	0	102	3	samples_v2_728	14	sheep	2	Female	Adult	2	3	Hola	1	0	495		qfever	irrigated	53940	1	1	0	1	0	0	0
39.8654	-1.1049	107.8	28	70	4	0	102	3	samples_v2_729	20	sheep	2	Male	Adult	2	4	Hola	1	0	495		qfever	irrigated	55394	0	1	0	1	0	0	0
39.8654	-1.1049	107.8	28	70	4	0	102	3	samples_v2_729	20	sheep	2	Male	Adult	2	4	Hola	1	0	495		qfever	irrigated	55394	0	1	0	1	0	0	0
39.8654	-1.1049	107.8	28	70	4	0	102	3	samples_v2_730	18	sheep	2	Female	Adult	2	3	Hola	1	0	495		qfever	irrigated	56406	1	1	0	1	0	0	0
39.8654	-1.1049	107.8	28	70	4	0	102	3	samples_v2_730	18	sheep	2	Female	Adult	2	3	Hola	1	0	495		qfever	irrigated	56406	1	1	0	1	0	0	0
39.8654	-1.1049	107.8	28	70	4	0	102	3	samples_v2_731	13	sheep	2	Female	Adult	2	3	Hola	1	0	495		qfever	irrigated	55336	1	1	0	1	0	0	0
39.8654	-1.1049	107.8	28	70	4	0	102	3	samples_v2_731	13	sheep	2	Female	Adult	2	3	Hola	1	0	495		qfever	irrigated	55336	1	1	0	1	0	0	0
39.8654	-1.1049	107.8	28	70	4	0	102	3	samples_v2_732	9	goats	1	Female	Adult	2	3	Hola	1	0	495		qfever	irrigated	54155	1	1	0	0	1	0	0
39.8654	-1.1049	107.8	28	70	4	0	102	3	samples_v2_732	9	goats	1	Female	Adult	2	3	Hola	1	0	495		qfever	irrigated	54155	1	1	0	0	1	0	0
39.8654	-1.1049	107.8	28	70	4	0	102	3	samples_v2_745	22	sheep	2	Female	Adult	2	3	Hola	1	0	495		qfever	irrigated	54153	1	1	0	1	0	0	0
39.8654	-1.1049	107.8	28	70	4	0	102	3	samples_v2_745	22	sheep	2	Female	Adult	2	3	Hola	1	0	495		qfever	irrigated	54153	1	1	0	1	0	0	0
39.8654	-1.10489	107.7	10	10	0	0	20	2	samples_v2_734	3	sheep	2	Female	Weener	1	3	Hola	1	0	500	1	qfever	irrigated	57291	1	1	0	1	0	0	1
39.8654	-1.10489	107.7	10	10	0	0	20	2	samples_v2_734	3	sheep	2	Female	Weener	1	3	Hola	1	0	500		qfever	irrigated	57291	1	1	0	1	0	0	1
39.8654	-1.10489	107.7	10	10	0	0	20	2	samples_v2_746	5	sheep	2	Female	Adult	2	3	Hola	1	0	500		qfever	irrigated	56380	1	1	0	1	0	0	0
39.8654	-1.10489	107.7	10	10	0	0	20	2	samples_v2_746	5	sheep	2	Female	Adult	2	3	Hola	1	0	500		qfever	irrigated	56380	1	1	0	1	0	0	0
39.8654	-1.10489	107.7	10	10	0	0	20	2	samples_v2_747	7	sheep	2	Female	Adult	2	4	Hola	1	0	500		qfever	irrigated	54632	1	1	0	1	0	0	0
39.8654	-1.10489	107.7	10	10	0	0	20	2	samples_v2_747	7	sheep	2	Female	Adult	2	4	Hola	1	0	500		qfever	irrigated	54632	1	1	0	1	0	0	0
39.8654	-1.10489	107.7	10	10	0	0	20	2	samples_v2_748	6	sheep	2	Female	Adult	2	3	Hola	1	1	500		qfever	irrigated	55499	1	1	0	1	0	0	0
39.8654	-1.10489	107.7	10	10	0	0	20	2	samples_v2_748	6	sheep	2	Female	Adult	2	3	Hola	1	1	500		qfever	irrigated	55499	1	1	0	1	0	0	0
39.8654	-1.10489	107.7	10	10	0	0	20	2	samples_v2_749	3	sheep	2	Female	Weener	1	3	Hola	1	0	500		qfever	irrigated	55516	1	1	0	1	0	0	1
39.8654	-1.10489	107.7	10	10	0	0	20	2	samples_v2_749	3	sheep	2	Female	Weener	1	3	Hola	1	0	500		qfever	irrigated	55516	1	1	0	1	0	0	1
39.8654	-1.10489	107.7	10	10	0	0	20	2	samples_v2_750	14	goats	1	Female	Adult	2	3	Hola	1	0	500		qfever	irrigated	56199	1	1	0	0	1	0	0
39.8654	-1.10489	107.7	10	10	0	0	20	2	samples_v2_750	14	goats	1	Female	Adult	2	3	Hola	1	0	500		qfever	irrigated	56199	1	1	0	0	1	0	0
39.8654	-1.10489	107.7	10	10	0	0	20	2	samples_v2_751	15	goats	1	Male	Adult	2	4	Hola	1	0	500		qfever	irrigated	56563	0	1	0	0	1	0	0
39.8654	-1.10489	107.7	10	10	0	0	20	2	samples_v2_751	15	goats	1	Male	Adult	2	4	Hola	1	0	500		qfever	irrigated	56563	0	1	0	0	1	0	0
39.8654	-1.10489	107.7	10	10	0	0	20	2	samples_v2_752	11	goats	1	Female	Adult	2	3	Hola	1	0	500		qfever	irrigated	57577	1	1	0	0	1	0	0
39.8654	-1.10489	107.7	10	10	0	0	20	2	samples_v2_752	11	goats	1	Female	Adult	2	3	Hola	1	0	500		qfever	irrigated	57577	1	1	0	0	1	0	0
39.8654	-1.10489	107.7	10	10	0	0	20	2	samples_v2_753	12	goats	1	Female	Adult	2	4	Hola	1	1	500		qfever	irrigated	56353	1	1	0	0	1	0	0
39.8654	-1.10489	107.7	10	10	0	0	20	2	samples_v2_753	12	goats	1	Female	Adult	2	4	Hola	1	1	500		qfever	irrigated	56353	1	1	0	0	1	0	0
39.8654	-1.10489	107.7	10	10	0	0	20	2	samples_v2_754	10	sheep	2	Female	Adult	2	3	Hola	1	0	500		qfever	irrigated	57580	1	1	0	1	0	0	0
39.8654	-1.10489	107.7	10	10	0	0	20	2	samples_v2_754	10	sheep	2	Female	Adult	2	3	Hola	1	0	500		qfever	irrigated	57580	1	1	0	1	0	0	0
39.8654	-1.10489	107.7	10	10	0	0	20	2	samples_v2_755	13	goats	1	Female	Adult	2	4	Hola	1	0	500		qfever	irrigated	57853	1	1	0	0	1	0	0
39.8654	-1.10489	107.7	10	10	0	0	20	2	samples_v2_755	13	goats	1	Female	Adult	2	4	Hola	1	0	500		qfever	irrigated	57853	1	1	0	0	1	0	0
39.8654	-1.10489	107.7	10	10	0	0	20	2	samples_v2_756	8	sheep	2	Male	Adult	2	3	Hola	1	0	500		qfever	irrigated	55223	0	1	0	1	0	0	0
39.8654	-1.10489	107.7	10	10	0	0	20	2	samples_v2_756	8	sheep	2	Male	Adult	2	3	Hola	1	0	500		qfever	irrigated	55223	0	1	0	1	0	0	0
39.8654	-1.10489	107.7	10	10	0	0	20	2	samples_v2_757	4	sheep	2	Female	Adult	2	3	Hola	1	1	500		qfever	irrigated	57475	1	1	0	1	0	0	0
39.8654	-1.10489	107.7	10	10	0	0	20	2	samples_v2_757	4	sheep	2	Female	Adult	2	3	Hola	1	1	500		qfever	irrigated	57475	1	1	0	1	0	0	0
39.8654	-1.10489	107.7	10	10	0	0	20	2	samples_v2_758	9	sheep	2	Male	Adult	2	3	Hola	1	0	500		qfever	irrigated	58034	0	1	0	1	0	0	0
39.8654	-1.10489	107.7	10	10	0	0	20	2	samples_v2_758	9	sheep	2	Male	Adult	2	3	Hola	1	0	500		qfever	irrigated	58034	0	1	0	1	0	0	0
39.8633	-1.10674	109.4	12	5	23	0	40	3	samples_v2_761	5	cattle	0	Female	Adult	2	5	Hola	1	0	509	0	qfever	irrigated	57472	1	1	1	0	0	0	0
39.8633	-1.10674	109.4	12	5	23	0	40	3	samples_v2_761	5	cattle	0	Female	Adult	2	5	Hola	1	0	509		qfever	irrigated	57472	1	1	1	0	0	0	0
39.8633	-1.10674	109.4	12	5	23	0	40	3	samples_v2_763	3	cattle	0	Female	Weener	1	7	Hola	1	0	509		qfever	irrigated	58043	1	1	1	0	0	0	1
39.8633	-1.10674	109.4	12	5	23	0	40	3	samples_v2_763	3	cattle	0	Female	Weener	1	7	Hola	1	0	509		qfever	irrigated	58043	1	1	1	0	0	0	1
39.8633	-1.10674	109.4	12	5	23	0	40	3	samples_v2_764	1	cattle	0	Female	Adult	2	6	Hola	1	0	509		qfever	irrigated	57559	1	1	1	0	0	0	0
39.8633	-1.10674	109.4	12	5	23	0	40	3	samples_v2_764	1	cattle	0	Female	Adult	2	6	Hola	1	0	509		qfever	irrigated	57559	1	1	1	0	0	0	0
39.8633	-1.10674	109.4	12	5	23	0	40	3	samples_v2_766	2	cattle	0	Female	Adult	2	5	Hola	1	0	509		qfever	irrigated	57570	1	1	1	0	0	0	0
39.8633	-1.10674	109.4	12	5	23	0	40	3	samples_v2_766	2	cattle	0	Female	Adult	2	5	Hola	1	0	509		qfever	irrigated	57570	1	1	1	0	0	0	0
39.8633	-1.10674	109.4	12	5	23	0	40	3	samples_v2_767	4	cattle	0	Female	Adult	2	6	Hola	1	0	509		qfever	irrigated	57815	1	1	1	0	0	0	0
39.8633	-1.10674	109.4	12	5	23	0	40	3	samples_v2_767	4	cattle	0	Female	Adult	2	6	Hola	1	0	509		qfever	irrigated	57815	1	1	1	0	0	0	0
39.8633	-1.10674	109.4	12	5	23	0	40	3	samples_v2_770	6	cattle	0	Female	Weener	1	6	Hola	1	0	509		qfever	irrigated	56860	1	1	1	0	0	0	1
39.8633	-1.10674	109.4	12	5	23	0	40	3	samples_v2_770	6	cattle	0	Female	Weener	1	6	Hola	1	0	509		qfever	irrigated	56860	1	1	1	0	0	0	1
39.8633	-1.10674	109.4	12	5	23	0	40	3	samples_v2_771	18	sheep	2	Male	Adult	2	4	Hola	1	0	509		qfever	irrigated	56541	0	1	0	1	0	0	0
39.8633	-1.10674	109.4	12	5	23	0	40	3	samples_v2_771	18	sheep	2	Male	Adult	2	4	Hola	1	0	509		qfever	irrigated	56541	0	1	0	1	0	0	0
39.8633	-1.10674	109.4	12	5	23	0	40	3	samples_v2_772	10	cattle	0	Male	Weener	1	7	Hola	1	0	509		qfever	irrigated	56540	0	1	1	0	0	0	1
39.8633	-1.10674	109.4	12	5	23	0	40	3	samples_v2_772	10	cattle	0	Male	Weener	1	7	Hola	1	0	509		qfever	irrigated	56540	0	1	1	0	0	0	1
39.8633	-1.10674	109.4	12	5	23	0	40	3	samples_v2_773	17	goats	1	Female	Adult	2	2	Hola	1	0	509		qfever	irrigated	57568	1	1	0	0	1	0	0
39.8633	-1.10674	109.4	12	5	23	0	40	3	samples_v2_773	17	goats	1	Female	Adult	2	2	Hola	1	0	509		qfever	irrigated	57568	1	1	0	0	1	0	0
39.8633	-1.10674	109.4	12	5	23	0	40	3	samples_v2_774	13	cattle	0	Male	Adult	2	8	Hola	1	0	509		qfever	irrigated	57639	0	1	1	0	0	0	0
39.8633	-1.10674	109.4	12	5	23	0	40	3	samples_v2_774	13	cattle	0	Male	Adult	2	8	Hola	1	0	509		qfever	irrigated	57639	0	1	1	0	0	0	0
39.8633	-1.10674	109.4	12	5	23	0	40	3	samples_v2_775	14	goats	1	Female	Adult	2	4	Hola	1	0	509		qfever	irrigated	57107	1	1	0	0	1	0	0
39.8633	-1.10674	109.4	12	5	23	0	40	3	samples_v2_775	14	goats	1	Female	Adult	2	4	Hola	1	0	509		qfever	irrigated	57107	1	1	0	0	1	0	0
39.8633	-1.10674	109.4	12	5	23	0	40	3	samples_v2_776	7	cattle	0	Female	Adult	2	6	Hola	1	0	509		qfever	irrigated	57504	1	1	1	0	0	0	0
39.8633	-1.10674	109.4	12	5	23	0	40	3	samples_v2_776	7	cattle	0	Female	Adult	2	6	Hola	1	0	509		qfever	irrigated	57504	1	1	1	0	0	0	0
39.8633	-1.10674	109.4	12	5	23	0	40	3	samples_v2_777	8	cattle	0	Male	Weener	1	7	Hola	1	0	509		qfever	irrigated	57847	0	1	1	0	0	0	1
39.8633	-1.10674	109.4	12	5	23	0	40	3	samples_v2_777	8	cattle	0	Male	Weener	1	7	Hola	1	0	509		qfever	irrigated	57847	0	1	1	0	0	0	1
39.8633	-1.10674	109.4	12	5	23	0	40	3	samples_v2_778	9	cattle	0	Female	Weener	1	7	Hola	1	0	509		qfever	irrigated	57849	1	1	1	0	0	0	1
39.8633	-1.10674	109.4	12	5	23	0	40	3	samples_v2_778	9	cattle	0	Female	Weener	1	7	Hola	1	0	509		qfever	irrigated	57849	1	1	1	0	0	0	1
39.8633	-1.10674	109.4	12	5	23	0	40	3	samples_v2_779	11	cattle	0	Female	Adult	2	5	Hola	1	0	509		qfever	irrigated	57448	1	1	1	0	0	0	0
39.8633	-1.10674	109.4	12	5	23	0	40	3	samples_v2_779	11	cattle	0	Female	Adult	2	5	Hola	1	0	509		qfever	irrigated	57448	1	1	1	0	0	0	0
39.8633	-1.10674	109.4	12	5	23	0	40	3	samples_v2_781	16	goats	1	Female	Adult	2	3	Hola	1	0	509		qfever	irrigated	57075	1	1	0	0	1	0	0
39.8633	-1.10674	109.4	12	5	23	0	40	3	samples_v2_781	16	goats	1	Female	Adult	2	3	Hola	1	0	509		qfever	irrigated	57075	1	1	0	0	1	0	0
39.8633	-1.10674	109.4	12	5	23	0	40	3	samples_v2_782	15	goats	1	Female	Adult	2	3	Hola	1	0	509		qfever	irrigated	57491	1	1	0	0	1	0	0
39.8633	-1.10674	109.4	12	5	23	0	40	3	samples_v2_782	15	goats	1	Female	Adult	2	3	Hola	1	0	509		qfever	irrigated	57491	1	1	0	0	1	0	0
39.8633	-1.10674	109.4	12	5	23	0	40	3	samples_v2_783	19	sheep	2	Female	Adult	2	3	Hola	1	0	509		qfever	irrigated	57476	1	1	0	1	0	0	0
39.8633	-1.10674	109.4	12	5	23	0	40	3	samples_v2_783	19	sheep	2	Female	Adult	2	3	Hola	1	0	509		qfever	irrigated	57476	1	1	0	1	0	0	0
39.8653	-1.10488	107.5	12	1	0	0	13	2	samples_v2_759	2	goats	1	Female	Adult	2	3	Hola	1	1	526	1	qfever	irrigated	57539	1	1	0	0	1	0	0
39.8653	-1.10488	107.5	12	1	0	0	13	2	samples_v2_759	2	goats	1	Female	Adult	2	3	Hola	1	1	526		qfever	irrigated	57539	1	1	0	0	1	0	0
39.8653	-1.10488	107.5	12	1	0	0	13	2	samples_v2_760	6	goats	1	Female	Adult	2	4	Hola	1	1	526		qfever	irrigated	57794	1	1	0	0	1	0	0
39.8653	-1.10488	107.5	12	1	0	0	13	2	samples_v2_760	6	goats	1	Female	Adult	2	4	Hola	1	1	526		qfever	irrigated	57794	1	1	0	0	1	0	0
39.8653	-1.10488	107.5	12	1	0	0	13	2	samples_v2_762	1	goats	1	Female	Adult	2	3	Hola	1	1	526		qfever	irrigated	54373	1	1	0	0	1	0	0
39.8653	-1.10488	107.5	12	1	0	0	13	2	samples_v2_762	1	goats	1	Female	Adult	2	3	Hola	1	1	526		qfever	irrigated	54373	1	1	0	0	1	0	0
39.8653	-1.10488	107.5	12	1	0	0	13	2	samples_v2_765	3	goats	1	Female	Adult	2	3	Hola	1	0	526		qfever	irrigated	56748	1	1	0	0	1	0	0
39.8653	-1.10488	107.5	12	1	0	0	13	2	samples_v2_765	3	goats	1	Female	Adult	2	3	Hola	1	0	526		qfever	irrigated	56748	1	1	0	0	1	0	0
39.8653	-1.10488	107.5	12	1	0	0	13	2	samples_v2_768	4	goats	1	Female	Adult	2	4	Hola	1	1	526		qfever	irrigated	57237	1	1	0	0	1	0	0
39.8653	-1.10488	107.5	12	1	0	0	13	2	samples_v2_768	4	goats	1	Female	Adult	2	4	Hola	1	1	526		qfever	irrigated	57237	1	1	0	0	1	0	0
39.8653	-1.10488	107.5	12	1	0	0	13	2	samples_v2_769	5	goats	1	Female	Adult	2	2	Hola	1	1	526		qfever	irrigated	56530	1	1	0	0	1	0	0
39.8653	-1.10488	107.5	12	1	0	0	13	2	samples_v2_769	5	goats	1	Female	Adult	2	2	Hola	1	1	526		qfever	irrigated	56530	1	1	0	0	1	0	0
39.861	-1.10731	103.4	6	0	0	0	6	1	samples_v2_787	2	goats	1	Female	Adult	2	3	Hola	1	1	569	1	qfever	irrigated	57012	1	1	0	0	1	0	0
39.861	-1.10731	103.4	6	0	0	0	6	1	samples_v2_787	2	goats	1	Female	Adult	2	3	Hola	1	1	569		qfever	irrigated	57012	1	1	0	0	1	0	0
39.861	-1.10731	103.4	6	0	0	0	6	1	samples_v2_792	3	goats	1	Female	Adult	2	3	Hola	1	1	569		qfever	irrigated	57424	1	1	0	0	1	0	0
39.861	-1.10731	103.4	6	0	0	0	6	1	samples_v2_792	3	goats	1	Female	Adult	2	3	Hola	1	1	569		qfever	irrigated	57424	1	1	0	0	1	0	0
39.861	-1.10731	103.4	6	0	0	0	6	1	samples_v2_793	1	goats	1	Female	Adult	2	3	Hola	1	0	569		qfever	irrigated	57194	1	1	0	0	1	0	0
39.861	-1.10731	103.4	6	0	0	0	6	1	samples_v2_793	1	goats	1	Female	Adult	2	3	Hola	1	0	569		qfever	irrigated	57194	1	1	0	0	1	0	0
39.8717	-1.10616	99.3	20	50	2	0	72	3	samples_v2_627	3	goats	1	Female	Adult	2	4	Hola	1	0	671	1	qfever	irrigated	57827	1	1	0	0	1	0	0
39.8717	-1.10616	99.3	20	50	2	0	72	3	samples_v2_627	3	goats	1	Female	Adult	2	4	Hola	1	0	671		qfever	irrigated	57827	1	1	0	0	1	0	0
39.8717	-1.10616	99.3	20	50	2	0	72	3	samples_v2_634	1	goats	1	Male	Weener	1	3	Hola	1	0	671		qfever	irrigated	57435	0	1	0	0	1	0	1
39.8717	-1.10616	99.3	20	50	2	0	72	3	samples_v2_634	1	goats	1	Male	Weener	1	3	Hola	1	0	671		qfever	irrigated	57435	0	1	0	0	1	0	1
39.8717	-1.10616	99.3	20	50	2	0	72	3	samples_v2_635	2	goats	1	Female	Adult	2	3	Hola	1	1	671		qfever	irrigated	57521	1	1	0	0	1	0	0
39.8717	-1.10616	99.3	20	50	2	0	72	3	samples_v2_635	2	goats	1	Female	Adult	2	3	Hola	1	1	671		qfever	irrigated	57521	1	1	0	0	1	0	0
39.8717	-1.10616	99.3	20	50	2	0	72	3	samples_v2_637	15	sheep	2	Male	Adult	2	3	Hola	1	0	671		qfever	irrigated	57955	0	1	0	1	0	0	0
39.8717	-1.10616	99.3	20	50	2	0	72	3	samples_v2_637	15	sheep	2	Male	Adult	2	3	Hola	1	0	671		qfever	irrigated	57955	0	1	0	1	0	0	0
39.8717	-1.10616	99.3	20	50	2	0	72	3	samples_v2_638	14	sheep	2	Female	Adult	2	4	Hola	1	0	671		qfever	irrigated	57836	1	1	0	1	0	0	0
39.8717	-1.10616	99.3	20	50	2	0	72	3	samples_v2_638	14	sheep	2	Female	Adult	2	4	Hola	1	0	671		qfever	irrigated	57836	1	1	0	1	0	0	0
39.8717	-1.10616	99.3	20	50	2	0	72	3	samples_v2_639	10	goats	1	Female	Weener	1	4	Hola	1	0	671		qfever	irrigated	58029	1	1	0	0	1	0	1
39.8717	-1.10616	99.3	20	50	2	0	72	3	samples_v2_639	10	goats	1	Female	Weener	1	4	Hola	1	0	671		qfever	irrigated	58029	1	1	0	0	1	0	1
39.8717	-1.10616	99.3	20	50	2	0	72	3	samples_v2_640	12	sheep	2	Female	Adult	2	4	Hola	1	0	671		qfever	irrigated	57626	1	1	0	1	0	0	0
39.8717	-1.10616	99.3	20	50	2	0	72	3	samples_v2_640	12	sheep	2	Female	Adult	2	4	Hola	1	0	671		qfever	irrigated	57626	1	1	0	1	0	0	0
39.8717	-1.10616	99.3	20	50	2	0	72	3	samples_v2_641	13	sheep	2	Female	Adult	2	3	Hola	1	0	671		qfever	irrigated	57595	1	1	0	1	0	0	0
39.8717	-1.10616	99.3	20	50	2	0	72	3	samples_v2_641	13	sheep	2	Female	Adult	2	3	Hola	1	0	671		qfever	irrigated	57595	1	1	0	1	0	0	0
39.8717	-1.10616	99.3	20	50	2	0	72	3	samples_v2_642	8	goats	1	Male	Weener	1	4	Hola	1	0	671		qfever	irrigated	56190	0	1	0	0	1	0	1
39.8717	-1.10616	99.3	20	50	2	0	72	3	samples_v2_642	8	goats	1	Male	Weener	1	4	Hola	1	0	671		qfever	irrigated	56190	0	1	0	0	1	0	1
39.8717	-1.10616	99.3	20	50	2	0	72	3	samples_v2_643	9	goats	1	Female	Weener	1	4	Hola	1	0	671		qfever	irrigated	56903	1	1	0	0	1	0	1
39.8717	-1.10616	99.3	20	50	2	0	72	3	samples_v2_643	9	goats	1	Female	Weener	1	4	Hola	1	0	671		qfever	irrigated	56903	1	1	0	0	1	0	1
39.8717	-1.10616	99.3	20	50	2	0	72	3	samples_v2_644	3	goats	1	Female	Adult	2	3	Hola	1	0	671		qfever	irrigated	56794	1	1	0	0	1	0	0
39.8717	-1.10616	99.3	20	50	2	0	72	3	samples_v2_644	3	goats	1	Female	Adult	2	3	Hola	1	0	671		qfever	irrigated	56794	1	1	0	0	1	0	0
39.8717	-1.10616	99.3	20	50	2	0	72	3	samples_v2_645	5	goats	1	Female	Adult	2	4	Hola	1	0	671		qfever	irrigated	56258	1	1	0	0	1	0	0
39.8717	-1.10616	99.3	20	50	2	0	72	3	samples_v2_645	5	goats	1	Female	Adult	2	4	Hola	1	0	671		qfever	irrigated	56258	1	1	0	0	1	0	0
39.8717	-1.10616	99.3	20	50	2	0	72	3	samples_v2_646	16	sheep	2	Female	Adult	2	3	Hola	1	0	671		qfever	irrigated	57762	1	1	0	1	0	0	0
39.8717	-1.10616	99.3	20	50	2	0	72	3	samples_v2_646	16	sheep	2	Female	Adult	2	3	Hola	1	0	671		qfever	irrigated	57762	1	1	0	1	0	0	0
39.8717	-1.10616	99.3	20	50	2	0	72	3	samples_v2_647	6	goats	1	Female	Adult	2	3	Hola	1	0	671		qfever	irrigated	57937	1	1	0	0	1	0	0
39.8717	-1.10616	99.3	20	50	2	0	72	3	samples_v2_647	6	goats	1	Female	Adult	2	3	Hola	1	0	671		qfever	irrigated	57937	1	1	0	0	1	0	0
39.8717	-1.10616	99.3	20	50	2	0	72	3	samples_v2_648	11	sheep	2	Male	Adult	2	4	Hola	1	0	671		qfever	irrigated	54689	0	1	0	1	0	0	0
39.8717	-1.10616	99.3	20	50	2	0	72	3	samples_v2_648	11	sheep	2	Male	Adult	2	4	Hola	1	0	671		qfever	irrigated	54689	0	1	0	1	0	0	0
39.8717	-1.10616	99.3	20	50	2	0	72	3	samples_v2_649	7	goats	1	Female	Adult	2	4	Hola	1	0	671		qfever	irrigated	54687	1	1	0	0	1	0	0
39.8717	-1.10616	99.3	20	50	2	0	72	3	samples_v2_649	7	goats	1	Female	Adult	2	4	Hola	1	0	671		qfever	irrigated	54687	1	1	0	0	1	0	0
39.8717	-1.10616	99.3	20	50	2	0	72	3	samples_v2_650	18	sheep	2	Female	Weener	1	3	Hola	1	0	671		qfever	irrigated	56247	1	1	0	1	0	0	1
39.8717	-1.10616	99.3	20	50	2	0	72	3	samples_v2_650	18	sheep	2	Female	Weener	1	3	Hola	1	0	671		qfever	irrigated	56247	1	1	0	1	0	0	1
39.8717	-1.10616	99.3	20	50	2	0	72	3	samples_v2_651	21	sheep	2	Male	Weener	1	3	Hola	1	0	671		qfever	irrigated	57841	0	1	0	1	0	0	1
39.8717	-1.10616	99.3	20	50	2	0	72	3	samples_v2_651	21	sheep	2	Male	Weener	1	3	Hola	1	0	671		qfever	irrigated	57841	0	1	0	1	0	0	1
39.8717	-1.10616	99.3	20	50	2	0	72	3	samples_v2_652	22	sheep	2	Female	Adult	2	3	Hola	1	0	671		qfever	irrigated	56557	1	1	0	1	0	0	0
39.8717	-1.10616	99.3	20	50	2	0	72	3	samples_v2_652	22	sheep	2	Female	Adult	2	3	Hola	1	0	671		qfever	irrigated	56557	1	1	0	1	0	0	0
39.8717	-1.10616	99.3	20	50	2	0	72	3	samples_v2_656	19	sheep	2	Male	Weener	1	3	Hola	1	0	671		qfever	irrigated	56260	0	1	0	1	0	0	1
39.8717	-1.10616	99.3	20	50	2	0	72	3	samples_v2_656	19	sheep	2	Male	Weener	1	3	Hola	1	0	671		qfever	irrigated	56260	0	1	0	1	0	0	1
39.8717	-1.10616	99.3	20	50	2	0	72	3	samples_v2_658	17	sheep	2	Female	Adult	2	3	Hola	1	0	671		qfever	irrigated	57529	1	1	0	1	0	0	0
39.8717	-1.10616	99.3	20	50	2	0	72	3	samples_v2_658	17	sheep	2	Female	Adult	2	3	Hola	1	0	671		qfever	irrigated	57529	1	1	0	1	0	0	0
39.8717	-1.10616	99.3	20	50	2	0	72	3	samples_v2_659	20	sheep	2	Female	Adult	2	3	Hola	1	0	671		qfever	irrigated	57822	1	1	0	1	0	0	0
39.8717	-1.10616	99.3	20	50	2	0	72	3	samples_v2_659	20	sheep	2	Female	Adult	2	3	Hola	1	0	671		qfever	irrigated	57822	1	1	0	1	0	0	0
39.8717	-1.10616	99.3	20	50	2	0	72	3	samples_v2_673	1	cattle	0	Female	Adult	2	5	Hola	1	0	671		qfever	irrigated	57436	1	1	1	0	0	0	0
39.8717	-1.10616	99.3	20	50	2	0	72	3	samples_v2_673	1	cattle	0	Female	Adult	2	5	Hola	1	0	671		qfever	irrigated	57436	1	1	1	0	0	0	0
39.8717	-1.10616	99.3	20	50	2	0	72	3	samples_v2_679	2	cattle	0	Female	Kid/Lamb/Calf	0	6	Hola	1	0	671		qfever	irrigated	57804	1	1	1	0	0	1	0
39.8717	-1.10616	99.3	20	50	2	0	72	3	samples_v2_679	2	cattle	0	Female	Kid/Lamb/Calf	0	6	Hola	1	0	671		qfever	irrigated	57804	1	1	1	0	0	1	0
39.8717	-1.10617	107.8	4	2	0	0	6	2	samples_v2_683	2	goats	1	Female	Adult	2	4	Hola	1	0	683	0	qfever	irrigated	57763	1	1	0	0	1	0	0
39.8717	-1.10617	107.8	4	2	0	0	6	2	samples_v2_683	2	goats	1	Female	Adult	2	4	Hola	1	0	683		qfever	irrigated	57763	1	1	0	0	1	0	0
39.8717	-1.10617	107.8	4	2	0	0	6	2	samples_v2_686	1	goats	1	Female	Adult	2	3	Hola	1	0	683		qfever	irrigated	57808	1	1	0	0	1	0	0
39.8717	-1.10617	107.8	4	2	0	0	6	2	samples_v2_686	1	goats	1	Female	Adult	2	3	Hola	1	0	683		qfever	irrigated	57808	1	1	0	0	1	0	0
39.8717	-1.10617	107.8	4	2	0	0	6	2	samples_v2_693	3	sheep	2	Female	Adult	2	4	Hola	1	0	683		qfever	irrigated	57835	1	1	0	1	0	0	0
39.8717	-1.10617	107.8	4	2	0	0	6	2	samples_v2_693	3	sheep	2	Female	Adult	2	4	Hola	1	0	683		qfever	irrigated	57835	1	1	0	1	0	0	0
39.8717	-1.10618	107.1	28	30	0	0	58	2	samples_v2_684	5	goats	1	Male	Adult	2	4	Hola	1	0	686	1	qfever	irrigated	57640	0	1	0	0	1	0	0
39.8717	-1.10618	107.1	28	30	0	0	58	2	samples_v2_684	5	goats	1	Male	Adult	2	4	Hola	1	0	686		qfever	irrigated	57640	0	1	0	0	1	0	0
39.8717	-1.10618	107.1	28	30	0	0	58	2	samples_v2_685	3	goats	1	Female	Adult	2	2	Hola	1	0	686		qfever	irrigated	57964	1	1	0	0	1	0	0
39.8717	-1.10618	107.1	28	30	0	0	58	2	samples_v2_685	3	goats	1	Female	Adult	2	2	Hola	1	0	686		qfever	irrigated	57964	1	1	0	0	1	0	0
39.8717	-1.10618	107.1	28	30	0	0	58	2	samples_v2_687	9	sheep	2	Female	Weener	1	4	Hola	1	0	686		qfever	irrigated	57513	1	1	0	1	0	0	1
39.8717	-1.10618	107.1	28	30	0	0	58	2	samples_v2_687	9	sheep	2	Female	Weener	1	4	Hola	1	0	686		qfever	irrigated	57513	1	1	0	1	0	0	1
39.8717	-1.10618	107.1	28	30	0	0	58	2	samples_v2_688	6	goats	1	Female	Adult	2	3	Hola	1	0	686		qfever	irrigated	56334	1	1	0	0	1	0	0
39.8717	-1.10618	107.1	28	30	0	0	58	2	samples_v2_688	6	goats	1	Female	Adult	2	3	Hola	1	0	686		qfever	irrigated	56334	1	1	0	0	1	0	0
39.8717	-1.10618	107.1	28	30	0	0	58	2	samples_v2_689	10	sheep	2	Male	Weener	1	3	Hola	1	0	686		qfever	irrigated	57770	0	1	0	1	0	0	1
39.8717	-1.10618	107.1	28	30	0	0	58	2	samples_v2_689	10	sheep	2	Male	Weener	1	3	Hola	1	0	686		qfever	irrigated	57770	0	1	0	1	0	0	1
39.8717	-1.10618	107.1	28	30	0	0	58	2	samples_v2_690	8	sheep	2	Female	Adult	2	4	Hola	1	0	686		qfever	irrigated	57848	1	1	0	1	0	0	0
39.8717	-1.10618	107.1	28	30	0	0	58	2	samples_v2_690	8	sheep	2	Female	Adult	2	4	Hola	1	0	686		qfever	irrigated	57848	1	1	0	1	0	0	0
39.8717	-1.10618	107.1	28	30	0	0	58	2	samples_v2_691	7	goats	1	Male	Weener	1	3	Hola	1	0	686		qfever	irrigated	57453	0	1	0	0	1	0	1
39.8717	-1.10618	107.1	28	30	0	0	58	2	samples_v2_691	7	goats	1	Male	Weener	1	3	Hola	1	0	686		qfever	irrigated	57453	0	1	0	0	1	0	1
39.8717	-1.10618	107.1	28	30	0	0	58	2	samples_v2_692	2	goats	1	Female	Adult	2	3	Hola	1	0	686		qfever	irrigated	56545	1	1	0	0	1	0	0
39.8717	-1.10618	107.1	28	30	0	0	58	2	samples_v2_692	2	goats	1	Female	Adult	2	3	Hola	1	1	686		qfever	irrigated	56545	1	1	0	0	1	0	0
39.8717	-1.10618	107.1	28	30	0	0	58	2	samples_v2_694	1	goats	1	Female	Adult	2	4	Hola	1	0	686		qfever	irrigated	54704	1	1	0	0	1	0	0
39.8717	-1.10618	107.1	28	30	0	0	58	2	samples_v2_694	1	goats	1	Female	Adult	2	4	Hola	1	0	686		qfever	irrigated	54704	1	1	0	0	1	0	0
39.8717	-1.10618	107.1	28	30	0	0	58	2	samples_v2_695	4	goats	1	Female	Adult	2	4	Hola	1	0	686		qfever	irrigated	57845	1	1	0	0	1	0	0
39.8717	-1.10618	107.1	28	30	0	0	58	2	samples_v2_695	4	goats	1	Female	Adult	2	4	Hola	1	0	686		qfever	irrigated	57845	1	1	0	0	1	0	0
39.8717	-1.10618	107.1	28	30	0	0	58	2	samples_v2_697	13	sheep	2	Male	Weener	1	3	Hola	1	0	686		qfever	irrigated	57796	0	1	0	1	0	0	1
39.8717	-1.10618	107.1	28	30	0	0	58	2	samples_v2_697	13	sheep	2	Male	Weener	1	3	Hola	1	0	686		qfever	irrigated	57796	0	1	0	1	0	0	1
39.8717	-1.10618	107.1	28	30	0	0	58	2	samples_v2_698	15	sheep	2	Female	Adult	2	4	Hola	1	0	686		qfever	irrigated	57425	1	1	0	1	0	0	0
39.8717	-1.10618	107.1	28	30	0	0	58	2	samples_v2_698	15	sheep	2	Female	Adult	2	4	Hola	1	0	686		qfever	irrigated	57425	1	1	0	1	0	0	0
39.8717	-1.10618	107.1	28	30	0	0	58	2	samples_v2_699	14	sheep	2	Female	Adult	2	4	Hola	1	0	686		qfever	irrigated	56731	1	1	0	1	0	0	0
39.8717	-1.10618	107.1	28	30	0	0	58	2	samples_v2_699	14	sheep	2	Female	Adult	2	4	Hola	1	0	686		qfever	irrigated	56731	1	1	0	1	0	0	0
39.8717	-1.10618	107.1	28	30	0	0	58	2	samples_v2_700	11	sheep	2	Male	Adult	2	4	Hola	1	0	686		qfever	irrigated	58050	0	1	0	1	0	0	0
39.8717	-1.10618	107.1	28	30	0	0	58	2	samples_v2_700	11	sheep	2	Male	Adult	2	4	Hola	1	0	686		qfever	irrigated	58050	0	1	0	1	0	0	0
39.8717	-1.10618	107.1	28	30	0	0	58	2	samples_v2_703	12	sheep	2	Male	Adult	2	3	Hola	1	0	686		qfever	irrigated	56914	0	1	0	1	0	0	0
39.8717	-1.10618	107.1	28	30	0	0	58	2	samples_v2_703	12	sheep	2	Male	Adult	2	3	Hola	1	0	686		qfever	irrigated	56914	0	1	0	1	0	0	0
39.8717	-1.10618	110.2	30	18	0	2	50	3	samples_v2_653	2	goats	1	Female	Adult	2	3	Hola	1	0	711	1	qfever	irrigated	56599	1	1	0	0	1	0	0
39.8717	-1.10618	110.2	30	18	0	2	50	3	samples_v2_653	2	goats	1	Female	Adult	2	3	Hola	1	0	711		qfever	irrigated	56599	1	1	0	0	1	0	0
39.8717	-1.10618	110.2	30	18	0	2	50	3	samples_v2_654	1	goats	1	Female	Adult	2	2	Hola	1	0	711		qfever	irrigated	58011	1	1	0	0	1	0	0
39.8717	-1.10618	110.2	30	18	0	2	50	3	samples_v2_654	1	goats	1	Female	Adult	2	2	Hola	1	0	711		qfever	irrigated	58011	1	1	0	0	1	0	0
39.8717	-1.10618	110.2	30	18	0	2	50	3	samples_v2_655	4	goats	1	Female	Adult	2	3	Hola	1	0	711		qfever	irrigated	56890	1	1	0	0	1	0	0
39.8717	-1.10618	110.2	30	18	0	2	50	3	samples_v2_655	4	goats	1	Female	Adult	2	3	Hola	1	0	711		qfever	irrigated	56890	1	1	0	0	1	0	0
39.8717	-1.10618	110.2	30	18	0	2	50	3	samples_v2_657	3	goats	1	Female	Adult	2	2	Hola	1	0	711		qfever	irrigated	58017	1	1	0	0	1	0	0
39.8717	-1.10618	110.2	30	18	0	2	50	3	samples_v2_657	3	goats	1	Female	Adult	2	2	Hola	1	0	711		qfever	irrigated	58017	1	1	0	0	1	0	0
39.8717	-1.10618	110.2	30	18	0	2	50	3	samples_v2_660	4	goats	1	Female	Adult	2	4	Hola	1	0	711		qfever	irrigated	57449	1	1	0	0	1	0	0
39.8717	-1.10618	110.2	30	18	0	2	50	3	samples_v2_660	4	goats	1	Female	Adult	2	4	Hola	1	0	711		qfever	irrigated	57449	1	1	0	0	1	0	0
39.8717	-1.10618	110.2	30	18	0	2	50	3	samples_v2_661	16	sheep	2	Male	Adult	2	4	Hola	1	0	711		qfever	irrigated	56734	0	1	0	1	0	0	0
39.8717	-1.10618	110.2	30	18	0	2	50	3	samples_v2_661	16	sheep	2	Male	Adult	2	4	Hola	1	0	711		qfever	irrigated	56734	0	1	0	1	0	0	0
39.8717	-1.10618	110.2	30	18	0	2	50	3	samples_v2_662	9	goats	1	Female	Weener	1	4	Hola	1	0	711		qfever	irrigated	57799	1	1	0	0	1	0	1
39.8717	-1.10618	110.2	30	18	0	2	50	3	samples_v2_662	9	goats	1	Female	Weener	1	4	Hola	1	0	711		qfever	irrigated	57799	1	1	0	0	1	0	1
39.8717	-1.10618	110.2	30	18	0	2	50	3	samples_v2_663	13	goats	1	Male	Adult	2	4	Hola	1	0	711		qfever	irrigated	57833	0	1	0	0	1	0	0
39.8717	-1.10618	110.2	30	18	0	2	50	3	samples_v2_663	13	goats	1	Male	Adult	2	4	Hola	1	0	711		qfever	irrigated	57833	0	1	0	0	1	0	0
39.8717	-1.10618	110.2	30	18	0	2	50	3	samples_v2_664	7	goats	1	Female	Adult	2	7	Hola	1	1	711		qfever	irrigated	58028	1	1	0	0	1	0	0
39.8717	-1.10618	110.2	30	18	0	2	50	3	samples_v2_664	7	goats	1	Female	Adult	2	7	Hola	1	1	711		qfever	irrigated	58028	1	1	0	0	1	0	0
39.8717	-1.10618	110.2	30	18	0	2	50	3	samples_v2_665	12	goats	1	Male	Weener	1	3	Hola	1	0	711		qfever	irrigated	56329	0	1	0	0	1	0	1
39.8717	-1.10618	110.2	30	18	0	2	50	3	samples_v2_665	12	goats	1	Male	Weener	1	3	Hola	1	0	711		qfever	irrigated	56329	0	1	0	0	1	0	1
39.8717	-1.10618	110.2	30	18	0	2	50	3	samples_v2_666	14	goats	1	Female	Adult	2	3	Hola	1	0	711		qfever	irrigated	57607	1	1	0	0	1	0	0
39.8717	-1.10618	110.2	30	18	0	2	50	3	samples_v2_666	14	goats	1	Female	Adult	2	3	Hola	1	0	711		qfever	irrigated	57607	1	1	0	0	1	0	0
39.8717	-1.10618	110.2	30	18	0	2	50	3	samples_v2_667	15	goats	1	Male	Adult	2	4	Hola	1	0	711		qfever	irrigated	57953	0	1	0	0	1	0	0
39.8717	-1.10618	110.2	30	18	0	2	50	3	samples_v2_667	15	goats	1	Male	Adult	2	4	Hola	1	0	711		qfever	irrigated	57953	0	1	0	0	1	0	0
39.8717	-1.10618	110.2	30	18	0	2	50	3	samples_v2_668	10	goats	1	Female	Adult	2	3	Hola	1	1	711		qfever	irrigated	57497	1	1	0	0	1	0	0
39.8717	-1.10618	110.2	30	18	0	2	50	3	samples_v2_668	10	goats	1	Female	Adult	2	3	Hola	1	1	711		qfever	irrigated	57497	1	1	0	0	1	0	0
39.8717	-1.10618	110.2	30	18	0	2	50	3	samples_v2_669	8	goats	1	Male	Adult	2	4	Hola	1	0	711		qfever	irrigated	57522	0	1	0	0	1	0	0
39.8717	-1.10618	110.2	30	18	0	2	50	3	samples_v2_669	8	goats	1	Male	Adult	2	4	Hola	1	0	711		qfever	irrigated	57522	0	1	0	0	1	0	0
39.8717	-1.10618	110.2	30	18	0	2	50	3	samples_v2_670	17	sheep	2	Female	Adult	2	2	Hola	1	1	711		qfever	irrigated	57605	1	1	0	1	0	0	0
39.8717	-1.10618	110.2	30	18	0	2	50	3	samples_v2_670	17	sheep	2	Female	Adult	2	2	Hola	1	1	711		qfever	irrigated	57605	1	1	0	1	0	0	0
39.8717	-1.10618	110.2	30	18	0	2	50	3	samples_v2_671	6	goats	1	Male	Adult	2	3	Hola	1	0	711		qfever	irrigated	58025	0	1	0	0	1	0	0
39.8717	-1.10618	110.2	30	18	0	2	50	3	samples_v2_671	6	goats	1	Male	Adult	2	3	Hola	1	0	711		qfever	irrigated	58025	0	1	0	0	1	0	0
39.8717	-1.10618	110.2	30	18	0	2	50	3	samples_v2_672	11	goats	1	Female	Adult	2	3	Hola	1	0	711		qfever	irrigated	56971	1	1	0	0	1	0	0
39.8717	-1.10618	110.2	30	18	0	2	50	3	samples_v2_672	11	goats	1	Female	Adult	2	3	Hola	1	0	711		qfever	irrigated	56971	1	1	0	0	1	0	0
39.8717	-1.10618	110.2	30	18	0	2	50	3	samples_v2_674	24	sheep	2	Male	Weener	1	3	Hola	1	0	711		qfever	irrigated	57546	0	1	0	1	0	0	1
39.8717	-1.10618	110.2	30	18	0	2	50	3	samples_v2_674	24	sheep	2	Male	Weener	1	3	Hola	1	0	711		qfever	irrigated	57546	0	1	0	1	0	0	1
39.8717	-1.10618	110.2	30	18	0	2	50	3	samples_v2_675	21	sheep	2	Female	Adult	2	3	Hola	1	0	711		qfever	irrigated	57429	1	1	0	1	0	0	0
39.8717	-1.10618	110.2	30	18	0	2	50	3	samples_v2_675	21	sheep	2	Female	Adult	2	3	Hola	1	0	711		qfever	irrigated	57429	1	1	0	1	0	0	0
39.8717	-1.10618	110.2	30	18	0	2	50	3	samples_v2_676	25	sheep	2	Female	Weener	1	4	Hola	1	0	711		qfever	irrigated	57427	1	1	0	1	0	0	1
39.8717	-1.10618	110.2	30	18	0	2	50	3	samples_v2_676	25	sheep	2	Female	Weener	1	4	Hola	1	0	711		qfever	irrigated	57427	1	1	0	1	0	0	1
39.8717	-1.10618	110.2	30	18	0	2	50	3	samples_v2_677	22	sheep	2	Female	Adult	2	2	Hola	1	1	711		qfever	irrigated	57760	1	1	0	1	0	0	0
39.8717	-1.10618	110.2	30	18	0	2	50	3	samples_v2_677	22	sheep	2	Female	Adult	2	2	Hola	1	1	711		qfever	irrigated	57760	1	1	0	1	0	0	0
39.8717	-1.10618	110.2	30	18	0	2	50	3	samples_v2_678	19	sheep	2	Female	Adult	2	3	Hola	1	0	711		qfever	irrigated	57629	1	1	0	1	0	0	0
39.8717	-1.10618	110.2	30	18	0	2	50	3	samples_v2_678	19	sheep	2	Female	Adult	2	3	Hola	1	0	711		qfever	irrigated	57629	1	1	0	1	0	0	0
39.8717	-1.10618	110.2	30	18	0	2	50	3	samples_v2_680	23	sheep	2	Female	Adult	2	3	Hola	1	0	711		qfever	irrigated	58098	1	1	0	1	0	0	0
39.8717	-1.10618	110.2	30	18	0	2	50	3	samples_v2_680	23	sheep	2	Female	Adult	2	3	Hola	1	0	711		qfever	irrigated	58098	1	1	0	1	0	0	0
39.8717	-1.10618	110.2	30	18	0	2	50	3	samples_v2_681	20	sheep	2	Female	Adult	2	3	Hola	1	0	711		qfever	irrigated	57553	1	1	0	1	0	0	0
39.8717	-1.10618	110.2	30	18	0	2	50	3	samples_v2_681	20	sheep	2	Female	Adult	2	3	Hola	1	0	711		qfever	irrigated	57553	1	1	0	1	0	0	0
39.8717	-1.10618	110.2	30	18	0	2	50	3	samples_v2_682	18	sheep	2	Male	Adult	2	3	Hola	1	0	711		qfever	irrigated	57944	0	1	0	1	0	0	0
39.8717	-1.10618	110.2	30	18	0	2	50	3	samples_v2_682	18	sheep	2	Male	Adult	2	3	Hola	1	0	711		qfever	irrigated	57944	0	1	0	1	0	0	0
39.8717	-1.10617	92.9	22	7	0	0	29	2	samples_v2_599	1	goats	1	Female	Adult	2	3	Hola	1	0	775	0	qfever	irrigated	56740	1	1	0	0	1	0	0
39.8717	-1.10617	92.9	22	7	0	0	29	2	samples_v2_599	1	goats	1	Female	Adult	2	3	Hola	1	0	775		qfever	irrigated	56740	1	1	0	0	1	0	0
39.8717	-1.10617	92.9	22	7	0	0	29	2	samples_v2_601	6	goats	1	Female	Adult	2	2	Hola	1	0	775		qfever	irrigated	57839	1	1	0	0	1	0	0
39.8717	-1.10617	92.9	22	7	0	0	29	2	samples_v2_601	6	goats	1	Female	Adult	2	2	Hola	1	0	775		qfever	irrigated	57839	1	1	0	0	1	0	0
39.8717	-1.10617	92.9	22	7	0	0	29	2	samples_v2_602	4	goats	1	Female	Adult	2	3	Hola	1	0	775		qfever	irrigated	57430	1	1	0	0	1	0	0
39.8717	-1.10617	92.9	22	7	0	0	29	2	samples_v2_602	4	goats	1	Female	Adult	2	3	Hola	1	0	775		qfever	irrigated	57430	1	1	0	0	1	0	0
39.8717	-1.10617	92.9	22	7	0	0	29	2	samples_v2_603	7	goats	1	Male	Adult	2	4	Hola	1	0	775		qfever	irrigated	57538	0	1	0	0	1	0	0
39.8717	-1.10617	92.9	22	7	0	0	29	2	samples_v2_603	7	goats	1	Male	Adult	2	4	Hola	1	0	775		qfever	irrigated	57538	0	1	0	0	1	0	0
39.8717	-1.10617	92.9	22	7	0	0	29	2	samples_v2_604	3	goats	1	Female	Adult	2	3	Hola	1	0	775		qfever	irrigated	56537	1	1	0	0	1	0	0
39.8717	-1.10617	92.9	22	7	0	0	29	2	samples_v2_604	3	goats	1	Female	Adult	2	3	Hola	1	0	775		qfever	irrigated	56537	1	1	0	0	1	0	0
39.8717	-1.10617	92.9	22	7	0	0	29	2	samples_v2_605	10	sheep	2	Female	Adult	2	4	Hola	1	0	775		qfever	irrigated	56527	1	1	0	1	0	0	0
39.8717	-1.10617	92.9	22	7	0	0	29	2	samples_v2_605	10	sheep	2	Female	Adult	2	4	Hola	1	0	775		qfever	irrigated	56527	1	1	0	1	0	0	0
39.8717	-1.10617	92.9	22	7	0	0	29	2	samples_v2_607	9	sheep	2	Female	Adult	2	3	Hola	1	0	775		qfever	irrigated	58016	1	1	0	1	0	0	0
39.8717	-1.10617	92.9	22	7	0	0	29	2	samples_v2_607	9	sheep	2	Female	Adult	2	3	Hola	1	0	775		qfever	irrigated	58016	1	1	0	1	0	0	0
39.8717	-1.10617	92.9	22	7	0	0	29	2	samples_v2_608	5	goats	1	Female	Adult	2	2	Hola	1	0	775		qfever	irrigated	57597	1	1	0	0	1	0	0
39.8717	-1.10617	92.9	22	7	0	0	29	2	samples_v2_608	5	goats	1	Female	Adult	2	2	Hola	1	0	775		qfever	irrigated	57597	1	1	0	0	1	0	0
39.8717	-1.10617	92.9	22	7	0	0	29	2	samples_v2_609	8	sheep	2	Female	Adult	2	2	Hola	1	0	775		qfever	irrigated	57625	1	1	0	1	0	0	0
39.8717	-1.10617	92.9	22	7	0	0	29	2	samples_v2_609	8	sheep	2	Female	Adult	2	2	Hola	1	0	775		qfever	irrigated	57625	1	1	0	1	0	0	0
39.8717	-1.10617	92.9	22	7	0	0	29	2	samples_v2_610	11	sheep	2	Female	Weener	1	3	Hola	1	0	775		qfever	irrigated	57566	1	1	0	1	0	0	1
39.8717	-1.10617	92.9	22	7	0	0	29	2	samples_v2_610	11	sheep	2	Female	Weener	1	3	Hola	1	0	775		qfever	irrigated	57566	1	1	0	1	0	0	1
39.8717	-1.10617	92.9	22	7	0	0	29	2	samples_v2_611	12	sheep	2	Female	Adult	2	4	Hola	1	0	775		qfever	irrigated	57826	1	1	0	1	0	0	0
39.8717	-1.10617	92.9	22	7	0	0	29	2	samples_v2_611	12	sheep	2	Female	Adult	2	4	Hola	1	0	775		qfever	irrigated	57826	1	1	0	1	0	0	0
39.8717	-1.10617	92.9	22	7	0	0	29	2	samples_v2_612	2	goats	1	Female	Adult	2	3	Hola	1	0	775		qfever	irrigated	57829	1	1	0	0	1	0	0
39.8717	-1.10617	92.9	22	7	0	0	29	2	samples_v2_612	2	goats	1	Female	Adult	2	3	Hola	1	0	775		qfever	irrigated	57829	1	1	0	0	1	0	0
39.8717	-1.10618	94.4	22	20	0	0	42	2	samples_v2_613	13	sheep	2	Female	Adult	2	3	Hola	1	1	802	1	qfever	irrigated	57423	1	1	0	1	0	0	0
39.8717	-1.10618	94.4	22	20	0	0	42	2	samples_v2_613	13	sheep	2	Female	Adult	2	3	Hola	1	1	802		qfever	irrigated	57423	1	1	0	1	0	0	0
39.8717	-1.10618	94.4	22	20	0	0	42	2	samples_v2_614	7	goats	1	Female	Adult	2	2	Hola	1	0	802		qfever	irrigated	57790	1	1	0	0	1	0	0
39.8717	-1.10618	94.4	22	20	0	0	42	2	samples_v2_614	7	goats	1	Female	Adult	2	2	Hola	1	0	802		qfever	irrigated	57790	1	1	0	0	1	0	0
39.8717	-1.10618	94.4	22	20	0	0	42	2	samples_v2_615	3	goats	1	Female	Adult	2	4	Hola	1	0	802		qfever	irrigated	57462	1	1	0	0	1	0	0
39.8717	-1.10618	94.4	22	20	0	0	42	2	samples_v2_615	3	goats	1	Female	Adult	2	4	Hola	1	0	802		qfever	irrigated	57462	1	1	0	0	1	0	0
39.8717	-1.10618	94.4	22	20	0	0	42	2	samples_v2_616	2	goats	1	Female	Adult	2	4	Hola	1	1	802		qfever	irrigated	56330	1	1	0	0	1	0	0
39.8717	-1.10618	94.4	22	20	0	0	42	2	samples_v2_616	2	goats	1	Female	Adult	2	4	Hola	1	1	802		qfever	irrigated	56330	1	1	0	0	1	0	0
39.8717	-1.10618	94.4	22	20	0	0	42	2	samples_v2_617	9	goats	1	Female	Adult	2	3	Hola	1	0	802		qfever	irrigated	57968	1	1	0	0	1	0	0
39.8717	-1.10618	94.4	22	20	0	0	42	2	samples_v2_617	9	goats	1	Female	Adult	2	3	Hola	1	0	802		qfever	irrigated	57968	1	1	0	0	1	0	0
39.8717	-1.10618	94.4	22	20	0	0	42	2	samples_v2_618	4	goats	1	Female	Adult	2	4	Hola	1	0	802		qfever	irrigated	57426	1	1	0	0	1	0	0
39.8717	-1.10618	94.4	22	20	0	0	42	2	samples_v2_618	4	goats	1	Female	Adult	2	4	Hola	1	0	802		qfever	irrigated	57426	1	1	0	0	1	0	0
39.8717	-1.10618	94.4	22	20	0	0	42	2	samples_v2_619	5	goats	1	Female	Adult	2	4	Hola	1	0	802		qfever	irrigated	56254	1	1	0	0	1	0	0
39.8717	-1.10618	94.4	22	20	0	0	42	2	samples_v2_619	5	goats	1	Female	Adult	2	4	Hola	1	0	802		qfever	irrigated	56254	1	1	0	0	1	0	0
39.8717	-1.10618	94.4	22	20	0	0	42	2	samples_v2_620	8	goats	1	Male	Adult	2	4	Hola	1	0	802		qfever	irrigated	57828	0	1	0	0	1	0	0
39.8717	-1.10618	94.4	22	20	0	0	42	2	samples_v2_620	8	goats	1	Male	Adult	2	4	Hola	1	0	802		qfever	irrigated	57828	0	1	0	0	1	0	0
39.8717	-1.10618	94.4	22	20	0	0	42	2	samples_v2_621	11	sheep	2	Female	Adult	2	3	Hola	1	0	802		qfever	irrigated	58080	1	1	0	1	0	0	0
39.8717	-1.10618	94.4	22	20	0	0	42	2	samples_v2_621	11	sheep	2	Female	Adult	2	3	Hola	1	0	802		qfever	irrigated	58080	1	1	0	1	0	0	0
39.8717	-1.10618	94.4	22	20	0	0	42	2	samples_v2_622	10	goats	1	Male	Adult	2	3	Hola	1	0	802		qfever	irrigated	56554	0	1	0	0	1	0	0
39.8717	-1.10618	94.4	22	20	0	0	42	2	samples_v2_622	10	goats	1	Male	Adult	2	3	Hola	1	0	802		qfever	irrigated	56554	0	1	0	0	1	0	0
39.8717	-1.10618	94.4	22	20	0	0	42	2	samples_v2_623	6	goats	1	Male	Adult	2	4	Hola	1	0	802		qfever	irrigated	57549	0	1	0	0	1	0	0
39.8717	-1.10618	94.4	22	20	0	0	42	2	samples_v2_623	6	goats	1	Male	Adult	2	4	Hola	1	0	802		qfever	irrigated	57549	0	1	0	0	1	0	0
39.8717	-1.10618	94.4	22	20	0	0	42	2	samples_v2_624	12	sheep	2	Female	Adult	2	3	Hola	1	0	802		qfever	irrigated	57823	1	1	0	1	0	0	0
39.8717	-1.10618	94.4	22	20	0	0	42	2	samples_v2_624	12	sheep	2	Female	Adult	2	3	Hola	1	0	802		qfever	irrigated	57823	1	1	0	1	0	0	0
39.8717	-1.10618	94.4	22	20	0	0	42	2	samples_v2_625	20	sheep	2	Female	Adult	2	3	Hola	1	0	802		qfever	irrigated	57943	1	1	0	1	0	0	0
39.8717	-1.10618	94.4	22	20	0	0	42	2	samples_v2_625	20	sheep	2	Female	Adult	2	3	Hola	1	0	802		qfever	irrigated	57943	1	1	0	1	0	0	0
39.8717	-1.10618	94.4	22	20	0	0	42	2	samples_v2_628	17	sheep	2	Male	Weener	1	4	Hola	1	0	802		qfever	irrigated	57486	0	1	0	1	0	0	1
39.8717	-1.10618	94.4	22	20	0	0	42	2	samples_v2_628	17	sheep	2	Male	Weener	1	4	Hola	1	0	802		qfever	irrigated	57486	0	1	0	1	0	0	1
39.8717	-1.10618	94.4	22	20	0	0	42	2	samples_v2_629	19	sheep	2	Female	Adult	2	2	Hola	1	0	802		qfever	irrigated	57831	1	1	0	1	0	0	0
39.8717	-1.10618	94.4	22	20	0	0	42	2	samples_v2_629	19	sheep	2	Female	Adult	2	2	Hola	1	0	802		qfever	irrigated	57831	1	1	0	1	0	0	0
39.8717	-1.10618	94.4	22	20	0	0	42	2	samples_v2_630	15	sheep	2	Female	Adult	2	2	Hola	1	0	802		qfever	irrigated	56570	1	1	0	1	0	0	0
39.8717	-1.10618	94.4	22	20	0	0	42	2	samples_v2_630	15	sheep	2	Female	Adult	2	2	Hola	1	0	802		qfever	irrigated	56570	1	1	0	1	0	0	0
39.8717	-1.10618	94.4	22	20	0	0	42	2	samples_v2_631	14	sheep	2	Female	Adult	2	3	Hola	1	0	802		qfever	irrigated	58053	1	1	0	1	0	0	0
39.8717	-1.10618	94.4	22	20	0	0	42	2	samples_v2_631	14	sheep	2	Female	Adult	2	3	Hola	1	0	802		qfever	irrigated	58053	1	1	0	1	0	0	0
39.8717	-1.10618	94.4	22	20	0	0	42	2	samples_v2_632	21	sheep	2	Male	Adult	2	4	Hola	1	0	802		qfever	irrigated	58024	0	1	0	1	0	0	0
39.8717	-1.10618	94.4	22	20	0	0	42	2	samples_v2_632	21	sheep	2	Male	Adult	2	4	Hola	1	0	802		qfever	irrigated	58024	0	1	0	1	0	0	0
39.8717	-1.10618	94.4	22	20	0	0	42	2	samples_v2_633	16	sheep	2	Female	Adult	2	3	Hola	1	0	802		qfever	irrigated	56558	1	1	0	1	0	0	0
39.8717	-1.10618	94.4	22	20	0	0	42	2	samples_v2_633	16	sheep	2	Female	Adult	2	3	Hola	1	0	802		qfever	irrigated	56558	1	1	0	1	0	0	0
39.8717	-1.10618	94.4	22	20	0	0	42	2	samples_v2_636	18	sheep	2	Male	Adult	2	4	Hola	1	0	802		qfever	irrigated	56196	0	1	0	1	0	0	0
39.8717	-1.10618	94.4	22	20	0	0	42	2	samples_v2_636	18	sheep	2	Male	Adult	2	4	Hola	1	0	802		qfever	irrigated	56196	0	1	0	1	0	0	0
39.8747	-1.12882	100	25	58	0	0	83	2	samples_v2_422	1	goats	1	Female	Adult	2	3	Hola	1	0	820	1	qfever	irrigated	56324	1	1	0	0	1	0	0
39.8747	-1.12882	100	25	58	0	0	83	2	samples_v2_422	1	goats	1	Female	Adult	2	3	Hola	1	0	820		qfever	irrigated	56324	1	1	0	0	1	0	0
39.8747	-1.12882	100	25	58	0	0	83	2	samples_v2_426	2	goats	1	Female	Adult	2	3	Hola	1	0	820		qfever	irrigated	56761	1	1	0	0	1	0	0
39.8747	-1.12882	100	25	58	0	0	83	2	samples_v2_426	2	goats	1	Female	Adult	2	3	Hola	1	0	820		qfever	irrigated	56761	1	1	0	0	1	0	0
39.8747	-1.12882	100	25	58	0	0	83	2	samples_v2_431	3	goats	1	Female	Adult	2	2	Hola	1	0	820		qfever	irrigated	56714	1	1	0	0	1	0	0
39.8747	-1.12882	100	25	58	0	0	83	2	samples_v2_431	3	goats	1	Female	Adult	2	2	Hola	1	0	820		qfever	irrigated	56714	1	1	0	0	1	0	0
39.8747	-1.12882	100	25	58	0	0	83	2	samples_v2_432	4	goats	1	Female	Weener	1	4	Hola	1	0	820		qfever	irrigated	56711	1	1	0	0	1	0	1
39.8747	-1.12882	100	25	58	0	0	83	2	samples_v2_432	4	goats	1	Female	Weener	1	4	Hola	1	0	820		qfever	irrigated	56711	1	1	0	0	1	0	1
39.8747	-1.12882	100	25	58	0	0	83	2	samples_v2_433	10	goats	1	Male	Adult	2	4	Hola	1	0	820		qfever	irrigated	56327	0	1	0	0	1	0	0
39.8747	-1.12882	100	25	58	0	0	83	2	samples_v2_434	12	goats	1	Female	Adult	2	3	Hola	1	0	820		qfever	irrigated	56288	1	1	0	0	1	0	0
39.8747	-1.12882	100	25	58	0	0	83	2	samples_v2_434	12	goats	1	Female	Adult	2	3	Hola	1	0	820		qfever	irrigated	56288	1	1	0	0	1	0	0
39.8747	-1.12882	100	25	58	0	0	83	2	samples_v2_435	15	goats	1	Female	Adult	2	4	Hola	1	0	820		qfever	irrigated	56297	1	1	0	0	1	0	0
39.8747	-1.12882	100	25	58	0	0	83	2	samples_v2_435	15	goats	1	Female	Adult	2	4	Hola	1	0	820		qfever	irrigated	56297	1	1	0	0	1	0	0
39.8747	-1.12882	100	25	58	0	0	83	2	samples_v2_436	14	goats	1	Female	Adult	2	3	Hola	1	1	820		qfever	irrigated	56710	1	1	0	0	1	0	0
39.8747	-1.12882	100	25	58	0	0	83	2	samples_v2_436	14	goats	1	Female	Adult	2	3	Hola	1	1	820		qfever	irrigated	56710	1	1	0	0	1	0	0
39.8747	-1.12882	100	25	58	0	0	83	2	samples_v2_438	13	goats	1	Male	Adult	2	4	Hola	1	0	820		qfever	irrigated	54686	0	1	0	0	1	0	0
39.8747	-1.12882	100	25	58	0	0	83	2	samples_v2_438	13	goats	1	Male	Adult	2	4	Hola	1	0	820		qfever	irrigated	54686	0	1	0	0	1	0	0
39.8747	-1.12882	100	25	58	0	0	83	2	samples_v2_439	9	goats	1	Female	Adult	2	3	Hola	1	0	820		qfever	irrigated	56614	1	1	0	0	1	0	0
39.8747	-1.12882	100	25	58	0	0	83	2	samples_v2_439	9	goats	1	Female	Adult	2	3	Hola	1	0	820		qfever	irrigated	56614	1	1	0	0	1	0	0
39.8747	-1.12882	100	25	58	0	0	83	2	samples_v2_440	8	goats	1	Female	Adult	2	3	Hola	1	0	820		qfever	irrigated	56633	1	1	0	0	1	0	0
39.8747	-1.12882	100	25	58	0	0	83	2	samples_v2_440	8	goats	1	Female	Adult	2	3	Hola	1	0	820		qfever	irrigated	56633	1	1	0	0	1	0	0
39.8747	-1.12882	100	25	58	0	0	83	2	samples_v2_441	6	goats	1	Female	Adult	2	4	Hola	1	0	820		qfever	irrigated	56315	1	1	0	0	1	0	0
39.8747	-1.12882	100	25	58	0	0	83	2	samples_v2_441	6	goats	1	Female	Adult	2	4	Hola	1	0	820		qfever	irrigated	56315	1	1	0	0	1	0	0
39.8747	-1.12882	100	25	58	0	0	83	2	samples_v2_442	5	goats	1	Female	Adult	2	3	Hola	1	1	820		qfever	irrigated	56300	1	1	0	0	1	0	0
39.8747	-1.12882	100	25	58	0	0	83	2	samples_v2_442	5	goats	1	Female	Adult	2	3	Hola	1	1	820		qfever	irrigated	56300	1	1	0	0	1	0	0
39.8747	-1.12882	100	25	58	0	0	83	2	samples_v2_443	11	goats	1	Male	Adult	2	4	Hola	1	0	820		qfever	irrigated	56620	0	1	0	0	1	0	0
39.8747	-1.12882	100	25	58	0	0	83	2	samples_v2_444	16	goats	1	Female	Adult	2	3	Hola	1	0	820		qfever	irrigated	56280	1	1	0	0	1	0	0
39.8747	-1.12882	100	25	58	0	0	83	2	samples_v2_444	16	goats	1	Female	Adult	2	3	Hola	1	0	820		qfever	irrigated	56280	1	1	0	0	1	0	0
39.8747	-1.12882	100	25	58	0	0	83	2	samples_v2_445	29	sheep	2	Female	Adult	2	2	Hola	1	0	820		qfever	irrigated	56749	1	1	0	1	0	0	0
39.8747	-1.12882	100	25	58	0	0	83	2	samples_v2_445	29	sheep	2	Female	Adult	2	2	Hola	1	0	820		qfever	irrigated	56749	1	1	0	1	0	0	0
39.8747	-1.12882	100	25	58	0	0	83	2	samples_v2_446	24	sheep	2	Female	Adult	2	3	Hola	1	0	820		qfever	irrigated	56232	1	1	0	1	0	0	0
39.8747	-1.12882	100	25	58	0	0	83	2	samples_v2_446	24	sheep	2	Female	Adult	2	3	Hola	1	0	820		qfever	irrigated	56232	1	1	0	1	0	0	0
39.8747	-1.12882	100	25	58	0	0	83	2	samples_v2_447	21	sheep	2	Female	Adult	2	3	Hola	1	0	820		qfever	irrigated	56296	1	1	0	1	0	0	0
39.8747	-1.12882	100	25	58	0	0	83	2	samples_v2_447	21	sheep	2	Female	Adult	2	3	Hola	1	0	820		qfever	irrigated	56296	1	1	0	1	0	0	0
39.8747	-1.12882	100	25	58	0	0	83	2	samples_v2_448	27	sheep	2	Female	Adult	2	2	Hola	1	0	820		qfever	irrigated	56773	1	1	0	1	0	0	0
39.8747	-1.12882	100	25	58	0	0	83	2	samples_v2_448	27	sheep	2	Female	Adult	2	2	Hola	1	0	820		qfever	irrigated	56773	1	1	0	1	0	0	0
39.8747	-1.12882	100	25	58	0	0	83	2	samples_v2_449	22	sheep	2	Female	Adult	2	3	Hola	1	0	820		qfever	irrigated	56624	1	1	0	1	0	0	0
39.8747	-1.12882	100	25	58	0	0	83	2	samples_v2_449	22	sheep	2	Female	Adult	2	3	Hola	1	0	820		qfever	irrigated	56624	1	1	0	1	0	0	0
39.8747	-1.12882	100	25	58	0	0	83	2	samples_v2_450	20	sheep	2	Female	Adult	2	4	Hola	1	0	820		qfever	irrigated	56632	1	1	0	1	0	0	0
39.8747	-1.12882	100	25	58	0	0	83	2	samples_v2_450	20	sheep	2	Female	Adult	2	4	Hola	1	0	820		qfever	irrigated	56632	1	1	0	1	0	0	0
39.8747	-1.12882	100	25	58	0	0	83	2	samples_v2_451	25	sheep	2	Male	Adult	2	3	Hola	1	0	820		qfever	irrigated	56759	0	1	0	1	0	0	0
39.8747	-1.12882	100	25	58	0	0	83	2	samples_v2_451	25	sheep	2	Male	Adult	2	3	Hola	1	0	820		qfever	irrigated	56759	0	1	0	1	0	0	0
39.8747	-1.12882	100	25	58	0	0	83	2	samples_v2_452	28	sheep	2	Female	Adult	2	2	Hola	1	0	820		qfever	irrigated	56704	1	1	0	1	0	0	0
39.8747	-1.12882	100	25	58	0	0	83	2	samples_v2_452	28	sheep	2	Female	Adult	2	2	Hola	1	0	820		qfever	irrigated	56704	1	1	0	1	0	0	0
39.8747	-1.12882	100	25	58	0	0	83	2	samples_v2_453	17	goats	1	Female	Weener	1	4	Hola	1	0	820		qfever	irrigated	56699	1	1	0	0	1	0	1
39.8747	-1.12882	100	25	58	0	0	83	2	samples_v2_453	17	goats	1	Female	Weener	1	4	Hola	1	0	820		qfever	irrigated	56699	1	1	0	0	1	0	1
39.8747	-1.12882	100	25	58	0	0	83	2	samples_v2_454	18	goats	1	Female	Weener	1	4	Hola	1	1	820		qfever	irrigated	56290	1	1	0	0	1	0	1
39.8747	-1.12882	100	25	58	0	0	83	2	samples_v2_454	18	goats	1	Female	Weener	1	4	Hola	1	1	820		qfever	irrigated	56290	1	1	0	0	1	0	1
39.8747	-1.12882	100	25	58	0	0	83	2	samples_v2_455	19	sheep	2	Female	Adult	2	2	Hola	1	0	820		qfever	irrigated	56770	1	1	0	1	0	0	0
39.8747	-1.12882	100	25	58	0	0	83	2	samples_v2_455	19	sheep	2	Female	Adult	2	2	Hola	1	0	820		qfever	irrigated	56770	1	1	0	1	0	0	0
39.8747	-1.12882	100	25	58	0	0	83	2	samples_v2_456	23	sheep	2	Female	Adult	2	2	Hola	1	0	820		qfever	irrigated	56309	1	1	0	1	0	0	0
39.8747	-1.12882	100	25	58	0	0	83	2	samples_v2_457	31	sheep	2	Female	Adult	2	3	Hola	1	0	820		qfever	irrigated	56619	1	1	0	1	0	0	0
39.8747	-1.12882	100	25	58	0	0	83	2	samples_v2_457	31	sheep	2	Female	Adult	2	3	Hola	1	0	820		qfever	irrigated	56619	1	1	0	1	0	0	0
39.8747	-1.12882	100	25	58	0	0	83	2	samples_v2_461	29	sheep	2	Female	Adult	2	3	Hola	1	0	820		qfever	irrigated	56313	1	1	0	1	0	0	0
39.8747	-1.12882	100	25	58	0	0	83	2	samples_v2_461	29	sheep	2	Female	Adult	2	3	Hola	1	0	820		qfever	irrigated	56313	1	1	0	1	0	0	0
39.8747	-1.12882	100	25	58	0	0	83	2	samples_v2_462	30	sheep	2	Female	Adult	2	3	Hola	1	1	820		qfever	irrigated	56278	1	1	0	1	0	0	0
39.8747	-1.12882	100	25	58	0	0	83	2	samples_v2_462	30	sheep	2	Female	Adult	2	3	Hola	1	1	820		qfever	irrigated	56278	1	1	0	1	0	0	0
39.8747	-1.12882	100	25	58	0	0	83	2	samples_v2_463	32	sheep	2	Female	Adult	2	4	Hola	1	1	820		qfever	irrigated	56229	1	1	0	1	0	0	0
39.8747	-1.12882	100	25	58	0	0	83	2	samples_v2_463	32	sheep	2	Female	Adult	2	4	Hola	1	1	820		qfever	irrigated	56229	1	1	0	1	0	0	0
39.8747	-1.12882	100	25	58	0	0	83	2	samples_v2_464	36	sheep	2	Male	Adult	2	3	Hola	1	0	820		qfever	irrigated	56609	0	1	0	1	0	0	0
39.8747	-1.12882	100	25	58	0	0	83	2	samples_v2_464	36	sheep	2	Male	Adult	2	3	Hola	1	0	820		qfever	irrigated	56609	0	1	0	1	0	0	0
39.8747	-1.12882	100	25	58	0	0	83	2	samples_v2_467	34	sheep	2	Female	Weener	1	2	Hola	1	0	820		qfever	irrigated	56750	1	1	0	1	0	0	1
39.8747	-1.12882	100	25	58	0	0	83	2	samples_v2_467	34	sheep	2	Female	Weener	1	2	Hola	1	0	820		qfever	irrigated	56750	1	1	0	1	0	0	1
39.8747	-1.12882	100	25	58	0	0	83	2	samples_v2_468	35	sheep	2	Female	Adult	2	2	Hola	1	0	820		qfever	irrigated	56754	1	1	0	1	0	0	0
39.8747	-1.12882	100	25	58	0	0	83	2	samples_v2_468	35	sheep	2	Female	Adult	2	2	Hola	1	0	820		qfever	irrigated	56754	1	1	0	1	0	0	0
39.8747	-1.12882	100	25	58	0	0	83	2	samples_v2_469	33	sheep	2	Female	Adult	2	3	Hola	1	1	820		qfever	irrigated	56274	1	1	0	1	0	0	0
39.8747	-1.12882	100	25	58	0	0	83	2	samples_v2_469	33	sheep	2	Female	Adult	2	3	Hola	1	1	820		qfever	irrigated	56274	1	1	0	1	0	0	0
39.8748	-1.12879	99.2	15	15	0	3	33	3	samples_v2_365	6	sheep	2	Female	Adult	2	3	Hola	1	0	832	1	qfever	irrigated	56629	1	1	0	1	0	0	0
39.8748	-1.12879	99.2	15	15	0	3	33	3	samples_v2_366	7	sheep	2	Female	Adult	2	3	Hola	1	1	832		qfever	irrigated	56612	1	1	0	1	0	0	0
39.8748	-1.12879	99.2	15	15	0	3	33	3	samples_v2_366	7	sheep	2	Female	Adult	2	3	Hola	1	1	832		qfever	irrigated	56612	1	1	0	1	0	0	0
39.8748	-1.12879	99.2	15	15	0	3	33	3	samples_v2_367	2	sheep	2	Female	Adult	2	3	Hola	1	0	832		qfever	irrigated	56616	1	1	0	1	0	0	0
39.8748	-1.12879	99.2	15	15	0	3	33	3	samples_v2_367	2	sheep	2	Female	Adult	2	3	Hola	1	0	832		qfever	irrigated	56616	1	1	0	1	0	0	0
39.8748	-1.12879	99.2	15	15	0	3	33	3	samples_v2_368	4	sheep	2	Female	Adult	2	3	Hola	1	0	832		qfever	irrigated	56293	1	1	0	1	0	0	0
39.8748	-1.12879	99.2	15	15	0	3	33	3	samples_v2_368	4	sheep	2	Female	Adult	2	3	Hola	1	0	832		qfever	irrigated	56293	1	1	0	1	0	0	0
39.8748	-1.12879	99.2	15	15	0	3	33	3	samples_v2_370	1	sheep	2	Female	Adult	2	3	Hola	1	0	832		qfever	irrigated	56635	1	1	0	1	0	0	0
39.8748	-1.12879	99.2	15	15	0	3	33	3	samples_v2_370	1	sheep	2	Female	Adult	2	3	Hola	1	0	832		qfever	irrigated	56635	1	1	0	1	0	0	0
39.8748	-1.12879	99.2	15	15	0	3	33	3	samples_v2_371	8	sheep	2	Female	Adult	2	3	Hola	1	0	832		qfever	irrigated	56284	1	1	0	1	0	0	0
39.8748	-1.12879	99.2	15	15	0	3	33	3	samples_v2_371	8	sheep	2	Female	Adult	2	3	Hola	1	0	832		qfever	irrigated	56284	1	1	0	1	0	0	0
39.8748	-1.12879	99.2	15	15	0	3	33	3	samples_v2_373	16	goats	1	Male	Weener	1	4	Hola	1	0	832		qfever	irrigated	56213	0	1	0	0	1	0	1
39.8748	-1.12879	99.2	15	15	0	3	33	3	samples_v2_373	16	goats	1	Male	Weener	1	4	Hola	1	0	832		qfever	irrigated	56213	0	1	0	0	1	0	1
39.8748	-1.12879	99.2	15	15	0	3	33	3	samples_v2_374	15	goats	1	Male	Adult	2	3	Hola	1	0	832		qfever	irrigated	56757	0	1	0	0	1	0	0
39.8748	-1.12879	99.2	15	15	0	3	33	3	samples_v2_374	15	goats	1	Male	Adult	2	3	Hola	1	0	832		qfever	irrigated	56757	0	1	0	0	1	0	0
39.8748	-1.12879	99.2	15	15	0	3	33	3	samples_v2_375	9	sheep	2	Male	Adult	2	4	Hola	1	0	832		qfever	irrigated	56610	0	1	0	1	0	0	0
39.8748	-1.12879	99.2	15	15	0	3	33	3	samples_v2_375	9	sheep	2	Male	Adult	2	4	Hola	1	0	832		qfever	irrigated	56610	0	1	0	1	0	0	0
39.8748	-1.12879	99.2	15	15	0	3	33	3	samples_v2_376	11	goats	1	Female	Adult	2	3	Hola	1	0	832		qfever	irrigated	56756	1	1	0	0	1	0	0
39.8748	-1.12879	99.2	15	15	0	3	33	3	samples_v2_376	11	goats	1	Female	Adult	2	3	Hola	1	0	832		qfever	irrigated	56756	1	1	0	0	1	0	0
39.8748	-1.12879	99.2	15	15	0	3	33	3	samples_v2_378	13	goats	1	Female	Adult	2	3	Hola	1	0	832		qfever	irrigated	56715	1	1	0	0	1	0	0
39.8748	-1.12879	99.2	15	15	0	3	33	3	samples_v2_378	13	goats	1	Female	Adult	2	3	Hola	1	0	832		qfever	irrigated	56715	1	1	0	0	1	0	0
39.8748	-1.12879	99.2	15	15	0	3	33	3	samples_v2_380	14	goats	1	Female	Adult	2	3	Hola	1	0	832		qfever	irrigated	56637	1	1	0	0	1	0	0
39.8748	-1.12879	99.2	15	15	0	3	33	3	samples_v2_380	14	goats	1	Female	Adult	2	3	Hola	1	0	832		qfever	irrigated	56637	1	1	0	0	1	0	0
39.8748	-1.12879	99.2	15	15	0	3	33	3	samples_v2_381	10	sheep	2	Male	Weener	1	2	Hola	1	0	832		qfever	irrigated	56713	0	1	0	1	0	0	1
39.8748	-1.12879	99.2	15	15	0	3	33	3	samples_v2_381	10	sheep	2	Male	Weener	1	2	Hola	1	0	832		qfever	irrigated	56713	0	1	0	1	0	0	1
39.8748	-1.12878	98.6	9	6	0	0	15	2	samples_v2_418	3	goats	1	Female	Weener	1	3	Hola	1	0	834	1	qfever	irrigated	56718	1	1	0	0	1	0	1
39.8748	-1.12878	98.6	9	6	0	0	15	2	samples_v2_418	3	goats	1	Female	Weener	1	3	Hola	1	0	834		qfever	irrigated	56718	1	1	0	0	1	0	1
39.8748	-1.12878	98.6	9	6	0	0	15	2	samples_v2_420	1	goats	1	Male	Adult	2	4	Hola	1	0	834		qfever	irrigated	56305	0	1	0	0	1	0	0
39.8748	-1.12878	98.6	9	6	0	0	15	2	samples_v2_420	1	goats	1	Male	Adult	2	4	Hola	1	0	834		qfever	irrigated	56305	0	1	0	0	1	0	0
39.8748	-1.12878	98.6	9	6	0	0	15	2	samples_v2_421	2	goats	1	Female	Adult	2	3	Hola	1	0	834		qfever	irrigated	56285	1	1	0	0	1	0	0
39.8748	-1.12878	98.6	9	6	0	0	15	2	samples_v2_421	2	goats	1	Female	Adult	2	3	Hola	1	0	834		qfever	irrigated	56285	1	1	0	0	1	0	0
39.8748	-1.12878	98.6	9	6	0	0	15	2	samples_v2_423	6	sheep	2	Female	Adult	2	2	Hola	1	0	834		qfever	irrigated	56227	1	1	0	1	0	0	0
39.8748	-1.12878	98.6	9	6	0	0	15	2	samples_v2_423	6	sheep	2	Female	Adult	2	2	Hola	1	0	834		qfever	irrigated	56227	1	1	0	1	0	0	0
39.8748	-1.12878	98.6	9	6	0	0	15	2	samples_v2_424	7	sheep	2	Female	Adult	2	3	Hola	1	0	834		qfever	irrigated	56279	1	1	0	1	0	0	0
39.8748	-1.12878	98.6	9	6	0	0	15	2	samples_v2_424	7	sheep	2	Female	Adult	2	3	Hola	1	0	834		qfever	irrigated	56279	1	1	0	1	0	0	0
39.8748	-1.12878	98.6	9	6	0	0	15	2	samples_v2_425	4	goats	1	Female	Adult	2	3	Hola	1	0	834		qfever	irrigated	56643	1	1	0	0	1	0	0
39.8748	-1.12878	98.6	9	6	0	0	15	2	samples_v2_425	4	goats	1	Female	Adult	2	3	Hola	1	0	834		qfever	irrigated	56643	1	1	0	0	1	0	0
39.8748	-1.12878	98.6	9	6	0	0	15	2	samples_v2_427	5	goats	1	Female	Weener	1	4	Hola	1	0	834		qfever	irrigated	56766	1	1	0	0	1	0	1
39.8748	-1.12878	98.6	9	6	0	0	15	2	samples_v2_427	5	goats	1	Female	Weener	1	4	Hola	1	0	834		qfever	irrigated	56766	1	1	0	0	1	0	1
39.8748	-1.12878	98.6	9	6	0	0	15	2	samples_v2_428	8	sheep	2	Female	Adult	2	3	Hola	1	1	834		qfever	irrigated	56764	1	1	0	1	0	0	0
39.8748	-1.12878	98.6	9	6	0	0	15	2	samples_v2_428	8	sheep	2	Female	Adult	2	3	Hola	1	1	834		qfever	irrigated	56764	1	1	0	1	0	0	0
39.8748	-1.12878	98.6	1	1	0	0	2	2	samples_v2_387	2	sheep	2	Female	Adult	2	3	Hola	1	0	835	0	qfever	irrigated	56308	1	1	0	1	0	0	0
39.8748	-1.12878	98.6	1	1	0	0	2	2	samples_v2_387	2	sheep	2	Female	Adult	2	3	Hola	1	0	835		qfever	irrigated	56308	1	1	0	1	0	0	0
39.8748	-1.12877	99.5	4	0	0	0	4	1	samples_v2_416	1	goats	1	Female	Adult	2	2	Hola	1	0	840	1	qfever	irrigated	56760	1	1	0	0	1	0	0
39.8748	-1.12877	99.5	4	0	0	0	4	1	samples_v2_416	1	goats	1	Female	Adult	2	2	Hola	1	0	840		qfever	irrigated	56760	1	1	0	0	1	0	0
39.8748	-1.12877	99.5	4	0	0	0	4	1	samples_v2_419	2	goats	1	Female	Adult	2	2	Hola	1	1	840		qfever	irrigated	56695	1	1	0	0	1	0	0
39.8748	-1.12878	98.7	3	8	0	2	13	3	samples_v2_399	1	goats	1	Female	Adult	2	2	Hola	1	0	843	0	qfever	irrigated	56311	1	1	0	0	1	0	0
39.8748	-1.12878	98.7	3	8	0	2	13	3	samples_v2_399	1	goats	1	Female	Adult	2	2	Hola	1	0	843		qfever	irrigated	56311	1	1	0	0	1	0	0
39.8748	-1.12878	98.7	3	8	0	2	13	3	samples_v2_400	3	sheep	2	Male	Adult	2	3	Hola	1	0	843		qfever	irrigated	56694	0	1	0	1	0	0	0
39.8748	-1.12878	98.7	3	8	0	2	13	3	samples_v2_400	3	sheep	2	Male	Adult	2	3	Hola	1	0	843		qfever	irrigated	56694	0	1	0	1	0	0	0
39.8748	-1.12878	98.7	3	8	0	2	13	3	samples_v2_401	2	goats	1	Female	Adult	2	3	Hola	1	0	843		qfever	irrigated	56217	1	1	0	0	1	0	0
39.8748	-1.12878	98.7	3	8	0	2	13	3	samples_v2_401	2	goats	1	Female	Adult	2	3	Hola	1	0	843		qfever	irrigated	56217	1	1	0	0	1	0	0
39.8748	-1.12878	98.7	3	8	0	2	13	3	samples_v2_402	5	sheep	2	Male	Weener	1	3	Hola	1	0	843		qfever	irrigated	56642	0	1	0	1	0	0	1
39.8748	-1.12878	98.7	3	8	0	2	13	3	samples_v2_402	5	sheep	2	Male	Weener	1	3	Hola	1	0	843		qfever	irrigated	56642	0	1	0	1	0	0	1
39.8748	-1.12878	98.7	3	8	0	2	13	3	samples_v2_403	4	sheep	2	Female	Adult	2	3	Hola	1	0	843		qfever	irrigated	56658	1	1	0	1	0	0	0
39.8748	-1.12878	98.7	3	8	0	2	13	3	samples_v2_403	4	sheep	2	Female	Adult	2	3	Hola	1	0	843		qfever	irrigated	56658	1	1	0	1	0	0	0
39.8748	-1.12878	98.7	3	8	0	2	13	3	samples_v2_404	6	sheep	2	Male	Weener	1	3	Hola	1	0	843		qfever	irrigated	56231	0	1	0	1	0	0	1
39.8748	-1.12878	98.7	3	8	0	2	13	3	samples_v2_404	6	sheep	2	Male	Weener	1	3	Hola	1	0	843		qfever	irrigated	56231	0	1	0	1	0	0	1
39.8748	-1.12878	98.6	2	0	0	0	2	1	samples_v2_415	1	goats	1	Female	Adult	2	4	Hola	1	0	858	0	qfever	irrigated	56230	1	1	0	0	1	0	0
39.8748	-1.12878	98.6	2	0	0	0	2	1	samples_v2_415	1	goats	1	Female	Adult	2	4	Hola	1	0	858		qfever	irrigated	56230	1	1	0	0	1	0	0
39.8748	-1.12879	98.3	2	0	0	0	2	1	samples_v2_409	1	goats	1	Female	Adult	2	4	Hola	1	0	944	0	qfever	irrigated	56644	1	1	0	0	1	0	0
39.8748	-1.12879	98.3	2	0	0	0	2	1	samples_v2_409	1	goats	1	Female	Adult	2	4	Hola	1	0	944		qfever	irrigated	56644	1	1	0	0	1	0	0
39.8748	-1.12879	98.3	2	0	0	0	2	1	samples_v2_410	2	goats	1	Female	Weener	1	4	Hola	1	0	944		qfever	irrigated	56301	1	1	0	0	1	0	1
39.8748	-1.12879	98.3	2	0	0	0	2	1	samples_v2_410	2	goats	1	Female	Weener	1	4	Hola	1	0	944		qfever	irrigated	56301	1	1	0	0	1	0	1
39.8748	-1.12878	98.1	2	0	0	0	2	1	samples_v2_417	1	goats	1	Female	Weener	1	4	Hola	1	0	947	0	qfever	irrigated	56287	1	1	0	0	1	0	1
39.8748	-1.12878	98.1	2	0	0	0	2	1	samples_v2_417	1	goats	1	Female	Weener	1	4	Hola	1	0	947		qfever	irrigated	56287	1	1	0	0	1	0	1
39.8748	-1.12879	98.4	15	5	0	3	23	3	samples_v2_386	2	goats	1	Female	Adult	2	3	Hola	1	0	1004	1	qfever	irrigated	56222	1	1	0	0	1	0	0
39.8748	-1.12879	98.4	15	5	0	3	23	3	samples_v2_386	2	goats	1	Female	Adult	2	3	Hola	1	0	1004		qfever	irrigated	56222	1	1	0	0	1	0	0
39.8748	-1.12879	98.4	15	5	0	3	23	3	samples_v2_388	5	goats	1	Female	Adult	2	3	Hola	1	0	1004		qfever	irrigated	56648	1	1	0	0	1	0	0
39.8748	-1.12879	98.4	15	5	0	3	23	3	samples_v2_388	5	goats	1	Female	Adult	2	3	Hola	1	0	1004		qfever	irrigated	56648	1	1	0	0	1	0	0
39.8748	-1.12879	98.4	15	5	0	3	23	3	samples_v2_390	1	goats	1	Female	Adult	2	2	Hola	1	0	1004		qfever	irrigated	56282	1	1	0	0	1	0	0
39.8748	-1.12879	98.4	15	5	0	3	23	3	samples_v2_391	3	goats	1	Female	Adult	2	2	Hola	1	1	1004		qfever	irrigated	56776	1	1	0	0	1	0	0
39.8748	-1.12879	98.4	15	5	0	3	23	3	samples_v2_391	3	goats	1	Female	Adult	2	2	Hola	1	1	1004		qfever	irrigated	56776	1	1	0	0	1	0	0
39.8748	-1.12879	98.4	15	5	0	3	23	3	samples_v2_393	4	goats	1	Female	Weener	1	4	Hola	1	0	1004		qfever	irrigated	56235	1	1	0	0	1	0	1
39.8748	-1.12879	98.4	15	5	0	3	23	3	samples_v2_393	4	goats	1	Female	Weener	1	4	Hola	1	0	1004		qfever	irrigated	56235	1	1	0	0	1	0	1
39.8748	-1.12879	98.4	15	5	0	3	23	3	samples_v2_394	9	sheep	2	Male	Adult	2	3	Hola	1	1	1004		qfever	irrigated	56716	0	1	0	1	0	0	0
39.8748	-1.12879	98.4	15	5	0	3	23	3	samples_v2_394	9	sheep	2	Male	Adult	2	3	Hola	1	1	1004		qfever	irrigated	56716	0	1	0	1	0	0	0
39.8748	-1.12879	98.4	15	5	0	3	23	3	samples_v2_395	8	sheep	2	Female	Adult	2	3	Hola	1	0	1004		qfever	irrigated	56720	1	1	0	1	0	0	0
39.8748	-1.12879	98.4	15	5	0	3	23	3	samples_v2_395	8	sheep	2	Female	Adult	2	3	Hola	1	0	1004		qfever	irrigated	56720	1	1	0	1	0	0	0
39.8748	-1.12879	98.4	15	5	0	3	23	3	samples_v2_396	6	sheep	2	Female	Adult	2	3	Hola	1	1	1004		qfever	irrigated	56758	1	1	0	1	0	0	0
39.8748	-1.12879	98.4	15	5	0	3	23	3	samples_v2_396	6	sheep	2	Female	Adult	2	3	Hola	1	1	1004		qfever	irrigated	56758	1	1	0	1	0	0	0
39.8748	-1.12879	98.4	15	5	0	3	23	3	samples_v2_397	7	sheep	2	Female	Adult	2	3	Hola	1	0	1004		qfever	irrigated	56242	1	1	0	1	0	0	0
39.8748	-1.12879	98.4	15	5	0	3	23	3	samples_v2_397	7	sheep	2	Female	Adult	2	3	Hola	1	0	1004		qfever	irrigated	56242	1	1	0	1	0	0	0
39.8748	-1.12879	98.4	15	5	0	3	23	3	samples_v2_398	10	sheep	2	Male	Weener	1	3	Hola	1	0	1004		qfever	irrigated	56774	0	1	0	1	0	0	1
39.8748	-1.12879	98.4	15	5	0	3	23	3	samples_v2_398	10	sheep	2	Male	Weener	1	3	Hola	1	0	1004		qfever	irrigated	56774	0	1	0	1	0	0	1
39.8748	-1.12879	99	2	0	0	0	2	1	samples_v2_362	2	goats	1	Female	Adult	2	4	Hola	1	0	1009	0	qfever	irrigated	56775	1	1	0	0	1	0	0
39.8748	-1.12879	99	2	0	0	0	2	1	samples_v2_362	2	goats	1	Female	Adult	2	4	Hola	1	0	1009		qfever	irrigated	56775	1	1	0	0	1	0	0
39.8748	-1.12879	99	2	0	0	0	2	1	samples_v2_364	1	goats	1	Female	Adult	2	3	Hola	1	0	1009		qfever	irrigated	56223	1	1	0	0	1	0	0
39.8748	-1.12879	99	2	0	0	0	2	1	samples_v2_364	1	goats	1	Female	Adult	2	3	Hola	1	0	1009		qfever	irrigated	56223	1	1	0	0	1	0	0
39.8748	-1.12879	99.2	14	0	0	0	14	1	samples_v2_405	2	goats	1	Female	Adult	2	3	Hola	1	0	1022	0	qfever	irrigated	56273	1	1	0	0	1	0	0
39.8748	-1.12879	99.2	14	0	0	0	14	1	samples_v2_405	2	goats	1	Female	Adult	2	3	Hola	1	0	1022		qfever	irrigated	56273	1	1	0	0	1	0	0
39.8748	-1.12879	99.2	14	0	0	0	14	1	samples_v2_406	3	goats	1	Female	Adult	2	3	Hola	1	0	1022		qfever	irrigated	56615	1	1	0	0	1	0	0
39.8748	-1.12879	99.2	14	0	0	0	14	1	samples_v2_406	3	goats	1	Female	Adult	2	3	Hola	1	0	1022		qfever	irrigated	56615	1	1	0	0	1	0	0
39.8748	-1.12879	99.2	14	0	0	0	14	1	samples_v2_407	1	goats	1	Female	Adult	2	3	Hola	1	0	1022		qfever	irrigated	56765	1	1	0	0	1	0	0
39.8748	-1.12879	99.2	14	0	0	0	14	1	samples_v2_407	1	goats	1	Female	Adult	2	3	Hola	1	0	1022		qfever	irrigated	56765	1	1	0	0	1	0	0
39.8748	-1.12879	99.2	14	0	0	0	14	1	samples_v2_411	4	goats	1	Male	Adult	2	4	Hola	1	0	1022		qfever	irrigated	56214	0	1	0	0	1	0	0
39.8748	-1.12879	99.2	14	0	0	0	14	1	samples_v2_411	4	goats	1	Male	Adult	2	4	Hola	1	0	1022		qfever	irrigated	56214	0	1	0	0	1	0	0
39.8748	-1.12879	99.2	14	0	0	0	14	1	samples_v2_412	6	goats	1	Male	Adult	2	4	Hola	1	0	1022		qfever	irrigated	56653	0	1	0	0	1	0	0
39.8748	-1.12879	99.2	14	0	0	0	14	1	samples_v2_412	6	goats	1	Male	Adult	2	4	Hola	1	0	1022		qfever	irrigated	56653	0	1	0	0	1	0	0
39.8748	-1.12879	99.2	14	0	0	0	14	1	samples_v2_413	5	goats	1	Female	Adult	2	2	Hola	1	0	1022		qfever	irrigated	56613	1	1	0	0	1	0	0
39.8748	-1.12879	99.2	14	0	0	0	14	1	samples_v2_413	5	goats	1	Female	Adult	2	2	Hola	1	0	1022		qfever	irrigated	56613	1	1	0	0	1	0	0
39.8748	-1.12879	99.2	14	0	0	0	14	1	samples_v2_414	7	goats	1	Female	Adult	2	3	Hola	1	0	1022		qfever	irrigated	56709	1	1	0	0	1	0	0
39.8748	-1.12879	99.2	14	0	0	0	14	1	samples_v2_414	7	goats	1	Female	Adult	2	3	Hola	1	0	1022		qfever	irrigated	56709	1	1	0	0	1	0	0
39.8638	-1.1299	101.2	20	28	0	0	48	2	samples_v2_579	1	sheep	2	Female	Adult	2	3	Hola	1	1	1075	1	qfever	irrigated	56912	1	1	0	1	0	0	0
39.8638	-1.1299	101.2	20	28	0	0	48	2	samples_v2_579	1	sheep	2	Female	Adult	2	3	Hola	1	1	1075		qfever	irrigated	56912	1	1	0	1	0	0	0
39.8638	-1.1299	101.2	20	28	0	0	48	2	samples_v2_580	4	sheep	2	Female	Adult	2	3	Hola	1	0	1075		qfever	irrigated	56940	1	1	0	1	0	0	0
39.8638	-1.1299	101.2	20	28	0	0	48	2	samples_v2_580	4	sheep	2	Female	Adult	2	3	Hola	1	0	1075		qfever	irrigated	56940	1	1	0	1	0	0	0
39.8638	-1.1299	101.2	20	28	0	0	48	2	samples_v2_581	7	sheep	2	Female	Adult	2	3	Hola	1	0	1075		qfever	irrigated	56962	1	1	0	1	0	0	0
39.8638	-1.1299	101.2	20	28	0	0	48	2	samples_v2_581	7	sheep	2	Female	Adult	2	3	Hola	1	0	1075		qfever	irrigated	56962	1	1	0	1	0	0	0
39.8638	-1.1299	101.2	20	28	0	0	48	2	samples_v2_582	3	sheep	2	Female	Adult	2	3	Hola	1	1	1075		qfever	irrigated	57018	1	1	0	1	0	0	0
39.8638	-1.1299	101.2	20	28	0	0	48	2	samples_v2_582	3	sheep	2	Female	Adult	2	3	Hola	1	1	1075		qfever	irrigated	57018	1	1	0	1	0	0	0
39.8638	-1.1299	101.2	20	28	0	0	48	2	samples_v2_583	8	sheep	2	Female	Weener	1	3	Hola	1	0	1075		qfever	irrigated	58086	1	1	0	1	0	0	1
39.8638	-1.1299	101.2	20	28	0	0	48	2	samples_v2_583	8	sheep	2	Female	Weener	1	3	Hola	1	0	1075		qfever	irrigated	58086	1	1	0	1	0	0	1
39.8638	-1.1299	101.2	20	28	0	0	48	2	samples_v2_584	5	sheep	2	Female	Adult	2	3	Hola	1	0	1075		qfever	irrigated	56799	1	1	0	1	0	0	0
39.8638	-1.1299	101.2	20	28	0	0	48	2	samples_v2_584	5	sheep	2	Female	Adult	2	3	Hola	1	0	1075		qfever	irrigated	56799	1	1	0	1	0	0	0
39.8638	-1.1299	101.2	20	28	0	0	48	2	samples_v2_585	10	sheep	2	Male	Weener	1	3	Hola	1	0	1075		qfever	irrigated	56915	0	1	0	1	0	0	1
39.8638	-1.1299	101.2	20	28	0	0	48	2	samples_v2_585	10	sheep	2	Male	Weener	1	3	Hola	1	0	1075		qfever	irrigated	56915	0	1	0	1	0	0	1
39.8638	-1.1299	101.2	20	28	0	0	48	2	samples_v2_586	6	sheep	2	Female	Adult	2	3	Hola	1	0	1075		qfever	irrigated	56984	1	1	0	1	0	0	0
39.8638	-1.1299	101.2	20	28	0	0	48	2	samples_v2_586	6	sheep	2	Female	Adult	2	3	Hola	1	0	1075		qfever	irrigated	56984	1	1	0	1	0	0	0
39.8638	-1.1299	101.2	20	28	0	0	48	2	samples_v2_588	9	sheep	2	Male	Adult	2	3	Hola	1	0	1075		qfever	irrigated	56905	0	1	0	1	0	0	0
39.8638	-1.1299	101.2	20	28	0	0	48	2	samples_v2_588	9	sheep	2	Male	Adult	2	3	Hola	1	0	1075		qfever	irrigated	56905	0	1	0	1	0	0	0
39.8638	-1.1299	101.2	20	28	0	0	48	2	samples_v2_589	2	sheep	2	Female	Adult	2	3	Hola	1	1	1075		qfever	irrigated	58062	1	1	0	1	0	0	0
39.8638	-1.1299	101.2	20	28	0	0	48	2	samples_v2_589	2	sheep	2	Female	Adult	2	3	Hola	1	1	1075		qfever	irrigated	58062	1	1	0	1	0	0	0
39.8638	-1.1299	101.2	20	28	0	0	48	2	samples_v2_590	13	goats	1	Female	Adult	2	2	Hola	1	1	1075		qfever	irrigated	57935	1	1	0	0	1	0	0
39.8638	-1.1299	101.2	20	28	0	0	48	2	samples_v2_590	13	goats	1	Female	Adult	2	2	Hola	1	1	1075		qfever	irrigated	57935	1	1	0	0	1	0	0
39.8638	-1.1299	101.2	20	28	0	0	48	2	samples_v2_591	19	goats	1	Male	Weener	1	3	Hola	1	0	1075		qfever	irrigated	57016	0	1	0	0	1	0	1
39.8638	-1.1299	101.2	20	28	0	0	48	2	samples_v2_591	19	goats	1	Male	Weener	1	3	Hola	1	0	1075		qfever	irrigated	57016	0	1	0	0	1	0	1
39.8638	-1.1299	101.2	20	28	0	0	48	2	samples_v2_592	20	goats	1	Female	Adult	2	4	Hola	1	0	1075		qfever	irrigated	56944	1	1	0	0	1	0	0
39.8638	-1.1299	101.2	20	28	0	0	48	2	samples_v2_592	20	goats	1	Female	Adult	2	4	Hola	1	0	1075		qfever	irrigated	56944	1	1	0	0	1	0	0
39.8638	-1.1299	101.2	20	28	0	0	48	2	samples_v2_593	14	goats	1	Female	Adult	2	3	Hola	1	0	1075		qfever	irrigated	56937	1	1	0	0	1	0	0
39.8638	-1.1299	101.2	20	28	0	0	48	2	samples_v2_593	14	goats	1	Female	Adult	2	3	Hola	1	0	1075		qfever	irrigated	56937	1	1	0	0	1	0	0
39.8638	-1.1299	101.2	20	28	0	0	48	2	samples_v2_594	17	goats	1	Female	Adult	2	3	Hola	1	0	1075		qfever	irrigated	56976	1	1	0	0	1	0	0
39.8638	-1.1299	101.2	20	28	0	0	48	2	samples_v2_594	17	goats	1	Female	Adult	2	3	Hola	1	0	1075		qfever	irrigated	56976	1	1	0	0	1	0	0
39.8638	-1.1299	101.2	20	28	0	0	48	2	samples_v2_595	16	goats	1	Female	Weener	1	4	Hola	1	0	1075		qfever	irrigated	58111	1	1	0	0	1	0	1
39.8638	-1.1299	101.2	20	28	0	0	48	2	samples_v2_595	16	goats	1	Female	Weener	1	4	Hola	1	0	1075		qfever	irrigated	58111	1	1	0	0	1	0	1
39.8638	-1.1299	101.2	20	28	0	0	48	2	samples_v2_596	15	goats	1	Female	Adult	2	3	Hola	1	1	1075		qfever	irrigated	56974	1	1	0	0	1	0	0
39.8638	-1.1299	101.2	20	28	0	0	48	2	samples_v2_596	15	goats	1	Female	Adult	2	3	Hola	1	1	1075		qfever	irrigated	56974	1	1	0	0	1	0	0
39.8638	-1.1299	101.2	20	28	0	0	48	2	samples_v2_597	18	goats	1	Female	Weener	1	3	Hola	1	0	1075		qfever	irrigated	57124	1	1	0	0	1	0	1
39.8638	-1.1299	101.2	20	28	0	0	48	2	samples_v2_597	18	goats	1	Female	Weener	1	3	Hola	1	0	1075		qfever	irrigated	57124	1	1	0	0	1	0	1
39.8638	-1.1299	101.2	20	28	0	0	48	2	samples_v2_598	11	goats	1	Female	Adult	2	3	Hola	1	0	1075		qfever	irrigated	57893	1	1	0	0	1	0	0
39.8638	-1.1299	101.2	20	28	0	0	48	2	samples_v2_598	11	goats	1	Female	Adult	2	3	Hola	1	0	1075		qfever	irrigated	57893	1	1	0	0	1	0	0
39.8638	-1.1299	101.2	20	28	0	0	48	2	samples_v2_600	12	goats	1	Female	Adult	2	3	Hola	1	0	1075		qfever	irrigated	57850	1	1	0	0	1	0	0
39.8638	-1.1299	101.2	20	28	0	0	48	2	samples_v2_600	12	goats	1	Female	Adult	2	3	Hola	1	0	1075		qfever	irrigated	57850	1	1	0	0	1	0	0
39.8637	-1.13022	99.6	8	0	0	0	8	1	samples_v2_541	1	goats	1	Female	Adult	2	4	Hola	1	0	1097	0	qfever	irrigated	57899	1	1	0	0	1	0	0
39.8637	-1.13022	99.6	8	0	0	0	8	1	samples_v2_541	1	goats	1	Female	Adult	2	4	Hola	1	0	1097		qfever	irrigated	57899	1	1	0	0	1	0	0
39.8637	-1.13022	99.6	8	0	0	0	8	1	samples_v2_546	4	goats	1	Male	Adult	2	3	Hola	1	0	1097		qfever	irrigated	56969	0	1	0	0	1	0	0
39.8637	-1.13022	99.6	8	0	0	0	8	1	samples_v2_546	4	goats	1	Male	Adult	2	3	Hola	1	0	1097		qfever	irrigated	56969	0	1	0	0	1	0	0
39.8637	-1.13022	99.6	8	0	0	0	8	1	samples_v2_547	3	goats	1	Male	Weener	1	4	Hola	1	0	1097		qfever	irrigated	57843	0	1	0	0	1	0	1
39.8637	-1.13022	99.6	8	0	0	0	8	1	samples_v2_547	3	goats	1	Male	Weener	1	4	Hola	1	0	1097		qfever	irrigated	57843	0	1	0	0	1	0	1
39.8637	-1.13022	99.6	8	0	0	0	8	1	samples_v2_551	2	goats	1	Female	Adult	2	2	Hola	1	0	1097		qfever	irrigated	56855	1	1	0	0	1	0	0
39.8637	-1.13022	99.6	8	0	0	0	8	1	samples_v2_551	2	goats	1	Female	Adult	2	2	Hola	1	0	1097		qfever	irrigated	56855	1	1	0	0	1	0	0
39.864	-1.13041	99	4	3	0	0	7	2	samples_v2_531	1	goats	1	Female	Adult	2	2	Hola	1	1	1099	1	qfever	irrigated	56919	1	1	0	0	1	0	0
39.864	-1.13041	99	4	3	0	0	7	2	samples_v2_531	1	goats	1	Female	Adult	2	2	Hola	1	1	1099		qfever	irrigated	56919	1	1	0	0	1	0	0
39.864	-1.13041	99	4	3	0	0	7	2	samples_v2_536	2	goats	1	Female	Adult	2	3	Hola	1	0	1099		qfever	irrigated	56876	1	1	0	0	1	0	0
39.864	-1.13041	99	4	3	0	0	7	2	samples_v2_536	2	goats	1	Female	Adult	2	3	Hola	1	0	1099		qfever	irrigated	56876	1	1	0	0	1	0	0
39.864	-1.13041	99	4	3	0	0	7	2	samples_v2_539	4	sheep	2	Female	Adult	2	4	Hola	1	0	1099		qfever	irrigated	56961	1	1	0	1	0	0	0
39.864	-1.13041	99	4	3	0	0	7	2	samples_v2_539	4	sheep	2	Female	Adult	2	4	Hola	1	0	1099		qfever	irrigated	56961	1	1	0	1	0	0	0
39.8642	-1.13214	99.6	20	0	0	0	20	1	samples_v2_484	3	goats	1	Female	Adult	2	2	Hola	1	0	1103	1	qfever	irrigated	57201	1	1	0	0	1	0	0
39.8642	-1.13214	99.6	20	0	0	0	20	1	samples_v2_484	3	goats	1	Female	Adult	2	2	Hola	1	0	1103		qfever	irrigated	57201	1	1	0	0	1	0	0
39.8642	-1.13214	99.6	20	0	0	0	20	1	samples_v2_486	1	goats	1	Female	Adult	2	4	Hola	1	1	1103		qfever	irrigated	58101	1	1	0	0	1	0	0
39.8642	-1.13214	99.6	20	0	0	0	20	1	samples_v2_486	1	goats	1	Female	Adult	2	4	Hola	1	1	1103		qfever	irrigated	58101	1	1	0	0	1	0	0
39.8642	-1.13214	99.6	20	0	0	0	20	1	samples_v2_494	8	goats	1	Female	Adult	2	3	Hola	1	0	1103		qfever	irrigated	57212	1	1	0	0	1	0	0
39.8642	-1.13214	99.6	20	0	0	0	20	1	samples_v2_494	8	goats	1	Female	Adult	2	3	Hola	1	0	1103		qfever	irrigated	57212	1	1	0	0	1	0	0
39.8642	-1.13214	99.6	20	0	0	0	20	1	samples_v2_496	4	goats	1	Female	Adult	2	4	Hola	1	1	1103		qfever	irrigated	58079	1	1	0	0	1	0	0
39.8642	-1.13214	99.6	20	0	0	0	20	1	samples_v2_496	4	goats	1	Female	Adult	2	4	Hola	1	1	1103		qfever	irrigated	58079	1	1	0	0	1	0	0
39.8642	-1.13214	99.6	20	0	0	0	20	1	samples_v2_500	5	goats	1	Female	Adult	2	3	Hola	1	0	1103		qfever	irrigated	56827	1	1	0	0	1	0	0
39.8642	-1.13214	99.6	20	0	0	0	20	1	samples_v2_501	7	goats	1	Female	Adult	2	3	Hola	1	1	1103		qfever	irrigated	57871	1	1	0	0	1	0	0
39.8642	-1.13214	99.6	20	0	0	0	20	1	samples_v2_501	7	goats	1	Female	Adult	2	3	Hola	1	1	1103		qfever	irrigated	57871	1	1	0	0	1	0	0
39.8642	-1.13214	99.6	20	0	0	0	20	1	samples_v2_503	6	goats	1	Male	Adult	2	4	Hola	1	0	1103		qfever	irrigated	56891	0	1	0	0	1	0	0
39.8642	-1.13214	99.6	20	0	0	0	20	1	samples_v2_503	6	goats	1	Male	Adult	2	4	Hola	1	0	1103		qfever	irrigated	56891	0	1	0	0	1	0	0
39.8637	-1.13017	102	25	50	0	0	75	2	samples_v2_458	2	sheep	2	Female	Adult	2	3	Hola	1	0	1120	1	qfever	irrigated	56869	1	1	0	1	0	0	0
39.8637	-1.13017	102	25	50	0	0	75	2	samples_v2_458	2	sheep	2	Female	Adult	2	3	Hola	1	0	1120		qfever	irrigated	56869	1	1	0	1	0	0	0
39.8637	-1.13017	102	25	50	0	0	75	2	samples_v2_459	4	sheep	2	Female	Adult	2	3	Hola	1	0	1120		qfever	irrigated	57133	1	1	0	1	0	0	0
39.8637	-1.13017	102	25	50	0	0	75	2	samples_v2_459	4	sheep	2	Female	Adult	2	3	Hola	1	0	1120		qfever	irrigated	57133	1	1	0	1	0	0	0
39.8637	-1.13017	102	25	50	0	0	75	2	samples_v2_460	5	sheep	2	Female	Adult	2	3	Hola	1	0	1120		qfever	irrigated	56858	1	1	0	1	0	0	0
39.8637	-1.13017	102	25	50	0	0	75	2	samples_v2_460	5	sheep	2	Female	Adult	2	3	Hola	1	0	1120		qfever	irrigated	56858	1	1	0	1	0	0	0
39.8637	-1.13017	102	25	50	0	0	75	2	samples_v2_465	3	sheep	2	Male	Adult	2	3	Hola	1	0	1120		qfever	irrigated	57995	0	1	0	1	0	0	0
39.8637	-1.13017	102	25	50	0	0	75	2	samples_v2_465	3	sheep	2	Male	Adult	2	3	Hola	1	0	1120		qfever	irrigated	57995	0	1	0	1	0	0	0
39.8637	-1.13017	102	25	50	0	0	75	2	samples_v2_466	1	sheep	2	Female	Adult	2	3	Hola	1	0	1120		qfever	irrigated	56780	1	1	0	1	0	0	0
39.8637	-1.13017	102	25	50	0	0	75	2	samples_v2_466	1	sheep	2	Female	Adult	2	3	Hola	1	0	1120		qfever	irrigated	56780	1	1	0	1	0	0	0
39.8637	-1.13017	102	25	50	0	0	75	2	samples_v2_470	15	sheep	2	Female	Adult	2	3	Hola	1	0	1120		qfever	irrigated	56900	1	1	0	1	0	0	0
39.8637	-1.13017	102	25	50	0	0	75	2	samples_v2_470	15	sheep	2	Female	Adult	2	3	Hola	1	0	1120		qfever	irrigated	56900	1	1	0	1	0	0	0
39.8637	-1.13017	102	25	50	0	0	75	2	samples_v2_471	16	goats	1	Female	Adult	2	3	Hola	1	0	1120		qfever	irrigated	56950	1	1	0	0	1	0	0
39.8637	-1.13017	102	25	50	0	0	75	2	samples_v2_471	16	goats	1	Female	Adult	2	3	Hola	1	0	1120		qfever	irrigated	56950	1	1	0	0	1	0	0
39.8637	-1.13017	102	25	50	0	0	75	2	samples_v2_472	7	sheep	2	Female	Weener	1	3	Hola	1	0	1120		qfever	irrigated	56798	1	1	0	1	0	0	1
39.8637	-1.13017	102	25	50	0	0	75	2	samples_v2_472	7	sheep	2	Female	Weener	1	3	Hola	1	0	1120		qfever	irrigated	56798	1	1	0	1	0	0	1
39.8637	-1.13017	102	25	50	0	0	75	2	samples_v2_473	14	sheep	2	Female	Adult	2	3	Hola	1	0	1120		qfever	irrigated	57915	1	1	0	1	0	0	0
39.8637	-1.13017	102	25	50	0	0	75	2	samples_v2_473	14	sheep	2	Female	Adult	2	3	Hola	1	0	1120		qfever	irrigated	57915	1	1	0	1	0	0	0
39.8637	-1.13017	102	25	50	0	0	75	2	samples_v2_474	18	goats	1	Female	Adult	2	3	Hola	1	0	1120		qfever	irrigated	58112	1	1	0	0	1	0	0
39.8637	-1.13017	102	25	50	0	0	75	2	samples_v2_474	18	goats	1	Female	Adult	2	3	Hola	1	0	1120		qfever	irrigated	58112	1	1	0	0	1	0	0
39.8637	-1.13017	102	25	50	0	0	75	2	samples_v2_475	17	goats	1	Female	Weener	1	4	Hola	1	0	1120		qfever	irrigated	57898	1	1	0	0	1	0	1
39.8637	-1.13017	102	25	50	0	0	75	2	samples_v2_475	17	goats	1	Female	Weener	1	4	Hola	1	0	1120		qfever	irrigated	57898	1	1	0	0	1	0	1
39.8637	-1.13017	102	25	50	0	0	75	2	samples_v2_476	6	sheep	2	Female	Adult	2	3	Hola	1	0	1120		qfever	irrigated	58074	1	1	0	1	0	0	0
39.8637	-1.13017	102	25	50	0	0	75	2	samples_v2_476	6	sheep	2	Female	Adult	2	3	Hola	1	0	1120		qfever	irrigated	58074	1	1	0	1	0	0	0
39.8637	-1.13017	102	25	50	0	0	75	2	samples_v2_477	9	sheep	2	Male	Weener	1	3	Hola	1	0	1120		qfever	irrigated	56881	0	1	0	1	0	0	1
39.8637	-1.13017	102	25	50	0	0	75	2	samples_v2_477	9	sheep	2	Male	Weener	1	3	Hola	1	0	1120		qfever	irrigated	56881	0	1	0	1	0	0	1
39.8637	-1.13017	102	25	50	0	0	75	2	samples_v2_478	10	sheep	2	Female	Weener	1	4	Hola	1	0	1120		qfever	irrigated	57024	1	1	0	1	0	0	1
39.8637	-1.13017	102	25	50	0	0	75	2	samples_v2_478	10	sheep	2	Female	Weener	1	4	Hola	1	0	1120		qfever	irrigated	57024	1	1	0	1	0	0	1
39.8637	-1.13017	102	25	50	0	0	75	2	samples_v2_479	13	sheep	2	Female	Adult	2	3	Hola	1	0	1120		qfever	irrigated	58094	1	1	0	1	0	0	0
39.8637	-1.13017	102	25	50	0	0	75	2	samples_v2_479	13	sheep	2	Female	Adult	2	3	Hola	1	0	1120		qfever	irrigated	58094	1	1	0	1	0	0	0
39.8637	-1.13017	102	25	50	0	0	75	2	samples_v2_480	11	sheep	2	Female	Adult	2	3	Hola	1	1	1120		qfever	irrigated	57013	1	1	0	1	0	0	0
39.8637	-1.13017	102	25	50	0	0	75	2	samples_v2_480	11	sheep	2	Female	Adult	2	3	Hola	1	1	1120		qfever	irrigated	57013	1	1	0	1	0	0	0
39.8637	-1.13017	102	25	50	0	0	75	2	samples_v2_482	8	sheep	2	Female	Adult	2	3	Hola	1	1	1120		qfever	irrigated	57199	1	1	0	1	0	0	0
39.8637	-1.13017	102	25	50	0	0	75	2	samples_v2_482	8	sheep	2	Female	Adult	2	3	Hola	1	1	1120		qfever	irrigated	57199	1	1	0	1	0	0	0
39.8637	-1.13017	102	25	50	0	0	75	2	samples_v2_483	24	goats	1	Female	Adult	2	3	Hola	1	0	1120		qfever	irrigated	57008	1	1	0	0	1	0	0
39.8637	-1.13017	102	25	50	0	0	75	2	samples_v2_483	24	goats	1	Female	Adult	2	3	Hola	1	0	1120		qfever	irrigated	57008	1	1	0	0	1	0	0
39.8637	-1.13017	102	25	50	0	0	75	2	samples_v2_485	21	goats	1	Female	Adult	2	3	Hola	1	0	1120		qfever	irrigated	57923	1	1	0	0	1	0	0
39.8637	-1.13017	102	25	50	0	0	75	2	samples_v2_485	21	goats	1	Female	Adult	2	3	Hola	1	0	1120		qfever	irrigated	57923	1	1	0	0	1	0	0
39.8637	-1.13017	102	25	50	0	0	75	2	samples_v2_487	19	goats	1	Female	Adult	2	4	Hola	1	0	1120		qfever	irrigated	57901	1	1	0	0	1	0	0
39.8637	-1.13017	102	25	50	0	0	75	2	samples_v2_487	19	goats	1	Female	Adult	2	4	Hola	1	0	1120		qfever	irrigated	57901	1	1	0	0	1	0	0
39.8637	-1.13017	102	25	50	0	0	75	2	samples_v2_488	20	goats	1	Female	Adult	2	3	Hola	1	1	1120		qfever	irrigated	57934	1	1	0	0	1	0	0
39.8637	-1.13017	102	25	50	0	0	75	2	samples_v2_488	20	goats	1	Female	Adult	2	3	Hola	1	1	1120		qfever	irrigated	57934	1	1	0	0	1	0	0
39.8637	-1.13017	102	25	50	0	0	75	2	samples_v2_489	25	goats	1	Female	Adult	2	4	Hola	1	1	1120		qfever	irrigated	57047	1	1	0	0	1	0	0
39.8637	-1.13017	102	25	50	0	0	75	2	samples_v2_489	25	goats	1	Female	Adult	2	4	Hola	1	1	1120		qfever	irrigated	57047	1	1	0	0	1	0	0
39.8637	-1.13017	102	25	50	0	0	75	2	samples_v2_491	22	goats	1	Female	Adult	2	3	Hola	1	1	1120		qfever	irrigated	56870	1	1	0	0	1	0	0
39.8637	-1.13017	102	25	50	0	0	75	2	samples_v2_491	22	goats	1	Female	Adult	2	3	Hola	1	1	1120		qfever	irrigated	56870	1	1	0	0	1	0	0
39.8637	-1.13017	102	25	50	0	0	75	2	samples_v2_492	23	goats	1	Female	Adult	2	4	Hola	1	0	1120		qfever	irrigated	57235	1	1	0	0	1	0	0
39.8637	-1.13017	102	25	50	0	0	75	2	samples_v2_492	23	goats	1	Female	Adult	2	4	Hola	1	0	1120		qfever	irrigated	57235	1	1	0	0	1	0	0
39.8637	-1.13017	103.1	12	10	0	0	22	2	samples_v2_566	1	goats	1	Female	Adult	2	3	Hola	1	1	1127	1	qfever	irrigated	58078	1	1	0	0	1	0	0
39.8637	-1.13017	103.1	12	10	0	0	22	2	samples_v2_566	1	goats	1	Female	Adult	2	3	Hola	1	1	1127		qfever	irrigated	58078	1	1	0	0	1	0	0
39.8637	-1.13017	103.1	12	10	0	0	22	2	samples_v2_577	4	sheep	2	Female	Adult	2	2	Hola	1	1	1127		qfever	irrigated	57916	1	1	0	1	0	0	0
39.8637	-1.13017	103.1	12	10	0	0	22	2	samples_v2_577	4	sheep	2	Female	Adult	2	2	Hola	1	1	1127		qfever	irrigated	57916	1	1	0	1	0	0	0
39.8637	-1.13017	103.1	12	10	0	0	22	2	samples_v2_578	2	goats	1	Male	Adult	2	4	Hola	1	1	1127		qfever	irrigated	56939	0	1	0	0	1	0	0
39.8637	-1.13017	103.1	12	10	0	0	22	2	samples_v2_578	2	goats	1	Male	Adult	2	4	Hola	1	1	1127		qfever	irrigated	56939	0	1	0	0	1	0	0
39.8637	-1.13017	103.1	12	10	0	0	22	2	samples_v2_587	3	goats	1	Male	Weener	1	3	Hola	1	1	1127		qfever	irrigated	56896	0	1	0	0	1	0	1
39.8637	-1.13017	103.1	12	10	0	0	22	2	samples_v2_587	3	goats	1	Male	Weener	1	3	Hola	1	1	1127		qfever	irrigated	56896	0	1	0	0	1	0	1
39.8637	-1.13018	101.3	30	50	0	0	80	2	samples_v2_493	2	sheep	2	Female	Adult	2	2	Hola	1	0	1176	1	qfever	irrigated	57992	1	1	0	1	0	0	0
39.8637	-1.13018	101.3	30	50	0	0	80	2	samples_v2_493	2	sheep	2	Female	Adult	2	2	Hola	1	0	1176		qfever	irrigated	57992	1	1	0	1	0	0	0
39.8637	-1.13018	101.3	30	50	0	0	80	2	samples_v2_495	5	sheep	2	Female	Adult	2	3	Hola	1	0	1176		qfever	irrigated	56840	1	1	0	1	0	0	0
39.8637	-1.13018	101.3	30	50	0	0	80	2	samples_v2_495	5	sheep	2	Female	Adult	2	3	Hola	1	0	1176		qfever	irrigated	56840	1	1	0	1	0	0	0
39.8637	-1.13018	101.3	30	50	0	0	80	2	samples_v2_497	3	sheep	2	Female	Adult	2	3	Hola	1	0	1176		qfever	irrigated	57243	1	1	0	1	0	0	0
39.8637	-1.13018	101.3	30	50	0	0	80	2	samples_v2_497	3	sheep	2	Female	Adult	2	3	Hola	1	0	1176		qfever	irrigated	57243	1	1	0	1	0	0	0
39.8637	-1.13018	101.3	30	50	0	0	80	2	samples_v2_498	4	sheep	2	Female	Weener	1	3	Hola	1	0	1176		qfever	irrigated	57879	1	1	0	1	0	0	1
39.8637	-1.13018	101.3	30	50	0	0	80	2	samples_v2_498	4	sheep	2	Female	Weener	1	3	Hola	1	0	1176		qfever	irrigated	57879	1	1	0	1	0	0	1
39.8637	-1.13018	101.3	30	50	0	0	80	2	samples_v2_499	6	sheep	2	Female	Adult	2	3	Hola	1	0	1176		qfever	irrigated	57230	1	1	0	1	0	0	0
39.8637	-1.13018	101.3	30	50	0	0	80	2	samples_v2_499	6	sheep	2	Female	Adult	2	3	Hola	1	0	1176		qfever	irrigated	57230	1	1	0	1	0	0	0
39.8637	-1.13018	101.3	30	50	0	0	80	2	samples_v2_502	1	sheep	2	Female	Adult	2	3	Hola	1	1	1176		qfever	irrigated	57163	1	1	0	1	0	0	0
39.8637	-1.13018	101.3	30	50	0	0	80	2	samples_v2_502	1	sheep	2	Female	Adult	2	3	Hola	1	1	1176		qfever	irrigated	57163	1	1	0	1	0	0	0
39.8637	-1.13018	101.3	30	50	0	0	80	2	samples_v2_504	8	sheep	2	Female	Adult	2	3	Hola	1	0	1176		qfever	irrigated	58089	1	1	0	1	0	0	0
39.8637	-1.13018	101.3	30	50	0	0	80	2	samples_v2_504	8	sheep	2	Female	Adult	2	3	Hola	1	0	1176		qfever	irrigated	58089	1	1	0	1	0	0	0
39.8637	-1.13018	101.3	30	50	0	0	80	2	samples_v2_505	7	sheep	2	Female	Adult	2	3	Hola	1	0	1176		qfever	irrigated	57021	1	1	0	1	0	0	0
39.8637	-1.13018	101.3	30	50	0	0	80	2	samples_v2_505	7	sheep	2	Female	Adult	2	3	Hola	1	0	1176		qfever	irrigated	57021	1	1	0	1	0	0	0
39.8637	-1.13018	101.3	30	50	0	0	80	2	samples_v2_506	12	sheep	2	Male	Weener	1	3	Hola	1	0	1176		qfever	irrigated	58000	0	1	0	1	0	0	1
39.8637	-1.13018	101.3	30	50	0	0	80	2	samples_v2_506	12	sheep	2	Male	Weener	1	3	Hola	1	0	1176		qfever	irrigated	58000	0	1	0	1	0	0	1
39.8637	-1.13018	101.3	30	50	0	0	80	2	samples_v2_507	11	sheep	2	Female	Adult	2	4	Hola	1	0	1176		qfever	irrigated	57993	1	1	0	1	0	0	0
39.8637	-1.13018	101.3	30	50	0	0	80	2	samples_v2_507	11	sheep	2	Female	Adult	2	4	Hola	1	0	1176		qfever	irrigated	57993	1	1	0	1	0	0	0
39.8637	-1.13018	101.3	30	50	0	0	80	2	samples_v2_508	9	sheep	2	Female	Adult	2	3	Hola	1	1	1176		qfever	irrigated	57092	1	1	0	1	0	0	0
39.8637	-1.13018	101.3	30	50	0	0	80	2	samples_v2_509	16	sheep	2	Female	Weener	1	3	Hola	1	0	1176		qfever	irrigated	57910	1	1	0	1	0	0	1
39.8637	-1.13018	101.3	30	50	0	0	80	2	samples_v2_509	16	sheep	2	Female	Weener	1	3	Hola	1	0	1176		qfever	irrigated	57910	1	1	0	1	0	0	1
39.8637	-1.13018	101.3	30	50	0	0	80	2	samples_v2_510	14	sheep	2	Female	Adult	2	2	Hola	1	1	1176		qfever	irrigated	56859	1	1	0	1	0	0	0
39.8637	-1.13018	101.3	30	50	0	0	80	2	samples_v2_510	14	sheep	2	Female	Adult	2	2	Hola	1	1	1176		qfever	irrigated	56859	1	1	0	1	0	0	0
39.8637	-1.13018	101.3	30	50	0	0	80	2	samples_v2_511	15	sheep	2	Female	Adult	2	3	Hola	1	0	1176		qfever	irrigated	57017	1	1	0	1	0	0	0
39.8637	-1.13018	101.3	30	50	0	0	80	2	samples_v2_511	15	sheep	2	Female	Adult	2	3	Hola	1	0	1176		qfever	irrigated	57017	1	1	0	1	0	0	0
39.8637	-1.13018	101.3	30	50	0	0	80	2	samples_v2_512	19	sheep	2	Male	Weener	1	3	Hola	1	0	1176		qfever	irrigated	56851	0	1	0	1	0	0	1
39.8637	-1.13018	101.3	30	50	0	0	80	2	samples_v2_512	19	sheep	2	Male	Weener	1	3	Hola	1	0	1176		qfever	irrigated	56851	0	1	0	1	0	0	1
39.8637	-1.13018	101.3	30	50	0	0	80	2	samples_v2_513	10	sheep	2	Female	Adult	2	3	Hola	1	0	1176		qfever	irrigated	56923	1	1	0	1	0	0	0
39.8637	-1.13018	101.3	30	50	0	0	80	2	samples_v2_513	10	sheep	2	Female	Adult	2	3	Hola	1	0	1176		qfever	irrigated	56923	1	1	0	1	0	0	0
39.8637	-1.13018	101.3	30	50	0	0	80	2	samples_v2_514	20	sheep	2	Female	Adult	2	3	Hola	1	1	1176		qfever	irrigated	56895	1	1	0	1	0	0	0
39.8637	-1.13018	101.3	30	50	0	0	80	2	samples_v2_514	20	sheep	2	Female	Adult	2	3	Hola	1	1	1176		qfever	irrigated	56895	1	1	0	1	0	0	0
39.8637	-1.13018	101.3	30	50	0	0	80	2	samples_v2_515	13	sheep	2	Male	Adult	2	4	Hola	1	0	1176		qfever	irrigated	56955	0	1	0	1	0	0	0
39.8637	-1.13018	101.3	30	50	0	0	80	2	samples_v2_515	13	sheep	2	Male	Adult	2	4	Hola	1	0	1176		qfever	irrigated	56955	0	1	0	1	0	0	0
39.8637	-1.13018	101.3	30	50	0	0	80	2	samples_v2_516	17	sheep	2	Female	Adult	2	3	Hola	1	0	1176		qfever	irrigated	57908	1	1	0	1	0	0	0
39.8637	-1.13018	101.3	30	50	0	0	80	2	samples_v2_516	17	sheep	2	Female	Adult	2	3	Hola	1	0	1176		qfever	irrigated	57908	1	1	0	1	0	0	0
39.8637	-1.13018	101.3	30	50	0	0	80	2	samples_v2_517	18	sheep	2	Female	Adult	2	3	Hola	1	0	1176		qfever	irrigated	56836	1	1	0	1	0	0	0
39.8637	-1.13018	101.3	30	50	0	0	80	2	samples_v2_517	18	sheep	2	Female	Adult	2	3	Hola	1	0	1176		qfever	irrigated	56836	1	1	0	1	0	0	0
39.8637	-1.13018	101.3	30	50	0	0	80	2	samples_v2_518	28	goats	1	Female	Adult	2	3	Hola	1	0	1176		qfever	irrigated	57880	1	1	0	0	1	0	0
39.8637	-1.13018	101.3	30	50	0	0	80	2	samples_v2_518	28	goats	1	Female	Adult	2	3	Hola	1	0	1176		qfever	irrigated	57880	1	1	0	0	1	0	0
39.8637	-1.13018	101.3	30	50	0	0	80	2	samples_v2_519	23	sheep	2	Female	Adult	2	2	Hola	1	1	1176		qfever	irrigated	57273	1	1	0	1	0	0	0
39.8637	-1.13018	101.3	30	50	0	0	80	2	samples_v2_519	23	sheep	2	Female	Adult	2	2	Hola	1	1	1176		qfever	irrigated	57273	1	1	0	1	0	0	0
39.8637	-1.13018	101.3	30	50	0	0	80	2	samples_v2_520	31	goats	1	Female	Adult	2	4	Hola	1	0	1176		qfever	irrigated	57936	1	1	0	0	1	0	0
39.8637	-1.13018	101.3	30	50	0	0	80	2	samples_v2_520	31	goats	1	Female	Adult	2	4	Hola	1	0	1176		qfever	irrigated	57936	1	1	0	0	1	0	0
39.8637	-1.13018	101.3	30	50	0	0	80	2	samples_v2_521	24	sheep	2	Female	Adult	2	3	Hola	1	0	1176		qfever	irrigated	56951	1	1	0	1	0	0	0
39.8637	-1.13018	101.3	30	50	0	0	80	2	samples_v2_521	24	sheep	2	Female	Adult	2	3	Hola	1	0	1176		qfever	irrigated	56951	1	1	0	1	0	0	0
39.8637	-1.13018	101.3	30	50	0	0	80	2	samples_v2_522	21	sheep	2	Female	Adult	2	3	Hola	1	0	1176		qfever	irrigated	56863	1	1	0	1	0	0	0
39.8637	-1.13018	101.3	30	50	0	0	80	2	samples_v2_522	21	sheep	2	Female	Adult	2	3	Hola	1	0	1176		qfever	irrigated	56863	1	1	0	1	0	0	0
39.8637	-1.13018	101.3	30	50	0	0	80	2	samples_v2_524	30	goats	1	Female	Adult	2	3	Hola	1	0	1176		qfever	irrigated	56844	1	1	0	0	1	0	0
39.8637	-1.13018	101.3	30	50	0	0	80	2	samples_v2_524	30	goats	1	Female	Adult	2	3	Hola	1	0	1176		qfever	irrigated	56844	1	1	0	0	1	0	0
39.8637	-1.13018	101.3	30	50	0	0	80	2	samples_v2_525	29	goats	1	Female	Adult	2	3	Hola	1	0	1176		qfever	irrigated	56845	1	1	0	0	1	0	0
39.8637	-1.13018	101.3	30	50	0	0	80	2	samples_v2_525	29	goats	1	Female	Adult	2	3	Hola	1	0	1176		qfever	irrigated	56845	1	1	0	0	1	0	0
39.8637	-1.13018	101.3	30	50	0	0	80	2	samples_v2_526	22	sheep	2	Female	Adult	2	3	Hola	1	0	1176		qfever	irrigated	57911	1	1	0	1	0	0	0
39.8637	-1.13018	101.3	30	50	0	0	80	2	samples_v2_526	22	sheep	2	Female	Adult	2	3	Hola	1	0	1176		qfever	irrigated	57911	1	1	0	1	0	0	0
39.8637	-1.13018	101.3	30	50	0	0	80	2	samples_v2_527	25	sheep	2	Male	Adult	2	4	Hola	1	0	1176		qfever	irrigated	57905	0	1	0	1	0	0	0
39.8637	-1.13018	101.3	30	50	0	0	80	2	samples_v2_527	25	sheep	2	Male	Adult	2	4	Hola	1	0	1176		qfever	irrigated	57905	0	1	0	1	0	0	0
39.8637	-1.13018	101.3	30	50	0	0	80	2	samples_v2_528	26	goats	1	Female	Adult	2	4	Hola	1	0	1176		qfever	irrigated	57010	1	1	0	0	1	0	0
39.8637	-1.13018	101.3	30	50	0	0	80	2	samples_v2_528	26	goats	1	Female	Adult	2	4	Hola	1	0	1176		qfever	irrigated	57010	1	1	0	0	1	0	0
39.8637	-1.13018	101.3	30	50	0	0	80	2	samples_v2_529	32	goats	1	Female	Adult	2	3	Hola	1	1	1176		qfever	irrigated	57904	1	1	0	0	1	0	0
39.8637	-1.13018	101.3	30	50	0	0	80	2	samples_v2_529	32	goats	1	Female	Adult	2	3	Hola	1	1	1176		qfever	irrigated	57904	1	1	0	0	1	0	0
39.8637	-1.13018	101.3	30	50	0	0	80	2	samples_v2_530	33	goats	1	Female	Weener	1	3	Hola	1	0	1176		qfever	irrigated	58092	1	1	0	0	1	0	1
39.8637	-1.13018	101.3	30	50	0	0	80	2	samples_v2_530	33	goats	1	Female	Weener	1	3	Hola	1	0	1176		qfever	irrigated	58092	1	1	0	0	1	0	1
39.8637	-1.13018	101.3	30	50	0	0	80	2	samples_v2_532	36	goats	1	Female	Adult	2	4	Hola	1	1	1176		qfever	irrigated	56837	1	1	0	0	1	0	0
39.8637	-1.13018	101.3	30	50	0	0	80	2	samples_v2_532	36	goats	1	Female	Adult	2	4	Hola	1	1	1176		qfever	irrigated	56837	1	1	0	0	1	0	0
39.8637	-1.13018	101.3	30	50	0	0	80	2	samples_v2_533	38	goats	1	Male	Adult	2	4	Hola	1	0	1176		qfever	irrigated	56873	0	1	0	0	1	0	0
39.8637	-1.13018	101.3	30	50	0	0	80	2	samples_v2_533	38	goats	1	Male	Adult	2	4	Hola	1	0	1176		qfever	irrigated	56873	0	1	0	0	1	0	0
39.8637	-1.13018	101.3	30	50	0	0	80	2	samples_v2_534	35	goats	1	Male	Adult	2	4	Hola	1	0	1176		qfever	irrigated	58104	0	1	0	0	1	0	0
39.8637	-1.13018	101.3	30	50	0	0	80	2	samples_v2_534	35	goats	1	Male	Adult	2	4	Hola	1	0	1176		qfever	irrigated	58104	0	1	0	0	1	0	0
39.8637	-1.13018	101.3	30	50	0	0	80	2	samples_v2_535	39	goats	1	Female	Weener	1	4	Hola	1	0	1176		qfever	irrigated	56911	1	1	0	0	1	0	1
39.8637	-1.13018	101.3	30	50	0	0	80	2	samples_v2_535	39	goats	1	Female	Weener	1	4	Hola	1	0	1176		qfever	irrigated	56911	1	1	0	0	1	0	1
39.8637	-1.13018	101.3	30	50	0	0	80	2	samples_v2_538	40	goats	1	Female	Adult	2	3	Hola	1	0	1176		qfever	irrigated	57949	1	1	0	0	1	0	0
39.8637	-1.13018	101.3	30	50	0	0	80	2	samples_v2_538	40	goats	1	Female	Adult	2	3	Hola	1	0	1176		qfever	irrigated	57949	1	1	0	0	1	0	0
39.8637	-1.13018	101.3	30	50	0	0	80	2	samples_v2_540	34	goats	1	Female	Adult	2	4	Hola	1	1	1176		qfever	irrigated	56875	1	1	0	0	1	0	0
39.8637	-1.13018	101.3	30	50	0	0	80	2	samples_v2_540	34	goats	1	Female	Adult	2	4	Hola	1	1	1176		qfever	irrigated	56875	1	1	0	0	1	0	0
39.8637	-1.13018	101.3	30	50	0	0	80	2	samples_v2_542	37	goats	1	Male	Adult	2	3	Hola	1	0	1176		qfever	irrigated	56868	0	1	0	0	1	0	0
39.8637	-1.13018	101.3	30	50	0	0	80	2	samples_v2_542	37	goats	1	Male	Adult	2	3	Hola	1	0	1176		qfever	irrigated	56868	0	1	0	0	1	0	0
39.8637	-1.13017	102.4	25	50	0	0	75	2	samples_v2_543	7	sheep	2	Female	Adult	2	4	Hola	1	0	1284	1	qfever	irrigated	57965	1	1	0	1	0	0	0
39.8637	-1.13017	102.4	25	50	0	0	75	2	samples_v2_543	7	sheep	2	Female	Adult	2	4	Hola	1	0	1284		qfever	irrigated	57965	1	1	0	1	0	0	0
39.8637	-1.13017	102.4	25	50	0	0	75	2	samples_v2_544	1	sheep	2	Female	Adult	2	3	Hola	1	0	1284		qfever	irrigated	56831	1	1	0	1	0	0	0
39.8637	-1.13017	102.4	25	50	0	0	75	2	samples_v2_544	1	sheep	2	Female	Adult	2	3	Hola	1	0	1284		qfever	irrigated	56831	1	1	0	1	0	0	0
39.8637	-1.13017	102.4	25	50	0	0	75	2	samples_v2_545	3	sheep	2	Male	Adult	2	3	Hola	1	0	1284		qfever	irrigated	56783	0	1	0	1	0	0	0
39.8637	-1.13017	102.4	25	50	0	0	75	2	samples_v2_545	3	sheep	2	Male	Adult	2	3	Hola	1	0	1284		qfever	irrigated	56783	0	1	0	1	0	0	0
39.8637	-1.13017	102.4	25	50	0	0	75	2	samples_v2_549	2	sheep	2	Female	Adult	2	3	Hola	1	0	1284		qfever	irrigated	57865	1	1	0	1	0	0	0
39.8637	-1.13017	102.4	25	50	0	0	75	2	samples_v2_549	2	sheep	2	Female	Adult	2	3	Hola	1	0	1284		qfever	irrigated	57865	1	1	0	1	0	0	0
39.8637	-1.13017	102.4	25	50	0	0	75	2	samples_v2_552	5	sheep	2	Female	Adult	2	3	Hola	1	0	1284		qfever	irrigated	56946	1	1	0	1	0	0	0
39.8637	-1.13017	102.4	25	50	0	0	75	2	samples_v2_552	5	sheep	2	Female	Adult	2	3	Hola	1	0	1284		qfever	irrigated	56946	1	1	0	1	0	0	0
39.8637	-1.13017	102.4	25	50	0	0	75	2	samples_v2_553	4	sheep	2	Female	Adult	2	3	Hola	1	0	1284		qfever	irrigated	56894	1	1	0	1	0	0	0
39.8637	-1.13017	102.4	25	50	0	0	75	2	samples_v2_553	4	sheep	2	Female	Adult	2	3	Hola	1	0	1284		qfever	irrigated	56894	1	1	0	1	0	0	0
39.8637	-1.13017	102.4	25	50	0	0	75	2	samples_v2_554	9	sheep	2	Female	Adult	2	4	Hola	1	0	1284		qfever	irrigated	57921	1	1	0	1	0	0	0
39.8637	-1.13017	102.4	25	50	0	0	75	2	samples_v2_554	9	sheep	2	Female	Adult	2	4	Hola	1	0	1284		qfever	irrigated	57921	1	1	0	1	0	0	0
39.8637	-1.13017	102.4	25	50	0	0	75	2	samples_v2_555	20	sheep	2	Female	Adult	2	3	Hola	1	0	1284		qfever	irrigated	56898	1	1	0	1	0	0	0
39.8637	-1.13017	102.4	25	50	0	0	75	2	samples_v2_555	20	sheep	2	Female	Adult	2	3	Hola	1	0	1284		qfever	irrigated	56898	1	1	0	1	0	0	0
39.8637	-1.13017	102.4	25	50	0	0	75	2	samples_v2_556	11	sheep	2	Female	Adult	2	3	Hola	1	0	1284		qfever	irrigated	57254	1	1	0	1	0	0	0
39.8637	-1.13017	102.4	25	50	0	0	75	2	samples_v2_556	11	sheep	2	Female	Adult	2	3	Hola	1	0	1284		qfever	irrigated	57254	1	1	0	1	0	0	0
39.8637	-1.13017	102.4	25	50	0	0	75	2	samples_v2_557	12	sheep	2	Female	Adult	2	3	Hola	1	0	1284		qfever	irrigated	57960	1	1	0	1	0	0	0
39.8637	-1.13017	102.4	25	50	0	0	75	2	samples_v2_558	14	sheep	2	Female	Adult	2	2	Hola	1	0	1284		qfever	irrigated	57852	1	1	0	1	0	0	0
39.8637	-1.13017	102.4	25	50	0	0	75	2	samples_v2_558	14	sheep	2	Female	Adult	2	2	Hola	1	0	1284		qfever	irrigated	57852	1	1	0	1	0	0	0
39.8637	-1.13017	102.4	25	50	0	0	75	2	samples_v2_559	15	sheep	2	Male	Adult	2	3	Hola	1	1	1284		qfever	irrigated	57973	0	1	0	1	0	0	0
39.8637	-1.13017	102.4	25	50	0	0	75	2	samples_v2_559	15	sheep	2	Male	Adult	2	3	Hola	1	1	1284		qfever	irrigated	57973	0	1	0	1	0	0	0
39.8637	-1.13017	102.4	25	50	0	0	75	2	samples_v2_560	19	sheep	2	Male	Weener	1	2	Hola	1	0	1284		qfever	irrigated	57846	0	1	0	1	0	0	1
39.8637	-1.13017	102.4	25	50	0	0	75	2	samples_v2_560	19	sheep	2	Male	Weener	1	2	Hola	1	0	1284		qfever	irrigated	57846	0	1	0	1	0	0	1
39.8637	-1.13017	102.4	25	50	0	0	75	2	samples_v2_561	17	sheep	2	Male	Weener	1	2	Hola	1	0	1284		qfever	irrigated	57131	0	1	0	1	0	0	1
39.8637	-1.13017	102.4	25	50	0	0	75	2	samples_v2_561	17	sheep	2	Male	Weener	1	2	Hola	1	0	1284		qfever	irrigated	57131	0	1	0	1	0	0	1
39.8637	-1.13017	102.4	25	50	0	0	75	2	samples_v2_562	13	sheep	2	Female	Adult	2	2	Hola	1	0	1284		qfever	irrigated	57023	1	1	0	1	0	0	0
39.8637	-1.13017	102.4	25	50	0	0	75	2	samples_v2_562	13	sheep	2	Female	Adult	2	2	Hola	1	0	1284		qfever	irrigated	57023	1	1	0	1	0	0	0
39.8637	-1.13017	102.4	25	50	0	0	75	2	samples_v2_563	18	sheep	2	Female	Adult	2	3	Hola	1	0	1284		qfever	irrigated	56994	1	1	0	1	0	0	0
39.8637	-1.13017	102.4	25	50	0	0	75	2	samples_v2_563	18	sheep	2	Female	Adult	2	3	Hola	1	0	1284		qfever	irrigated	56994	1	1	0	1	0	0	0
39.8637	-1.13017	102.4	25	50	0	0	75	2	samples_v2_564	10	sheep	2	Female	Adult	2	3	Hola	1	0	1284		qfever	irrigated	57963	1	1	0	1	0	0	0
39.8637	-1.13017	102.4	25	50	0	0	75	2	samples_v2_564	10	sheep	2	Female	Adult	2	3	Hola	1	0	1284		qfever	irrigated	57963	1	1	0	1	0	0	0
39.8637	-1.13017	102.4	25	50	0	0	75	2	samples_v2_565	16	sheep	2	Female	Adult	2	3	Hola	1	0	1284		qfever	irrigated	57972	1	1	0	1	0	0	0
39.8637	-1.13017	102.4	25	50	0	0	75	2	samples_v2_565	16	sheep	2	Female	Adult	2	3	Hola	1	0	1284		qfever	irrigated	57972	1	1	0	1	0	0	0
39.8637	-1.13017	102.4	25	50	0	0	75	2	samples_v2_567	22	goats	1	Female	Weener	1	3	Hola	1	0	1284		qfever	irrigated	57206	1	1	0	0	1	0	1
39.8637	-1.13017	102.4	25	50	0	0	75	2	samples_v2_567	22	goats	1	Female	Weener	1	3	Hola	1	0	1284		qfever	irrigated	57206	1	1	0	0	1	0	1
39.8637	-1.13017	102.4	25	50	0	0	75	2	samples_v2_568	21	goats	1	Female	Adult	2	2	Hola	1	1	1284		qfever	irrigated	58039	1	1	0	0	1	0	0
39.8637	-1.13017	102.4	25	50	0	0	75	2	samples_v2_568	21	goats	1	Female	Adult	2	2	Hola	1	1	1284		qfever	irrigated	58039	1	1	0	0	1	0	0
39.8637	-1.13017	102.4	25	50	0	0	75	2	samples_v2_569	26	goats	1	Female	Adult	2	3	Hola	1	0	1284		qfever	irrigated	56850	1	1	0	0	1	0	0
39.8637	-1.13017	102.4	25	50	0	0	75	2	samples_v2_569	26	goats	1	Female	Adult	2	3	Hola	1	0	1284		qfever	irrigated	56850	1	1	0	0	1	0	0
39.8637	-1.13017	102.4	25	50	0	0	75	2	samples_v2_570	23	goats	1	Female	Adult	2	2	Hola	1	0	1284		qfever	irrigated	56813	1	1	0	0	1	0	0
39.8637	-1.13017	102.4	25	50	0	0	75	2	samples_v2_570	23	goats	1	Female	Adult	2	2	Hola	1	0	1284		qfever	irrigated	56813	1	1	0	0	1	0	0
39.8637	-1.13017	102.4	25	50	0	0	75	2	samples_v2_571	24	goats	1	Female	Adult	2	3	Hola	1	0	1284		qfever	irrigated	56928	1	1	0	0	1	0	0
39.8637	-1.13017	102.4	25	50	0	0	75	2	samples_v2_571	24	goats	1	Female	Adult	2	3	Hola	1	0	1284		qfever	irrigated	56928	1	1	0	0	1	0	0
39.8637	-1.13017	102.4	25	50	0	0	75	2	samples_v2_572	29	goats	1	Female	Adult	2	4	Hola	1	0	1284		qfever	irrigated	56835	1	1	0	0	1	0	0
39.8637	-1.13017	102.4	25	50	0	0	75	2	samples_v2_572	29	goats	1	Female	Adult	2	4	Hola	1	0	1284		qfever	irrigated	56835	1	1	0	0	1	0	0
39.8637	-1.13017	102.4	25	50	0	0	75	2	samples_v2_573	28	goats	1	Female	Adult	2	3	Hola	1	0	1284		qfever	irrigated	56945	1	1	0	0	1	0	0
39.8637	-1.13017	102.4	25	50	0	0	75	2	samples_v2_573	28	goats	1	Female	Adult	2	3	Hola	1	0	1284		qfever	irrigated	56945	1	1	0	0	1	0	0
39.8637	-1.13017	102.4	25	50	0	0	75	2	samples_v2_574	30	goats	1	Female	Adult	2	3	Hola	1	0	1284		qfever	irrigated	58114	1	1	0	0	1	0	0
39.8637	-1.13017	102.4	25	50	0	0	75	2	samples_v2_574	30	goats	1	Female	Adult	2	3	Hola	1	0	1284		qfever	irrigated	58114	1	1	0	0	1	0	0
39.8637	-1.13017	102.4	25	50	0	0	75	2	samples_v2_575	25	goats	1	Female	Adult	2	3	Hola	1	0	1284		qfever	irrigated	56865	1	1	0	0	1	0	0
39.8637	-1.13017	102.4	25	50	0	0	75	2	samples_v2_575	25	goats	1	Female	Adult	2	3	Hola	1	0	1284		qfever	irrigated	56865	1	1	0	0	1	0	0
39.8637	-1.13017	102.4	25	50	0	0	75	2	samples_v2_576	27	goats	1	Female	Adult	2	4	Hola	1	0	1284		qfever	irrigated	56927	1	1	0	0	1	0	0
39.8637	-1.13017	102.4	25	50	0	0	75	2	samples_v2_576	27	goats	1	Female	Adult	2	4	Hola	1	0	1284		qfever	irrigated	56927	1	1	0	0	1	0	0
39.8579	-1.1605	107.1	13	0	0	0	13	1	samples_v2_173	1	goats	1	Female	Adult	2	3	Hola	1	0	1297	0	qfever	irrigated	54942	1	1	0	0	1	0	0
39.8579	-1.1605	107.1	13	0	0	0	13	1	samples_v2_173	1	goats	1	Female	Adult	2	3	Hola	1	0	1297		qfever	irrigated	54942	1	1	0	0	1	0	0
39.8579	-1.1605	107.1	13	0	0	0	13	1	samples_v2_174	2	goats	1	Female	Adult	2	3	Hola	1	0	1297		qfever	irrigated	54104	1	1	0	0	1	0	0
39.8579	-1.1605	107.1	13	0	0	0	13	1	samples_v2_177	3	goats	1	Male	Adult	2	3	Hola	1	0	1297		qfever	irrigated	54943	0	1	0	0	1	0	0
39.8579	-1.1605	107.1	13	0	0	0	13	1	samples_v2_186	6	goats	1	Female	Adult	2	3	Hola	1	0	1297		qfever	irrigated	54097	1	1	0	0	1	0	0
39.8579	-1.1605	107.1	13	0	0	0	13	1	samples_v2_188	4	goats	1	Female	Adult	2	3	Hola	1	0	1297		qfever	irrigated	55065	1	1	0	0	1	0	0
39.8579	-1.1605	107.1	13	0	0	0	13	1	samples_v2_193	5	goats	1	Female	Adult	2	3	Hola	1	0	1297		qfever	irrigated	54073	1	1	0	0	1	0	0
39.8579	-1.1605	107.1	13	0	0	0	13	1	samples_v2_193	5	goats	1	Female	Adult	2	3	Hola	1	0	1297		qfever	irrigated	54073	1	1	0	0	1	0	0
39.8579	-1.1605	107.7	13	0	0	0	13	1	samples_v2_190	1	goats	1	Female	Adult	2	3	Hola	1	1	1328	1	qfever	irrigated	55483	1	1	0	0	1	0	0
39.8579	-1.1605	107.7	13	0	0	0	13	1	samples_v2_191	4	goats	1	Male	Adult	2	4	Hola	1	0	1328		qfever	irrigated	55187	0	1	0	0	1	0	0
39.8579	-1.1605	107.7	13	0	0	0	13	1	samples_v2_192	3	goats	1	Female	Adult	2	3	Hola	1	1	1328		qfever	irrigated	54933	1	1	0	0	1	0	0
39.8579	-1.1605	107.7	13	0	0	0	13	1	samples_v2_194	2	goats	1	Female	Adult	2	4	Hola	1	0	1328		qfever	irrigated	54944	1	1	0	0	1	0	0
39.8579	-1.1605	107.7	13	0	0	0	13	1	samples_v2_196	8	goats	1	Female	Weener	1	3	Hola	1	0	1328		qfever	irrigated	55043	1	1	0	0	1	0	1
39.8579	-1.1605	107.7	13	0	0	0	13	1	samples_v2_196	8	goats	1	Female	Weener	1	3	Hola	1	0	1328		qfever	irrigated	55043	1	1	0	0	1	0	1
39.8579	-1.1605	107.7	13	0	0	0	13	1	samples_v2_200	6	goats	1	Female	Adult	2	3	Hola	1	0	1328		qfever	irrigated	55189	1	1	0	0	1	0	0
39.8579	-1.1605	107.7	13	0	0	0	13	1	samples_v2_203	5	goats	1	Female	Adult	2	4	Hola	1	0	1328		qfever	irrigated	54103	1	1	0	0	1	0	0
39.8579	-1.1605	107.7	13	0	0	0	13	1	samples_v2_206	7	goats	1	Female	Adult	2	3	Hola	1	0	1328		qfever	irrigated	55203	1	1	0	0	1	0	0
39.8579	-1.1605	107.7	13	0	0	0	13	1	samples_v2_206	7	goats	1	Female	Adult	2	3	Hola	1	0	1328		qfever	irrigated	55203	1	1	0	0	1	0	0
39.8579	-1.1605	107.2	14	6	0	0	20	2	samples_v2_195	1	sheep	2	Female	Adult	2	2	Hola	1	0	1341	1	qfever	irrigated	54919	1	1	0	1	0	0	0
39.8579	-1.1605	107.2	14	6	0	0	20	2	samples_v2_195	1	sheep	2	Female	Adult	2	2	Hola	1	0	1341		qfever	irrigated	54919	1	1	0	1	0	0	0
39.8579	-1.1605	107.2	14	6	0	0	20	2	samples_v2_207	6	sheep	2	Female	Adult	2	3	Hola	1	0	1341		qfever	irrigated	55472	1	1	0	1	0	0	0
39.8579	-1.1605	107.2	14	6	0	0	20	2	samples_v2_208	9	goats	1	Female	Adult	2	3	Hola	1	0	1341		qfever	irrigated	55023	1	1	0	0	1	0	0
39.8579	-1.1605	107.2	14	6	0	0	20	2	samples_v2_209	11	goats	1	Female	Adult	2	4	Hola	1	0	1341		qfever	irrigated	55277	1	1	0	0	1	0	0
39.8579	-1.1605	107.2	14	6	0	0	20	2	samples_v2_210	4	sheep	2	Female	Adult	2	3	Hola	1	1	1341		qfever	irrigated	55059	1	1	0	1	0	0	0
39.8579	-1.1605	107.2	14	6	0	0	20	2	samples_v2_211	5	sheep	2	Female	Adult	2	3	Hola	1	0	1341		qfever	irrigated	55056	1	1	0	1	0	0	0
39.8579	-1.1605	107.2	14	6	0	0	20	2	samples_v2_212	12	goats	1	Female	Adult	2	4	Hola	1	0	1341		qfever	irrigated	55547	1	1	0	0	1	0	0
39.8579	-1.1605	107.2	14	6	0	0	20	2	samples_v2_213	3	sheep	2	Male	Weener	1	3	Hola	1	0	1341		qfever	irrigated	55198	0	1	0	1	0	0	1
39.8579	-1.1605	107.2	14	6	0	0	20	2	samples_v2_214	2	sheep	2	Female	Adult	2	3	Hola	1	0	1341		qfever	irrigated	55052	1	1	0	1	0	0	0
39.8579	-1.1605	107.2	14	6	0	0	20	2	samples_v2_214	2	sheep	2	Female	Adult	2	3	Hola	1	0	1341		qfever	irrigated	55052	1	1	0	1	0	0	0
39.8579	-1.1605	107.2	14	6	0	0	20	2	samples_v2_215	10	goats	1	Female	Adult	2	4	Hola	1	1	1341		qfever	irrigated	55082	1	1	0	0	1	0	0
39.8579	-1.1605	107.2	14	6	0	0	20	2	samples_v2_216	8	goats	1	Female	Adult	2	3	Hola	1	0	1341		qfever	irrigated	55572	1	1	0	0	1	0	0
39.8579	-1.1605	107.2	14	6	0	0	20	2	samples_v2_217	7	goats	1	Female	Adult	2	3	Hola	1	0	1341		qfever	irrigated	54227	1	1	0	0	1	0	0
39.8579	-1.1605	107.2	14	6	0	0	20	2	samples_v2_225	13	goats	1	Female	Adult	2	3	Hola	1	0	1341		qfever	irrigated	55485	1	1	0	0	1	0	0
39.8579	-1.1605	107.2	14	6	0	0	20	2	samples_v2_229	14	goats	1	Female	Adult	2	3	Hola	1	0	1341		qfever	irrigated	55077	1	1	0	0	1	0	0
39.8579	-1.1605	107	3	0	0	0	3	1	samples_v2_219	3	goats	1	Female	Adult	2	3	Hola	1	0	1348	0	qfever	irrigated	55466	1	1	0	0	1	0	0
39.8579	-1.1605	107	3	0	0	0	3	1	samples_v2_223	1	goats	1	Male	Weener	1	3	Hola	1	0	1348		qfever	irrigated	55004	0	1	0	0	1	0	1
39.8579	-1.1605	107	3	0	0	0	3	1	samples_v2_230	2	goats	1	Female	Adult	2	3	Hola	1	0	1348		qfever	irrigated	55083	1	1	0	0	1	0	0
39.8579	-1.1605	107.2	7	0	0	0	7	1	samples_v2_183	5	goats	1	Male	Adult	2	3	Hola	1	0	1353	0	qfever	irrigated	55797	0	1	0	0	1	0	0
39.8579	-1.1605	107.2	7	0	0	0	7	1	samples_v2_184	4	goats	1	Female	Adult	2	2	Hola	1	0	1353		qfever	irrigated	55316	1	1	0	0	1	0	0
39.8579	-1.1605	107.2	7	0	0	0	7	1	samples_v2_185	2	goats	1	Female	Adult	2	4	Hola	1	0	1353		qfever	irrigated	54216	1	1	0	0	1	0	0
39.8579	-1.1605	107.2	7	0	0	0	7	1	samples_v2_185	2	goats	1	Female	Adult	2	4	Hola	1	0	1353		qfever	irrigated	54216	1	1	0	0	1	0	0
39.8579	-1.1605	107.2	7	0	0	0	7	1	samples_v2_187	1	goats	1	Female	Adult	2	3	Hola	1	0	1353		qfever	irrigated	55482	1	1	0	0	1	0	0
39.8579	-1.1605	107.2	7	0	0	0	7	1	samples_v2_187	1	goats	1	Female	Adult	2	3	Hola	1	0	1353		qfever	irrigated	55482	1	1	0	0	1	0	0
39.8579	-1.1605	107.2	7	0	0	0	7	1	samples_v2_189	3	goats	1	Male	Adult	2	3	Hola	1	0	1353		qfever	irrigated	55467	0	1	0	0	1	0	0
39.8579	-1.1605	107.1	4	0	0	0	4	1	samples_v2_172	3	goats	1	Female	Adult	2	4	Hola	1	0	1361	1	qfever	irrigated	55074	1	1	0	0	1	0	0
39.8579	-1.1605	107.1	4	0	0	0	4	1	samples_v2_172	3	goats	1	Female	Adult	2	4	Hola	1	0	1361		qfever	irrigated	55074	1	1	0	0	1	0	0
39.8579	-1.1605	107.1	4	0	0	0	4	1	samples_v2_176	4	goats	1	Male	Weener	1	3	Hola	1	0	1361		qfever	irrigated	55084	0	1	0	0	1	0	1
39.8579	-1.1605	107.1	4	0	0	0	4	1	samples_v2_181	1	goats	1	Female	Adult	2	3	Hola	1	1	1361		qfever	irrigated	55477	1	1	0	0	1	0	0
39.8579	-1.1605	107.1	4	0	0	0	4	1	samples_v2_182	2	goats	1	Female	Adult	2	3	Hola	1	0	1361		qfever	irrigated	55010	1	1	0	0	1	0	0
39.8579	-1.1605	107.5	7	0	0	0	7	1	samples_v2_220	3	goats	1	Female	Weener	1	3	Hola	1	0	1379	0	qfever	irrigated	55481	1	1	0	0	1	0	1
39.8579	-1.1605	107.5	7	0	0	0	7	1	samples_v2_221	1	goats	1	Female	Adult	2	3	Hola	1	0	1379		qfever	irrigated	55058	1	1	0	0	1	0	0
39.8579	-1.1605	107.5	7	0	0	0	7	1	samples_v2_228	2	goats	1	Female	Adult	2	2	Hola	1	0	1379		qfever	irrigated	55487	1	1	0	0	1	0	0
39.8579	-1.16047	108	3	0	0	0	3	1	samples_v2_178	1	goats	1	Female	Adult	2	4	Hola	1	1	1394	0	qfever	irrigated	54930	1	1	0	0	1	0	0
39.8579	-1.1605	107.8	6	0	0	0	6	1	samples_v2_232	4	goats	1	Female	Adult	2	3	Hola	1	0	1414	0	qfever	irrigated	55053	1	1	0	0	1	0	0
39.8579	-1.1605	107.8	6	0	0	0	6	1	samples_v2_233	1	goats	1	Female	Adult	2	4	Hola	1	0	1414		qfever	irrigated	54975	1	1	0	0	1	0	0
39.8579	-1.1605	107.8	6	0	0	0	6	1	samples_v2_234	3	goats	1	Female	Adult	2	3	Hola	1	0	1414		qfever	irrigated	54970	1	1	0	0	1	0	0
39.8579	-1.1605	107.8	6	0	0	0	6	1	samples_v2_235	2	goats	1	Female	Adult	2	4	Hola	1	0	1414		qfever	irrigated	54963	1	1	0	0	1	0	0
39.8579	-1.1605	107.8	6	0	0	0	6	1	samples_v2_236	6	goats	1	Male	Adult	2	4	Hola	1	0	1414		qfever	irrigated	55088	0	1	0	0	1	0	0
39.8579	-1.1605	107.8	6	0	0	0	6	1	samples_v2_241	5	goats	1	Female	Adult	2	4	Hola	1	0	1414		qfever	irrigated	55009	1	1	0	0	1	0	0
39.8573	-1.15471	110	2	0	0	0	2	1	samples_v2_175	1	goats	1	Female	Adult	2	4	Hola	1	0	1434	0	qfever	irrigated	54074	1	1	0	0	1	0	0
39.8568	-1.15857	110.2	10	0	0	0	10	1	samples_v2_197	5	goats	1	Female	Adult	2	3	Hola	1	1	1438	1	qfever	irrigated	54111	1	1	0	0	1	0	0
39.8568	-1.15857	110.2	10	0	0	0	10	1	samples_v2_197	5	goats	1	Female	Adult	2	3	Hola	1	1	1438		qfever	irrigated	54111	1	1	0	0	1	0	0
39.8568	-1.15857	110.2	10	0	0	0	10	1	samples_v2_198	3	goats	1	Female	Adult	2	3	Hola	1	1	1438		qfever	irrigated	55208	1	1	0	0	1	0	0
39.8568	-1.15857	110.2	10	0	0	0	10	1	samples_v2_198	3	goats	1	Female	Adult	2	3	Hola	1	1	1438		qfever	irrigated	55208	1	1	0	0	1	0	0
39.8568	-1.15857	110.2	10	0	0	0	10	1	samples_v2_199	7	goats	1	Female	Adult	2	3	Hola	1	0	1438		qfever	irrigated	55039	1	1	0	0	1	0	0
39.8568	-1.15857	110.2	10	0	0	0	10	1	samples_v2_199	7	goats	1	Female	Adult	2	3	Hola	1	0	1438		qfever	irrigated	55039	1	1	0	0	1	0	0
39.8568	-1.15857	110.2	10	0	0	0	10	1	samples_v2_201	1	goats	1	Female	Weener	1	3	Hola	1	1	1438		qfever	irrigated	54969	1	1	0	0	1	0	1
39.8568	-1.15857	110.2	10	0	0	0	10	1	samples_v2_201	1	goats	1	Female	Weener	1	3	Hola	1	1	1438		qfever	irrigated	54969	1	1	0	0	1	0	1
39.8568	-1.15857	110.2	10	0	0	0	10	1	samples_v2_202	6	goats	1	Female	Adult	2	3	Hola	1	0	1438		qfever	irrigated	55564	1	1	0	0	1	0	0
39.8568	-1.15857	110.2	10	0	0	0	10	1	samples_v2_202	6	goats	1	Female	Adult	2	3	Hola	1	0	1438		qfever	irrigated	55564	1	1	0	0	1	0	0
39.8568	-1.15857	110.2	10	0	0	0	10	1	samples_v2_204	2	goats	1	Female	Adult	2	3	Hola	1	0	1438		qfever	irrigated	55049	1	1	0	0	1	0	0
39.8568	-1.15857	110.2	10	0	0	0	10	1	samples_v2_204	2	goats	1	Female	Adult	2	3	Hola	1	0	1438		qfever	irrigated	55049	1	1	0	0	1	0	0
39.8568	-1.15857	110.2	10	0	0	0	10	1	samples_v2_205	4	goats	1	Male	Weener	1	3	Hola	1	0	1438		qfever	irrigated	54206	0	1	0	0	1	0	1
39.8568	-1.15857	110.2	10	0	0	0	10	1	samples_v2_205	4	goats	1	Male	Weener	1	3	Hola	1	0	1438		qfever	irrigated	54206	0	1	0	0	1	0	1
39.8579	-1.16042	109.1	25	7	0	0	32	2	samples_v2_151	2	goats	1	Female	Adult	2	3	Hola	1	1	1443	1	qfever	irrigated	55089	1	1	0	0	1	0	0
39.8579	-1.16042	109.1	25	7	0	0	32	2	samples_v2_151	2	goats	1	Female	Adult	2	3	Hola	1	1	1443		qfever	irrigated	55089	1	1	0	0	1	0	0
39.8579	-1.16042	109.1	25	7	0	0	32	2	samples_v2_152	1	goats	1	Female	Adult	2	4	Hola	1	0	1443		qfever	irrigated	55200	1	1	0	0	1	0	0
39.8579	-1.16042	109.1	25	7	0	0	32	2	samples_v2_152	1	goats	1	Female	Adult	2	4	Hola	1	0	1443		qfever	irrigated	55200	1	1	0	0	1	0	0
39.8579	-1.16042	109.1	25	7	0	0	32	2	samples_v2_157	3	goats	1	Female	Adult	2	3	Hola	1	1	1443		qfever	irrigated	55465	1	1	0	0	1	0	0
39.8579	-1.16042	109.1	25	7	0	0	32	2	samples_v2_160	5	goats	1	Female	Adult	2	2	Hola	1	1	1443		qfever	irrigated	54932	1	1	0	0	1	0	0
39.8579	-1.16042	109.1	25	7	0	0	32	2	samples_v2_161	6	goats	1	Female	Adult	2	4	Hola	1	0	1443		qfever	irrigated	54220	1	1	0	0	1	0	0
39.8579	-1.16042	109.1	25	7	0	0	32	2	samples_v2_161	6	goats	1	Female	Adult	2	4	Hola	1	0	1443		qfever	irrigated	54220	1	1	0	0	1	0	0
39.8579	-1.16042	109.1	25	7	0	0	32	2	samples_v2_162	4	goats	1	Female	Adult	2	3	Hola	1	0	1443		qfever	irrigated	55080	1	1	0	0	1	0	0
39.8579	-1.16042	109.1	25	7	0	0	32	2	samples_v2_162	4	goats	1	Female	Adult	2	3	Hola	1	0	1443		qfever	irrigated	55080	1	1	0	0	1	0	0
39.8579	-1.16042	109.1	25	7	0	0	32	2	samples_v2_164	8	goats	1	Female	Adult	2	3	Hola	1	1	1443		qfever	irrigated	55567	1	1	0	0	1	0	0
39.8579	-1.16042	109.1	25	7	0	0	32	2	samples_v2_164	8	goats	1	Female	Adult	2	3	Hola	1	1	1443		qfever	irrigated	55567	1	1	0	0	1	0	0
39.8579	-1.16042	109.1	25	7	0	0	32	2	samples_v2_165	9	goats	1	Female	Weener	1	4	Hola	1	0	1443		qfever	irrigated	55488	1	1	0	0	1	0	1
39.8579	-1.16042	109.1	25	7	0	0	32	2	samples_v2_166	10	goats	1	Female	Adult	2	3	Hola	1	0	1443		qfever	irrigated	55024	1	1	0	0	1	0	0
39.8579	-1.16042	109.1	25	7	0	0	32	2	samples_v2_166	10	goats	1	Female	Adult	2	3	Hola	1	0	1443		qfever	irrigated	55024	1	1	0	0	1	0	0
39.8579	-1.16042	109.1	25	7	0	0	32	2	samples_v2_167	12	sheep	2	Female	Adult	2	2	Hola	1	1	1443		qfever	irrigated	54108	1	1	0	1	0	0	0
39.8579	-1.16042	109.1	25	7	0	0	32	2	samples_v2_167	12	sheep	2	Female	Adult	2	2	Hola	1	1	1443		qfever	irrigated	54108	1	1	0	1	0	0	0
39.8579	-1.16042	109.1	25	7	0	0	32	2	samples_v2_168	13	sheep	2	Female	Adult	2	4	Hola	1	0	1443		qfever	irrigated	55798	1	1	0	1	0	0	0
39.8579	-1.16042	109.1	25	7	0	0	32	2	samples_v2_168	13	sheep	2	Female	Adult	2	4	Hola	1	0	1443		qfever	irrigated	55798	1	1	0	1	0	0	0
39.8579	-1.16042	109.1	25	7	0	0	32	2	samples_v2_169	14	sheep	2	Female	Adult	2	3	Hola	1	1	1443		qfever	irrigated	54948	1	1	0	1	0	0	0
39.8579	-1.16042	109.1	25	7	0	0	32	2	samples_v2_170	15	goats	1	Male	Adult	2	4	Hola	1	0	1443		qfever	irrigated	55007	0	1	0	0	1	0	0
39.8579	-1.16042	109.1	25	7	0	0	32	2	samples_v2_170	15	goats	1	Male	Adult	2	4	Hola	1	0	1443		qfever	irrigated	55007	0	1	0	0	1	0	0
39.8579	-1.16042	109.1	25	7	0	0	32	2	samples_v2_171	11	sheep	2	Female	Adult	2	3	Hola	1	1	1443		qfever	irrigated	54985	1	1	0	1	0	0	0
39.8579	-1.16042	109.1	25	7	0	0	32	2	samples_v2_171	11	sheep	2	Female	Adult	2	3	Hola	1	1	1443		qfever	irrigated	54985	1	1	0	1	0	0	0
39.8579	-1.1605	108	6	0	0	0	6	1	samples_v2_218	3	goats	1	Female	Adult	2	3	Hola	1	0	1448	0	qfever	irrigated	54990	1	1	0	0	1	0	0
39.8579	-1.1605	108	6	0	0	0	6	1	samples_v2_222	2	goats	1	Female	Adult	2	3	Hola	1	0	1448		qfever	irrigated	55017	1	1	0	0	1	0	0
39.8579	-1.1605	108	6	0	0	0	6	1	samples_v2_224	5	goats	1	Male	Adult	2	3	Hola	1	0	1448		qfever	irrigated	55473	0	1	0	0	1	0	0
39.8579	-1.1605	108	6	0	0	0	6	1	samples_v2_226	4	goats	1	Female	Adult	2	3	Hola	1	0	1448		qfever	irrigated	55091	1	1	0	0	1	0	0
39.8579	-1.1605	108	6	0	0	0	6	1	samples_v2_227	1	goats	1	Female	Adult	2	3	Hola	1	0	1448		qfever	irrigated	54931	1	1	0	0	1	0	0
39.8833	-1.16117	99.5	12	2	0	0	14	2	samples_v2_104	1	goats	1	Female	Adult	2	3	Hola	1	1	1505	1	qfever	irrigated	54799	1	1	0	0	1	0	0
39.8833	-1.16117	99.5	12	2	0	0	14	2	samples_v2_111	8	goats	1	Female	Weener	1	3	Hola	1	0	1505		qfever	irrigated	54083	1	1	0	0	1	0	1
39.8833	-1.16117	99.5	12	2	0	0	14	2	samples_v2_112	2	sheep	2	Female	Adult	2	3	Hola	1	0	1505		qfever	irrigated	54928	1	1	0	1	0	0	0
39.8833	-1.16117	99.5	12	2	0	0	14	2	samples_v2_114	7	goats	1	Female	Adult	2	3	Hola	1	0	1505		qfever	irrigated	55402	1	1	0	0	1	0	0
39.8833	-1.16117	99.5	12	2	0	0	14	2	samples_v2_116	11	goats	1	Male	Adult	2	3	Hola	1	0	1505		qfever	irrigated	54485	0	1	0	0	1	0	0
39.8833	-1.16117	99.5	12	2	0	0	14	2	samples_v2_117	4	goats	1	Female	Adult	2	3	Hola	1	0	1505		qfever	irrigated	54877	1	1	0	0	1	0	0
39.8833	-1.16117	99.5	12	2	0	0	14	2	samples_v2_118	5	goats	1	Female	Adult	2	4	Hola	1	0	1505		qfever	irrigated	54867	1	1	0	0	1	0	0
39.8833	-1.16117	99.5	12	2	0	0	14	2	samples_v2_119	9	goats	1	Female	Adult	2	3	Hola	1	0	1505		qfever	irrigated	54795	1	1	0	0	1	0	0
39.8833	-1.16117	99.5	12	2	0	0	14	2	samples_v2_120	6	goats	1	Female	Adult	2	3	Hola	1	1	1505		qfever	irrigated	54229	1	1	0	0	1	0	0
39.8833	-1.16117	99.5	12	2	0	0	14	2	samples_v2_122	10	goats	1	Female	Weener	1	3	Hola	1	0	1505		qfever	irrigated	55763	1	1	0	0	1	0	1
39.8833	-1.16117	99.5	12	2	0	0	14	2	samples_v2_123	3	goats	1	Female	Adult	2	4	Hola	1	1	1505		qfever	irrigated	54497	1	1	0	0	1	0	0
39.8833	-1.16117	99.5	12	2	0	0	14	2	samples_v2_124	12	goats	1	Female	Adult	2	4	Hola	1	1	1505		qfever	irrigated	54894	1	1	0	0	1	0	0
39.8833	-1.16117	99.5	12	2	0	0	14	2	samples_v2_129	13	goats	1	Female	Adult	2	4	Hola	1	1	1505		qfever	irrigated	54858	1	1	0	0	1	0	0
39.8833	-1.16117	99.5	12	2	0	0	14	2	samples_v2_133	13	goats	1	Female	Adult	2	3	Hola	1	1	1505		qfever	irrigated	54785	1	1	0	0	1	0	0
39.8833	-1.16118	93.7	6	0	0	0	6	1	samples_v2_148	2	goats	1	Female	Adult	2	4	Hola	1	0	1509	0	qfever	irrigated	55770	1	1	0	0	1	0	0
39.8833	-1.16118	93.7	6	0	0	0	6	1	samples_v2_150	1	goats	1	Female	Adult	2	3	Hola	1	0	1509		qfever	irrigated	54851	1	1	0	0	1	0	0
39.8833	-1.16118	93.7	6	0	0	0	6	1	samples_v2_153	3	goats	1	Female	Adult	2	3	Hola	1	0	1509		qfever	irrigated	54864	1	1	0	0	1	0	0
39.8833	-1.16059	100.1	3	0	0	0	3	1	samples_v2_14	2	goats	1	Female	Adult	2	3	Hola	1	1	1521	1	qfever	irrigated	55716	1	1	0	0	1	0	0
39.8833	-1.16059	100.1	3	0	0	0	3	1	samples_v2_15	1	goats	1	Female	Adult	2	3	Hola	1	0	1521		qfever	irrigated	54907	1	1	0	0	1	0	0
39.8833	-1.16059	100.1	3	0	0	0	3	1	samples_v2_17	3	goats	1	Male	Weener	1	3	Hola	1	1	1521		qfever	irrigated	55148	0	1	0	0	1	0	1
39.8833	-1.16119	96.7	5	0	0	0	5	1	samples_v2_113	2	goats	1	Male	Adult	2	4	Hola	1	0	1526	0	qfever	irrigated	55794	0	1	0	0	1	0	0
39.8833	-1.16119	96.7	5	0	0	0	5	1	samples_v2_115	1	goats	1	Female	Adult	2	4	Hola	1	0	1526		qfever	irrigated	54921	1	1	0	0	1	0	0
39.8833	-1.16119	96.7	5	0	0	0	5	1	samples_v2_121	3	goats	1	Female	Adult	2	3	Hola	1	0	1526		qfever	irrigated	54821	1	1	0	0	1	0	0
39.8833	-1.16119	96.7	5	0	0	0	5	1	samples_v2_126	4	goats	1	Female	Adult	2	4	Hola	1	0	1526		qfever	irrigated	54808	1	1	0	0	1	0	0
39.8833	-1.16119	96.7	5	0	0	0	5	1	samples_v2_131	5	goats	1	Male	Adult	2	4	Hola	1	0	1526		qfever	irrigated	55457	0	1	0	0	1	0	0
39.8818	-1.1597	185.3	7	13	0	0	20	2	samples_v2_125	1	goats	1	Male	Adult	2	2	Hola	1	0	1530	0	qfever	irrigated	53922	0	1	0	0	1	0	0
39.8818	-1.1597	185.3	7	13	0	0	20	2	samples_v2_128	3	goats	1	Female	Adult	2	3	Hola	1	0	1530		qfever	irrigated	54698	1	1	0	0	1	0	0
39.8818	-1.1597	185.3	7	13	0	0	20	2	samples_v2_136	12	goats	1	Female	Adult	2	4	Hola	1	0	1530		qfever	irrigated	54463	1	1	0	0	1	0	0
39.8818	-1.1597	185.3	7	13	0	0	20	2	samples_v2_137	5	goats	1	Female	Adult	2	3	Hola	1	0	1530		qfever	irrigated	55729	1	1	0	0	1	0	0
39.8818	-1.1597	185.3	7	13	0	0	20	2	samples_v2_138	10	sheep	2	Female	Adult	2	3	Hola	1	0	1530		qfever	irrigated	54586	1	1	0	1	0	0	0
39.8818	-1.1597	185.3	7	13	0	0	20	2	samples_v2_139	6	sheep	2	Female	Adult	2	4	Hola	1	0	1530		qfever	irrigated	54770	1	1	0	1	0	0	0
39.8818	-1.1597	185.3	7	13	0	0	20	2	samples_v2_140	11	sheep	2	Female	Adult	2	3	Hola	1	0	1530		qfever	irrigated	54905	1	1	0	1	0	0	0
39.8818	-1.1597	185.3	7	13	0	0	20	2	samples_v2_141	8	sheep	2	Female	Adult	2	3	Hola	1	0	1530		qfever	irrigated	54646	1	1	0	1	0	0	0
39.8818	-1.1597	185.3	7	13	0	0	20	2	samples_v2_142	4	sheep	2	Female	Adult	2	3	Hola	1	0	1530		qfever	irrigated	54755	1	1	0	1	0	0	0
39.8818	-1.1597	185.3	7	13	0	0	20	2	samples_v2_143	13	sheep	2	Female	Adult	2	4	Hola	1	0	1530		qfever	irrigated	54762	1	1	0	1	0	0	0
39.8818	-1.1597	185.3	7	13	0	0	20	2	samples_v2_144	14	goats	1	Female	Weener	1	3	Hola	1	0	1530		qfever	irrigated	54640	1	1	0	0	1	0	1
39.8818	-1.1597	185.3	7	13	0	0	20	2	samples_v2_145	9	sheep	2	Female	Adult	2	3	Hola	1	0	1530		qfever	irrigated	54786	1	1	0	1	0	0	0
39.8818	-1.1597	185.3	7	13	0	0	20	2	samples_v2_146	7	sheep	2	Female	Adult	2	3	Hola	1	0	1530		qfever	irrigated	55712	1	1	0	1	0	0	0
39.8818	-1.1597	185.3	7	13	0	0	20	2	samples_v2_147	2	goats	1	Female	Adult	2	3	Hola	1	0	1530		qfever	irrigated	54842	1	1	0	0	1	0	0
39.8818	-1.1597	185.3	7	13	0	0	20	2	samples_v2_149	19	goats	1	Female	Weener	1	3	Hola	1	0	1530		qfever	irrigated	54847	1	1	0	0	1	0	1
39.8818	-1.1597	185.3	7	13	0	0	20	2	samples_v2_154	18	sheep	2	Male	Weener	1	3	Hola	1	0	1530		qfever	irrigated	54789	0	1	0	1	0	0	1
39.8818	-1.1597	185.3	7	13	0	0	20	2	samples_v2_155	16	sheep	2	Male	Weener	1	3	Hola	1	0	1530		qfever	irrigated	54885	0	1	0	1	0	0	1
39.8818	-1.1597	185.3	7	13	0	0	20	2	samples_v2_156	15	goats	1	Female	Weener	1	4	Hola	1	0	1530		qfever	irrigated	54833	1	1	0	0	1	0	1
39.8818	-1.1597	185.3	7	13	0	0	20	2	samples_v2_158	17	sheep	2	Male	Weener	1	3	Hola	1	0	1530		qfever	irrigated	54828	0	1	0	1	0	0	1
39.8818	-1.1597	185.3	7	13	0	0	20	2	samples_v2_159	20	goats	1	Female	Weener	1	3	Hola	1	0	1530		qfever	irrigated	55637	1	1	0	0	1	0	1
39.8831	-1.16061	91.7	11	30	0	0	41	2	samples_v2_16	1	goats	1	Female	Adult	2	3	Hola	1	0	1573	1	qfever	irrigated	55446	1	1	0	0	1	0	0
39.8831	-1.16061	91.7	11	30	0	0	41	2	samples_v2_18	2	goats	1	Female	Adult	2	3	Hola	1	0	1573		qfever	irrigated	55779	1	1	0	0	1	0	0
39.8831	-1.16061	91.7	11	30	0	0	41	2	samples_v2_19	15	sheep	2	Female	Adult	2	3	Hola	1	0	1573		qfever	irrigated	54834	1	1	0	1	0	0	0
39.8831	-1.16061	91.7	11	30	0	0	41	2	samples_v2_20	18	sheep	2	Female	Adult	2	3	Hola	1	0	1573		qfever	irrigated	54721	1	1	0	1	0	0	0
39.8831	-1.16061	91.7	11	30	0	0	41	2	samples_v2_21	16	sheep	2	Female	Adult	2	4	Hola	1	0	1573		qfever	irrigated	55442	1	1	0	1	0	0	0
39.8831	-1.16061	91.7	11	30	0	0	41	2	samples_v2_22	23	sheep	2	Male	Adult	2	3	Hola	1	0	1573		qfever	irrigated	55698	0	1	0	1	0	0	0
39.8831	-1.16061	91.7	11	30	0	0	41	2	samples_v2_23	22	sheep	2	Female	Adult	2	3	Hola	1	0	1573		qfever	irrigated	55672	1	1	0	1	0	0	0
39.8831	-1.16061	91.7	11	30	0	0	41	2	samples_v2_24	21	sheep	2	Female	Adult	2	3	Hola	1	0	1573		qfever	irrigated	55708	1	1	0	1	0	0	0
39.8831	-1.16061	91.7	11	30	0	0	41	2	samples_v2_25	20	sheep	2	Female	Adult	2	4	Hola	1	1	1573		qfever	irrigated	54870	1	1	0	1	0	0	0
39.8831	-1.16061	91.7	11	30	0	0	41	2	samples_v2_26	19	sheep	2	Female	Adult	2	3	Hola	1	0	1573		qfever	irrigated	53976	1	1	0	1	0	0	0
39.8831	-1.16061	91.7	11	30	0	0	41	2	samples_v2_27	17	sheep	2	Female	Adult	2	4	Hola	1	0	1573		qfever	irrigated	54853	1	1	0	1	0	0	0
39.8831	-1.16061	91.7	11	30	0	0	41	2	samples_v2_28	29	sheep	2	Female	Weener	1	4	Hola	1	0	1573		qfever	irrigated	55785	1	1	0	1	0	0	1
39.8831	-1.16061	91.7	11	30	0	0	41	2	samples_v2_29	35	sheep	2	Female	Weener	1	3	Hola	1	0	1573		qfever	irrigated	55760	1	1	0	1	0	0	1
39.8831	-1.16061	91.7	11	30	0	0	41	2	samples_v2_29	35	sheep	2	Female	Weener	1	3	Hola	1	0	1573		qfever	irrigated	55760	1	1	0	1	0	0	1
39.8831	-1.16061	91.7	11	30	0	0	41	2	samples_v2_30	31	sheep	2	Female	Adult	2	4	Hola	1	0	1573		qfever	irrigated	54779	1	1	0	1	0	0	0
39.8831	-1.16061	91.7	11	30	0	0	41	2	samples_v2_30	31	sheep	2	Female	Adult	2	4	Hola	1	0	1573		qfever	irrigated	54779	1	1	0	1	0	0	0
39.8831	-1.16061	91.7	11	30	0	0	41	2	samples_v2_31	34	sheep	2	Female	Adult	2	4	Hola	1	0	1573		qfever	irrigated	54861	1	1	0	1	0	0	0
39.8831	-1.16061	91.7	11	30	0	0	41	2	samples_v2_32	28	sheep	2	Female	Adult	2	4	Hola	1	0	1573		qfever	irrigated	55759	1	1	0	1	0	0	0
39.8831	-1.16061	91.7	11	30	0	0	41	2	samples_v2_33	24	sheep	2	Female	Adult	2	3	Hola	1	0	1573		qfever	irrigated	55643	1	1	0	1	0	0	0
39.8831	-1.16061	91.7	11	30	0	0	41	2	samples_v2_34	30	sheep	2	Female	Adult	2	4	Hola	1	0	1573		qfever	irrigated	55696	1	1	0	1	0	0	0
39.8831	-1.16061	91.7	11	30	0	0	41	2	samples_v2_34	30	sheep	2	Female	Adult	2	4	Hola	1	0	1573		qfever	irrigated	55696	1	1	0	1	0	0	0
39.8831	-1.16061	91.7	11	30	0	0	41	2	samples_v2_35	32	sheep	2	Female	Adult	2	3	Hola	1	0	1573		qfever	irrigated	54862	1	1	0	1	0	0	0
39.8831	-1.16061	91.7	11	30	0	0	41	2	samples_v2_36	25	sheep	2	Female	Adult	2	3	Hola	1	1	1573		qfever	irrigated	54825	1	1	0	1	0	0	0
39.8831	-1.16061	91.7	11	30	0	0	41	2	samples_v2_37	36	sheep	2	Female	Adult	2	3	Hola	1	0	1573		qfever	irrigated	55746	1	1	0	1	0	0	0
39.8831	-1.16061	91.7	11	30	0	0	41	2	samples_v2_38	33	sheep	2	Male	Weener	1	3	Hola	1	0	1573		qfever	irrigated	54771	0	1	0	1	0	0	1
39.8831	-1.16061	91.7	11	30	0	0	41	2	samples_v2_39	27	sheep	2	Male	Adult	2	3	Hola	1	0	1573		qfever	irrigated	54635	0	1	0	1	0	0	0
39.8831	-1.16061	91.7	11	30	0	0	41	2	samples_v2_41	49	sheep	2	Female	Weener	1	3	Hola	1	0	1573		qfever	irrigated	54856	1	1	0	1	0	0	1
39.8831	-1.16061	91.7	11	30	0	0	41	2	samples_v2_42	43	sheep	2	Female	Weener	1	3	Hola	1	0	1573		qfever	irrigated	54902	1	1	0	1	0	0	1
39.8831	-1.16061	91.7	11	30	0	0	41	2	samples_v2_43	39	sheep	2	Female	Adult	2	3	Hola	1	0	1573		qfever	irrigated	54950	1	1	0	1	0	0	0
39.8831	-1.16061	91.7	11	30	0	0	41	2	samples_v2_44	40	sheep	2	Female	Adult	2	3	Hola	1	0	1573		qfever	irrigated	55128	1	1	0	1	0	0	0
39.8831	-1.16061	91.7	11	30	0	0	41	2	samples_v2_45	41	sheep	2	Female	Adult	2	4	Hola	1	0	1573		qfever	irrigated	54535	1	1	0	1	0	0	0
39.8831	-1.16061	91.7	11	30	0	0	41	2	samples_v2_46	38	sheep	2	Female	Adult	2	4	Hola	1	1	1573		qfever	irrigated	55109	1	1	0	1	0	0	0
39.8831	-1.16061	91.7	11	30	0	0	41	2	samples_v2_47	45	sheep	2	Female	Weener	1	3	Hola	1	0	1573		qfever	irrigated	54860	1	1	0	1	0	0	1
39.8831	-1.16061	91.7	11	30	0	0	41	2	samples_v2_48	48	sheep	2	Female	Weener	1	3	Hola	1	0	1573		qfever	irrigated	54911	1	1	0	1	0	0	1
39.8831	-1.16061	91.7	11	30	0	0	41	2	samples_v2_49	37	sheep	2	Female	Adult	2	2	Hola	1	0	1573		qfever	irrigated	55443	1	1	0	1	0	0	0
39.8831	-1.16061	91.7	11	30	0	0	41	2	samples_v2_50	46	sheep	2	Male	Weener	1	3	Hola	1	0	1573		qfever	irrigated	55724	0	1	0	1	0	0	1
39.8831	-1.16061	91.7	11	30	0	0	41	2	samples_v2_51	44	sheep	2	Female	Weener	1	4	Hola	1	0	1573		qfever	irrigated	54832	1	1	0	1	0	0	1
39.8831	-1.16061	91.7	11	30	0	0	41	2	samples_v2_52	42	sheep	2	Female	Adult	2	3	Hola	1	0	1573		qfever	irrigated	54516	1	1	0	1	0	0	0
39.8831	-1.16061	91.7	11	30	0	0	41	2	samples_v2_53	47	sheep	2	Female	Adult	2	4	Hola	1	0	1573		qfever	irrigated	54742	1	1	0	1	0	0	0
39.8831	-1.16061	91.7	11	30	0	0	41	2	samples_v2_55	51	sheep	2	Female	Weener	1	3	Hola	1	0	1573		qfever	irrigated	54909	1	1	0	1	0	0	1
39.8831	-1.16061	91.7	11	30	0	0	41	2	samples_v2_57	53	sheep	2	Female	Adult	2	2	Hola	1	0	1573		qfever	irrigated	54549	1	1	0	1	0	0	0
39.8831	-1.16061	91.7	11	30	0	0	41	2	samples_v2_59	50	sheep	2	Male	Weener	1	3	Hola	1	0	1573		qfever	irrigated	55781	0	1	0	1	0	0	1
39.8831	-1.16061	91.7	11	30	0	0	41	2	samples_v2_62	52	sheep	2	Female	Weener	1	3	Hola	1	0	1573		qfever	irrigated	54900	1	1	0	1	0	0	1
39.8831	-1.16061	91.7	11	30	0	0	41	2	samples_v2_79	3	goats	1	Female	Adult	2	2	Hola	1	0	1573		qfever	irrigated	55667	1	1	0	0	1	0	0
39.8831	-1.16061	91.7	11	30	0	0	41	2	samples_v2_80	4	goats	1	Female	Adult	2	3	Hola	1	0	1573		qfever	irrigated	55381	1	1	0	0	1	0	0
39.8831	-1.16061	91.7	11	30	0	0	41	2	samples_v2_85	6	goats	1	Female	Adult	2	4	Hola	1	0	1573		qfever	irrigated	54566	1	1	0	0	1	0	0
39.8831	-1.16061	91.7	11	30	0	0	41	2	samples_v2_86	9	sheep	2	Female	Adult	2	4	Hola	1	0	1573		qfever	irrigated	55717	1	1	0	1	0	0	0
39.8831	-1.16061	91.7	11	30	0	0	41	2	samples_v2_87	10	sheep	2	Female	Adult	2	4	Hola	1	0	1573		qfever	irrigated	54782	1	1	0	1	0	0	0
39.8831	-1.16061	91.7	11	30	0	0	41	2	samples_v2_88	11	sheep	2	Female	Adult	2	4	Hola	1	0	1573		qfever	irrigated	54612	1	1	0	1	0	0	0
39.8831	-1.16061	91.7	11	30	0	0	41	2	samples_v2_90	13	sheep	2	Female	Adult	2	3	Hola	1	0	1573		qfever	irrigated	54249	1	1	0	1	0	0	0
39.8831	-1.16061	91.7	11	30	0	0	41	2	samples_v2_94	8	goats	1	Female	Adult	2	3	Hola	1	0	1573		qfever	irrigated	55107	1	1	0	0	1	0	0
39.8831	-1.16061	91.7	11	30	0	0	41	2	samples_v2_95	7	goats	1	Female	Adult	2	4	Hola	1	0	1573		qfever	irrigated	53972	1	1	0	0	1	0	0
39.8831	-1.16061	91.7	11	30	0	0	41	2	samples_v2_97	14	sheep	2	Female	Adult	2	4	Hola	1	0	1573		qfever	irrigated	55632	1	1	0	1	0	0	0
39.8831	-1.16061	91.7	11	30	0	0	41	2	samples_v2_97	14	sheep	2	Female	Adult	2	4	Hola	1	0	1573		qfever	irrigated	55632	1	1	0	1	0	0	0
39.8831	-1.16061	91.7	11	30	0	0	41	2	samples_v2_98	12	sheep	2	Male	Weener	1	4	Hola	1	0	1573		qfever	irrigated	53934	0	1	0	1	0	0	1
39.8833	-1.16119	96.4	5	0	0	0	5	1	samples_v2_127	3	goats	1	Female	Adult	2	4	Hola	1	0	1636	0	qfever	irrigated	55693	1	1	0	0	1	0	0
39.8833	-1.16119	96.4	5	0	0	0	5	1	samples_v2_130	1	goats	1	Female	Adult	2	3	Hola	1	0	1636		qfever	irrigated	54802	1	1	0	0	1	0	0
39.8833	-1.16119	96.4	5	0	0	0	5	1	samples_v2_132	4	goats	1	Female	Adult	2	4	Hola	1	0	1636		qfever	irrigated	54949	1	1	0	0	1	0	0
39.8833	-1.16119	96.4	5	0	0	0	5	1	samples_v2_134	5	goats	1	Female	Adult	2	4	Hola	1	0	1636		qfever	irrigated	54631	1	1	0	0	1	0	0
39.8833	-1.16119	96.4	5	0	0	0	5	1	samples_v2_134	5	goats	1	Female	Adult	2	4	Hola	1	0	1636		qfever	irrigated	54631	1	1	0	0	1	0	0
39.8833	-1.16119	96.4	5	0	0	0	5	1	samples_v2_135	2	goats	1	Male	Adult	2	4	Hola	1	0	1636		qfever	irrigated	54769	0	1	0	0	1	0	0
39.8833	-1.16117	98.1	0	20	1	0	21	2	samples_v2_100	18	sheep	2	Male	Weener	1	3	Hola	1	0	1653	0	qfever	irrigated	55655	0	1	0	1	0	0	1
39.8833	-1.16117	98.1	0	20	1	0	21	2	samples_v2_101	12	sheep	2	Female	Adult	2	3	Hola	1	0	1653		qfever	irrigated	54886	1	1	0	1	0	0	0
39.8833	-1.16117	98.1	0	20	1	0	21	2	samples_v2_102	22	sheep	2	Male	Weener	1	3	Hola	1	0	1653		qfever	irrigated	54879	0	1	0	1	0	0	1
39.8833	-1.16117	98.1	0	20	1	0	21	2	samples_v2_103	14	sheep	2	Female	Adult	2	3	Hola	1	0	1653		qfever	irrigated	54871	1	1	0	1	0	0	0
39.8833	-1.16117	98.1	0	20	1	0	21	2	samples_v2_105	15	sheep	2	Female	Adult	2	3	Hola	1	0	1653		qfever	irrigated	54817	1	1	0	1	0	0	0
39.8833	-1.16117	98.1	0	20	1	0	21	2	samples_v2_106	19	sheep	2	Male	Weener	1	3	Hola	1	0	1653		qfever	irrigated	54889	0	1	0	1	0	0	1
39.8833	-1.16117	98.1	0	20	1	0	21	2	samples_v2_107	22	sheep	2	Male	Weener	1	3	Hola	1	0	1653		qfever	irrigated	54763	0	1	0	1	0	0	1
39.8833	-1.16117	98.1	0	20	1	0	21	2	samples_v2_108	17	sheep	2	Female	Adult	2	3	Hola	1	0	1653		qfever	irrigated	54798	1	1	0	1	0	0	0
39.8833	-1.16117	98.1	0	20	1	0	21	2	samples_v2_109	13	sheep	2	Female	Adult	2	3	Hola	1	0	1653		qfever	irrigated	54880	1	1	0	1	0	0	0
39.8833	-1.16117	98.1	0	20	1	0	21	2	samples_v2_110	16	sheep	2	Female	Adult	2	4	Hola	1	0	1653		qfever	irrigated	54764	1	1	0	1	0	0	0
39.8833	-1.16117	98.1	0	20	1	0	21	2	samples_v2_54	5	sheep	2	Female	Adult	2	3	Hola	1	0	1653		qfever	irrigated	54874	1	1	0	1	0	0	0
39.8833	-1.16117	98.1	0	20	1	0	21	2	samples_v2_56	4	sheep	2	Female	Adult	2	3	Hola	1	0	1653		qfever	irrigated	54924	1	1	0	1	0	0	0
39.8833	-1.16117	98.1	0	20	1	0	21	2	samples_v2_58	6	sheep	2	Female	Adult	2	4	Hola	1	0	1653		qfever	irrigated	54734	1	1	0	1	0	0	0
39.8833	-1.16117	98.1	0	20	1	0	21	2	samples_v2_60	3	sheep	2	Female	Adult	2	4	Hola	1	0	1653		qfever	irrigated	55452	1	1	0	1	0	0	0
39.8833	-1.16117	98.1	0	20	1	0	21	2	samples_v2_61	2	sheep	2	Female	Adult	2	4	Hola	1	0	1653		qfever	irrigated	54895	1	1	0	1	0	0	0
39.8833	-1.16117	98.1	0	20	1	0	21	2	samples_v2_63	1	sheep	2	Male	Adult	2	4	Hola	1	0	1653		qfever	irrigated	55775	0	1	0	1	0	0	0
39.8833	-1.16117	98.1	0	20	1	0	21	2	samples_v2_89	7	sheep	2	Female	Adult	2	2	Hola	1	0	1653		qfever	irrigated	55138	1	1	0	1	0	0	0
39.8833	-1.16117	98.1	0	20	1	0	21	2	samples_v2_91	10	sheep	2	Female	Adult	2	2	Hola	1	0	1653		qfever	irrigated	54881	1	1	0	1	0	0	0
39.8833	-1.16117	98.1	0	20	1	0	21	2	samples_v2_92	8	sheep	2	Male	Adult	2	3	Hola	1	0	1653		qfever	irrigated	54733	0	1	0	1	0	0	0
39.8833	-1.16117	98.1	0	20	1	0	21	2	samples_v2_93	11	sheep	2	Female	Adult	2	3	Hola	1	0	1653		qfever	irrigated	54775	1	1	0	1	0	0	0
39.8833	-1.16117	98.1	0	20	1	0	21	2	samples_v2_93	11	sheep	2	Female	Adult	2	3	Hola	1	0	1653		qfever	irrigated	54775	1	1	0	1	0	0	0
39.8833	-1.16117	98.1	0	20	1	0	21	2	samples_v2_96	9	sheep	2	Female	Adult	2	3	Hola	1	0	1653		qfever	irrigated	54809	1	1	0	1	0	0	0
39.8833	-1.16117	98.1	0	20	1	0	21	2	samples_v2_99	20	sheep	2	Female	Adult	2	2	Hola	1	0	1653		qfever	irrigated	54826	1	1	0	1	0	0	0
39.8494	-1.16546	105.9	9	19	0	0	28	2	samples_v2_326	1	goats	1	Female	Adult	2	2	Hola	1	0	1770	0	qfever	irrigated	58276	1	1	0	0	1	0	0
39.8494	-1.16546	105.9	9	19	0	0	28	2	samples_v2_326	1	goats	1	Female	Adult	2	2	Hola	1	0	1770		qfever	irrigated	58276	1	1	0	0	1	0	0
39.8494	-1.16546	105.9	9	19	0	0	28	2	samples_v2_328	3	goats	1	Female	Adult	2	3	Hola	1	0	1770		qfever	irrigated	54324	1	1	0	0	1	0	0
39.8494	-1.16546	105.9	9	19	0	0	28	2	samples_v2_328	3	goats	1	Female	Adult	2	3	Hola	1	0	1770		qfever	irrigated	54324	1	1	0	0	1	0	0
39.8494	-1.16546	105.9	9	19	0	0	28	2	samples_v2_329	4	goats	1	Male	Weener	1	3	Hola	1	0	1770		qfever	irrigated	58301	0	1	0	0	1	0	1
39.8494	-1.16546	105.9	9	19	0	0	28	2	samples_v2_329	4	goats	1	Male	Weener	1	3	Hola	1	0	1770		qfever	irrigated	58301	0	1	0	0	1	0	1
39.8494	-1.16546	105.9	9	19	0	0	28	2	samples_v2_335	2	goats	1	Female	Adult	2	3	Hola	1	0	1770		qfever	irrigated	54257	1	1	0	0	1	0	0
39.8494	-1.16546	105.9	9	19	0	0	28	2	samples_v2_335	2	goats	1	Female	Adult	2	3	Hola	1	0	1770		qfever	irrigated	54257	1	1	0	0	1	0	0
39.8494	-1.16546	105.9	9	19	0	0	28	2	samples_v2_340	5	goats	1	Male	Adult	2	3	Hola	1	0	1770		qfever	irrigated	54293	0	1	0	0	1	0	0
39.8494	-1.16546	105.8	3	0	0	0	3	1	samples_v2_342	2	goats	1	Female	Adult	2	3	Hola	1	0	1771	1	qfever	irrigated	54965	1	1	0	0	1	0	0
39.8494	-1.16546	105.8	3	0	0	0	3	1	samples_v2_342	2	goats	1	Female	Adult	2	3	Hola	1	0	1771		qfever	irrigated	54965	1	1	0	0	1	0	0
39.8494	-1.16546	105.8	3	0	0	0	3	1	samples_v2_345	1	goats	1	Female	Adult	2	3	Hola	1	1	1771		qfever	irrigated	55154	1	1	0	0	1	0	0
39.8494	-1.16546	105.8	3	0	0	0	3	1	samples_v2_345	1	goats	1	Female	Adult	2	3	Hola	1	1	1771		qfever	irrigated	55154	1	1	0	0	1	0	0
39.8494	-1.16547	105.1	50	0	0	2	52	2	samples_v2_315	5	goats	1	Male	Weener	1	3	Hola	1	0	1772	1	qfever	irrigated	58315	0	1	0	0	1	0	1
39.8494	-1.16547	105.1	50	0	0	2	52	2	samples_v2_315	5	goats	1	Male	Weener	1	3	Hola	1	0	1772		qfever	irrigated	58315	0	1	0	0	1	0	1
39.8494	-1.16547	105.1	50	0	0	2	52	2	samples_v2_316	7	goats	1	Male	Weener	1	3	Hola	1	0	1772		qfever	irrigated	54173	0	1	0	0	1	0	1
39.8494	-1.16547	105.1	50	0	0	2	52	2	samples_v2_316	7	goats	1	Male	Weener	1	3	Hola	1	0	1772		qfever	irrigated	54173	0	1	0	0	1	0	1
39.8494	-1.16547	105.1	50	0	0	2	52	2	samples_v2_317	2	goats	1	Male	Weener	1	3	Hola	1	0	1772		qfever	irrigated	58308	0	1	0	0	1	0	1
39.8494	-1.16547	105.1	50	0	0	2	52	2	samples_v2_317	2	goats	1	Male	Weener	1	3	Hola	1	0	1772		qfever	irrigated	58308	0	1	0	0	1	0	1
39.8494	-1.16547	105.1	50	0	0	2	52	2	samples_v2_318	6	goats	1	Female	Weener	1	3	Hola	1	0	1772		qfever	irrigated	55376	1	1	0	0	1	0	1
39.8494	-1.16547	105.1	50	0	0	2	52	2	samples_v2_318	6	goats	1	Female	Weener	1	3	Hola	1	0	1772		qfever	irrigated	55376	1	1	0	0	1	0	1
39.8494	-1.16547	105.1	50	0	0	2	52	2	samples_v2_319	4	goats	1	Female	Adult	2	2	Hola	1	0	1772		qfever	irrigated	58227	1	1	0	0	1	0	0
39.8494	-1.16547	105.1	50	0	0	2	52	2	samples_v2_319	4	goats	1	Female	Adult	2	2	Hola	1	0	1772		qfever	irrigated	58227	1	1	0	0	1	0	0
39.8494	-1.16547	105.1	50	0	0	2	52	2	samples_v2_321	1	goats	1	Male	Adult	2	4	Hola	1	1	1772		qfever	irrigated	54275	0	1	0	0	1	0	0
39.8494	-1.16547	105.1	50	0	0	2	52	2	samples_v2_321	1	goats	1	Male	Adult	2	4	Hola	1	1	1772		qfever	irrigated	54275	0	1	0	0	1	0	0
39.8494	-1.16547	105.1	50	0	0	2	52	2	samples_v2_323	3	goats	1	Female	Adult	2	2	Hola	1	0	1772		qfever	irrigated	54920	1	1	0	0	1	0	0
39.8494	-1.16547	105.1	50	0	0	2	52	2	samples_v2_323	3	goats	1	Female	Adult	2	2	Hola	1	0	1772		qfever	irrigated	54920	1	1	0	0	1	0	0
39.8494	-1.16547	105.1	50	0	0	2	52	2	samples_v2_324	12	goats	1	Male	Weener	1	3	Hola	1	0	1772		qfever	irrigated	58233	0	1	0	0	1	0	1
39.8494	-1.16547	105.1	50	0	0	2	52	2	samples_v2_324	12	goats	1	Male	Weener	1	3	Hola	1	0	1772		qfever	irrigated	58233	0	1	0	0	1	0	1
39.8494	-1.16547	105.1	50	0	0	2	52	2	samples_v2_325	10	goats	1	Female	Adult	2	2	Hola	1	0	1772		qfever	irrigated	58241	1	1	0	0	1	0	0
39.8494	-1.16547	105.1	50	0	0	2	52	2	samples_v2_325	10	goats	1	Female	Adult	2	2	Hola	1	0	1772		qfever	irrigated	58241	1	1	0	0	1	0	0
39.8494	-1.16547	105.1	50	0	0	2	52	2	samples_v2_327	13	goats	1	Female	Adult	2	2	Hola	1	0	1772		qfever	irrigated	55158	1	1	0	0	1	0	0
39.8494	-1.16547	105.1	50	0	0	2	52	2	samples_v2_327	13	goats	1	Female	Adult	2	2	Hola	1	0	1772		qfever	irrigated	55158	1	1	0	0	1	0	0
39.8494	-1.16547	105.1	50	0	0	2	52	2	samples_v2_331	15	goats	1	Female	Adult	2	2	Hola	1	0	1772		qfever	irrigated	54259	1	1	0	0	1	0	0
39.8494	-1.16547	105.1	50	0	0	2	52	2	samples_v2_331	15	goats	1	Female	Adult	2	2	Hola	1	0	1772		qfever	irrigated	54259	1	1	0	0	1	0	0
39.8494	-1.16547	105.1	50	0	0	2	52	2	samples_v2_332	9	goats	1	Female	Adult	2	2	Hola	1	0	1772		qfever	irrigated	56441	1	1	0	0	1	0	0
39.8494	-1.16547	105.1	50	0	0	2	52	2	samples_v2_332	9	goats	1	Female	Adult	2	2	Hola	1	0	1772		qfever	irrigated	56441	1	1	0	0	1	0	0
39.8494	-1.16547	105.1	50	0	0	2	52	2	samples_v2_333	11	goats	1	Female	Adult	2	2	Hola	1	0	1772		qfever	irrigated	56472	1	1	0	0	1	0	0
39.8494	-1.16547	105.1	50	0	0	2	52	2	samples_v2_333	11	goats	1	Female	Adult	2	2	Hola	1	0	1772		qfever	irrigated	56472	1	1	0	0	1	0	0
39.8494	-1.16547	105.1	50	0	0	2	52	2	samples_v2_334	8	goats	1	Female	Adult	2	2	Hola	1	0	1772		qfever	irrigated	54291	1	1	0	0	1	0	0
39.8494	-1.16547	105.1	50	0	0	2	52	2	samples_v2_334	8	goats	1	Female	Adult	2	2	Hola	1	0	1772		qfever	irrigated	54291	1	1	0	0	1	0	0
39.8494	-1.16546	104.8	2	5	0	0	7	2	samples_v2_338	4	goats	1	Female	Weener	1	3	Hola	1	0	1776	1	qfever	irrigated	58311	1	1	0	0	1	0	1
39.8494	-1.16546	104.8	2	5	0	0	7	2	samples_v2_338	4	goats	1	Female	Weener	1	3	Hola	1	0	1776		qfever	irrigated	58311	1	1	0	0	1	0	1
39.8494	-1.16546	104.8	2	5	0	0	7	2	samples_v2_339	5	goats	1	Female	Adult	2	3	Hola	1	0	1776		qfever	irrigated	58211	1	1	0	0	1	0	0
39.8494	-1.16546	104.8	2	5	0	0	7	2	samples_v2_339	5	goats	1	Female	Adult	2	3	Hola	1	0	1776		qfever	irrigated	58211	1	1	0	0	1	0	0
39.8494	-1.16546	104.8	2	5	0	0	7	2	samples_v2_341	3	goats	1	Female	Adult	2	2	Hola	1	0	1776		qfever	irrigated	54323	1	1	0	0	1	0	0
39.8494	-1.16546	104.8	2	5	0	0	7	2	samples_v2_341	3	goats	1	Female	Adult	2	2	Hola	1	0	1776		qfever	irrigated	54323	1	1	0	0	1	0	0
39.8494	-1.16546	104.8	2	5	0	0	7	2	samples_v2_343	6	goats	1	Female	Adult	2	3	Hola	1	0	1776		qfever	irrigated	58273	1	1	0	0	1	0	0
39.8494	-1.16546	104.8	2	5	0	0	7	2	samples_v2_343	6	goats	1	Female	Adult	2	3	Hola	1	0	1776		qfever	irrigated	58273	1	1	0	0	1	0	0
39.8494	-1.16546	104.8	2	5	0	0	7	2	samples_v2_346	6	goats	1	Female	Adult	2	3	Hola	1	1	1776		qfever	irrigated	56495	1	1	0	0	1	0	0
39.8494	-1.16546	104.8	2	5	0	0	7	2	samples_v2_346	6	goats	1	Female	Adult	2	3	Hola	1	1	1776		qfever	irrigated	56495	1	1	0	0	1	0	0
39.8494	-1.16546	104.8	2	5	0	0	7	2	samples_v2_347	2	goats	1	Male	Adult	2	3	Hola	1	0	1776		qfever	irrigated	54298	0	1	0	0	1	0	0
39.8494	-1.16546	104.8	2	5	0	0	7	2	samples_v2_347	2	goats	1	Male	Adult	2	3	Hola	1	0	1776		qfever	irrigated	54298	0	1	0	0	1	0	0
39.8494	-1.16546	105.7	20	30	0	0	50	2	samples_v2_256	3	goats	1	Female	Adult	2	3	Hola	1	0	1787	1	qfever	irrigated	54333	1	1	0	0	1	0	0
39.8494	-1.16546	105.7	20	30	0	0	50	2	samples_v2_256	3	goats	1	Female	Adult	2	3	Hola	1	0	1787		qfever	irrigated	54333	1	1	0	0	1	0	0
39.8494	-1.16546	105.7	20	30	0	0	50	2	samples_v2_259	2	goats	1	Female	Adult	2	3	Hola	1	0	1787		qfever	irrigated	54129	1	1	0	0	1	0	0
39.8494	-1.16546	105.7	20	30	0	0	50	2	samples_v2_259	2	goats	1	Female	Adult	2	3	Hola	1	0	1787		qfever	irrigated	54129	1	1	0	0	1	0	0
39.8494	-1.16546	105.7	20	30	0	0	50	2	samples_v2_260	1	goats	1	Female	Adult	2	3	Hola	1	0	1787		qfever	irrigated	56504	1	1	0	0	1	0	0
39.8494	-1.16546	105.7	20	30	0	0	50	2	samples_v2_260	1	goats	1	Female	Adult	2	3	Hola	1	0	1787		qfever	irrigated	56504	1	1	0	0	1	0	0
39.8494	-1.16546	105.7	20	30	0	0	50	2	samples_v2_265	14	sheep	2	Female	Weener	1	3	Hola	1	0	1787		qfever	irrigated	56479	1	1	0	1	0	0	1
39.8494	-1.16546	105.7	20	30	0	0	50	2	samples_v2_265	14	sheep	2	Female	Weener	1	3	Hola	1	0	1787		qfever	irrigated	56479	1	1	0	1	0	0	1
39.8494	-1.16546	105.7	20	30	0	0	50	2	samples_v2_266	8	goats	1	Female	Adult	2	3	Hola	1	0	1787		qfever	irrigated	54301	1	1	0	0	1	0	0
39.8494	-1.16546	105.7	20	30	0	0	50	2	samples_v2_266	8	goats	1	Female	Adult	2	3	Hola	1	0	1787		qfever	irrigated	54301	1	1	0	0	1	0	0
39.8494	-1.16546	105.7	20	30	0	0	50	2	samples_v2_267	10	goats	1	Female	Adult	2	3	Hola	1	1	1787		qfever	irrigated	55259	1	1	0	0	1	0	0
39.8494	-1.16546	105.7	20	30	0	0	50	2	samples_v2_267	10	goats	1	Female	Adult	2	3	Hola	1	1	1787		qfever	irrigated	55259	1	1	0	0	1	0	0
39.8494	-1.16546	105.7	20	30	0	0	50	2	samples_v2_268	12	sheep	2	Female	Adult	2	3	Hola	1	0	1787		qfever	irrigated	56512	1	1	0	1	0	0	0
39.8494	-1.16546	105.7	20	30	0	0	50	2	samples_v2_268	12	sheep	2	Female	Adult	2	3	Hola	1	0	1787		qfever	irrigated	56512	1	1	0	1	0	0	0
39.8494	-1.16546	105.7	20	30	0	0	50	2	samples_v2_269	13	sheep	2	Male	Adult	2	3	Hola	1	0	1787		qfever	irrigated	54175	0	1	0	1	0	0	0
39.8494	-1.16546	105.7	20	30	0	0	50	2	samples_v2_269	13	sheep	2	Male	Adult	2	3	Hola	1	0	1787		qfever	irrigated	54175	0	1	0	1	0	0	0
39.8494	-1.16546	105.7	20	30	0	0	50	2	samples_v2_270	11	goats	1	Male	Weener	1	3	Hola	1	0	1787		qfever	irrigated	54139	0	1	0	0	1	0	1
39.8494	-1.16546	105.7	20	30	0	0	50	2	samples_v2_270	11	goats	1	Male	Weener	1	3	Hola	1	0	1787		qfever	irrigated	54139	0	1	0	0	1	0	1
39.8494	-1.16546	105.7	20	30	0	0	50	2	samples_v2_271	5	goats	1	Male	Adult	2	3	Hola	1	0	1787		qfever	irrigated	54277	0	1	0	0	1	0	0
39.8494	-1.16546	105.7	20	30	0	0	50	2	samples_v2_271	5	goats	1	Male	Adult	2	3	Hola	1	0	1787		qfever	irrigated	54277	0	1	0	0	1	0	0
39.8494	-1.16546	105.7	20	30	0	0	50	2	samples_v2_272	15	sheep	2	Female	Weener	1	3	Hola	1	0	1787		qfever	irrigated	56446	1	1	0	1	0	0	1
39.8494	-1.16546	105.7	20	30	0	0	50	2	samples_v2_272	15	sheep	2	Female	Weener	1	3	Hola	1	0	1787		qfever	irrigated	56446	1	1	0	1	0	0	1
39.8494	-1.16546	105.7	20	30	0	0	50	2	samples_v2_273	6	sheep	2	Female	Adult	2	3	Hola	1	1	1787		qfever	irrigated	55030	1	1	0	1	0	0	0
39.8494	-1.16546	105.7	20	30	0	0	50	2	samples_v2_273	6	sheep	2	Female	Adult	2	3	Hola	1	1	1787		qfever	irrigated	55030	1	1	0	1	0	0	0
39.8494	-1.16546	105.7	20	30	0	0	50	2	samples_v2_274	4	goats	1	Female	Weener	1	4	Hola	1	1	1787		qfever	irrigated	56517	1	1	0	0	1	0	1
39.8494	-1.16546	105.7	20	30	0	0	50	2	samples_v2_274	4	goats	1	Female	Weener	1	4	Hola	1	1	1787		qfever	irrigated	56517	1	1	0	0	1	0	1
39.8494	-1.16546	105.7	20	30	0	0	50	2	samples_v2_275	7	goats	1	Female	Adult	2	3	Hola	1	0	1787		qfever	irrigated	56485	1	1	0	0	1	0	0
39.8494	-1.16546	105.7	20	30	0	0	50	2	samples_v2_275	7	goats	1	Female	Adult	2	3	Hola	1	0	1787		qfever	irrigated	56485	1	1	0	0	1	0	0
39.8494	-1.16546	105.7	20	30	0	0	50	2	samples_v2_276	9	goats	1	Female	Adult	2	3	Hola	1	0	1787		qfever	irrigated	56469	1	1	0	0	1	0	0
39.8494	-1.16546	105.7	20	30	0	0	50	2	samples_v2_276	9	goats	1	Female	Adult	2	3	Hola	1	0	1787		qfever	irrigated	56469	1	1	0	0	1	0	0
39.8494	-1.16546	105.7	20	30	0	0	50	2	samples_v2_277	19	sheep	2	Female	Adult	2	4	Hola	1	0	1787		qfever	irrigated	56462	1	1	0	1	0	0	0
39.8494	-1.16546	105.7	20	30	0	0	50	2	samples_v2_277	19	sheep	2	Female	Adult	2	4	Hola	1	0	1787		qfever	irrigated	56462	1	1	0	1	0	0	0
39.8494	-1.16546	105.7	20	30	0	0	50	2	samples_v2_278	25	sheep	2	Male	Adult	2	3	Hola	1	0	1787		qfever	irrigated	54271	0	1	0	1	0	0	0
39.8494	-1.16546	105.7	20	30	0	0	50	2	samples_v2_278	25	sheep	2	Male	Adult	2	3	Hola	1	0	1787		qfever	irrigated	54271	0	1	0	1	0	0	0
39.8494	-1.16546	105.7	20	30	0	0	50	2	samples_v2_279	17	sheep	2	Female	Adult	2	3	Hola	1	0	1787		qfever	irrigated	54207	1	1	0	1	0	0	0
39.8494	-1.16546	105.7	20	30	0	0	50	2	samples_v2_279	17	sheep	2	Female	Adult	2	3	Hola	1	0	1787		qfever	irrigated	54207	1	1	0	1	0	0	0
39.8494	-1.16546	105.7	20	30	0	0	50	2	samples_v2_280	18	sheep	2	Female	Adult	2	3	Hola	1	1	1787		qfever	irrigated	55211	1	1	0	1	0	0	0
39.8494	-1.16546	105.7	20	30	0	0	50	2	samples_v2_280	18	sheep	2	Female	Adult	2	3	Hola	1	1	1787		qfever	irrigated	55211	1	1	0	1	0	0	0
39.8494	-1.16546	105.7	20	30	0	0	50	2	samples_v2_281	21	sheep	2	Female	Adult	2	3	Hola	1	0	1787		qfever	irrigated	55319	1	1	0	1	0	0	0
39.8494	-1.16546	105.7	20	30	0	0	50	2	samples_v2_281	21	sheep	2	Female	Adult	2	3	Hola	1	0	1787		qfever	irrigated	55319	1	1	0	1	0	0	0
39.8494	-1.16546	105.7	20	30	0	0	50	2	samples_v2_282	22	sheep	2	Female	Adult	2	2	Hola	1	1	1787		qfever	irrigated	55031	1	1	0	1	0	0	0
39.8494	-1.16546	105.7	20	30	0	0	50	2	samples_v2_282	22	sheep	2	Female	Adult	2	2	Hola	1	1	1787		qfever	irrigated	55031	1	1	0	1	0	0	0
39.8494	-1.16546	105.7	20	30	0	0	50	2	samples_v2_283	23	sheep	2	Male	Weener	1	3	Hola	1	0	1787		qfever	irrigated	58220	0	1	0	1	0	0	1
39.8494	-1.16546	105.7	20	30	0	0	50	2	samples_v2_283	23	sheep	2	Male	Weener	1	3	Hola	1	0	1787		qfever	irrigated	58220	0	1	0	1	0	0	1
39.8494	-1.16546	105.7	20	30	0	0	50	2	samples_v2_285	16	sheep	2	Female	Adult	2	3	Hola	1	0	1787		qfever	irrigated	55079	1	1	0	1	0	0	0
39.8494	-1.16546	105.7	20	30	0	0	50	2	samples_v2_285	16	sheep	2	Female	Adult	2	3	Hola	1	0	1787		qfever	irrigated	55079	1	1	0	1	0	0	0
39.8494	-1.16546	105.7	20	30	0	0	50	2	samples_v2_287	20	sheep	2	Female	Adult	2	3	Hola	1	0	1787		qfever	irrigated	56516	1	1	0	1	0	0	0
39.8494	-1.16546	105.7	20	30	0	0	50	2	samples_v2_287	20	sheep	2	Female	Adult	2	3	Hola	1	0	1787		qfever	irrigated	56516	1	1	0	1	0	0	0
39.8494	-1.16546	105.7	20	30	0	0	50	2	samples_v2_288	24	sheep	2	Female	Adult	2	3	Hola	1	0	1787		qfever	irrigated	55350	1	1	0	1	0	0	0
39.8494	-1.16546	105.7	20	30	0	0	50	2	samples_v2_288	24	sheep	2	Female	Adult	2	3	Hola	1	0	1787		qfever	irrigated	55350	1	1	0	1	0	0	0
39.8494	-1.16547	105	3	1	0	0	4	2	samples_v2_348	1	goats	1	Female	Adult	2	2	Hola	1	1	1790	1	qfever	irrigated	54274	1	1	0	0	1	0	0
39.8494	-1.16547	105	3	1	0	0	4	2	samples_v2_348	1	goats	1	Female	Adult	2	2	Hola	1	1	1790		qfever	irrigated	54274	1	1	0	0	1	0	0
39.8494	-1.16547	105.3	20	30	0	2	52	3	samples_v2_231	5	goats	1	Female	Adult	2	3	Hola	1	0	1825	1	qfever	irrigated	54267	1	1	0	0	1	0	0
39.8494	-1.16547	105.3	20	30	0	2	52	3	samples_v2_231	5	goats	1	Female	Adult	2	3	Hola	1	0	1825		qfever	irrigated	54267	1	1	0	0	1	0	0
39.8494	-1.16547	105.3	20	30	0	2	52	3	samples_v2_237	3	goats	1	Female	Adult	2	2	Hola	1	0	1825		qfever	irrigated	55349	1	1	0	0	1	0	0
39.8494	-1.16547	105.3	20	30	0	2	52	3	samples_v2_237	3	goats	1	Female	Adult	2	2	Hola	1	0	1825		qfever	irrigated	55349	1	1	0	0	1	0	0
39.8494	-1.16547	105.3	20	30	0	2	52	3	samples_v2_238	2	goats	1	Female	Adult	2	3	Hola	1	0	1825		qfever	irrigated	58230	1	1	0	0	1	0	0
39.8494	-1.16547	105.3	20	30	0	2	52	3	samples_v2_238	2	goats	1	Female	Adult	2	3	Hola	1	0	1825		qfever	irrigated	58230	1	1	0	0	1	0	0
39.8494	-1.16547	105.3	20	30	0	2	52	3	samples_v2_239	4	goats	1	Female	Adult	2	3	Hola	1	1	1825		qfever	irrigated	54134	1	1	0	0	1	0	0
39.8494	-1.16547	105.3	20	30	0	2	52	3	samples_v2_239	4	goats	1	Female	Adult	2	3	Hola	1	1	1825		qfever	irrigated	54134	1	1	0	0	1	0	0
39.8494	-1.16547	105.3	20	30	0	2	52	3	samples_v2_240	1	goats	1	Female	Adult	2	3	Hola	1	0	1825		qfever	irrigated	54350	1	1	0	0	1	0	0
39.8494	-1.16547	105.3	20	30	0	2	52	3	samples_v2_240	1	goats	1	Female	Adult	2	3	Hola	1	0	1825		qfever	irrigated	54350	1	1	0	0	1	0	0
39.8494	-1.16547	105.3	20	30	0	2	52	3	samples_v2_242	8	goats	1	Female	Adult	2	4	Hola	1	1	1825		qfever	irrigated	55165	1	1	0	0	1	0	0
39.8494	-1.16547	105.3	20	30	0	2	52	3	samples_v2_242	8	goats	1	Female	Adult	2	4	Hola	1	1	1825		qfever	irrigated	55165	1	1	0	0	1	0	0
39.8494	-1.16547	105.3	20	30	0	2	52	3	samples_v2_243	12	goats	1	Female	Weener	1	3	Hola	1	0	1825		qfever	irrigated	55153	1	1	0	0	1	0	1
39.8494	-1.16547	105.3	20	30	0	2	52	3	samples_v2_243	12	goats	1	Female	Weener	1	3	Hola	1	0	1825		qfever	irrigated	55153	1	1	0	0	1	0	1
39.8494	-1.16547	105.3	20	30	0	2	52	3	samples_v2_244	9	goats	1	Female	Adult	2	4	Hola	1	0	1825		qfever	irrigated	54288	1	1	0	0	1	0	0
39.8494	-1.16547	105.3	20	30	0	2	52	3	samples_v2_244	9	goats	1	Female	Adult	2	4	Hola	1	0	1825		qfever	irrigated	54288	1	1	0	0	1	0	0
39.8494	-1.16547	105.3	20	30	0	2	52	3	samples_v2_245	17	sheep	2	Female	Adult	2	3	Hola	1	1	1825		qfever	irrigated	56465	1	1	0	1	0	0	0
39.8494	-1.16547	105.3	20	30	0	2	52	3	samples_v2_245	17	sheep	2	Female	Adult	2	3	Hola	1	1	1825		qfever	irrigated	56465	1	1	0	1	0	0	0
39.8494	-1.16547	105.3	20	30	0	2	52	3	samples_v2_246	18	sheep	2	Female	Adult	2	3	Hola	1	0	1825		qfever	irrigated	55525	1	1	0	1	0	0	0
39.8494	-1.16547	105.3	20	30	0	2	52	3	samples_v2_246	18	sheep	2	Female	Adult	2	3	Hola	1	0	1825		qfever	irrigated	55525	1	1	0	1	0	0	0
39.8494	-1.16547	105.3	20	30	0	2	52	3	samples_v2_247	13	goats	1	Male	Adult	2	3	Hola	1	0	1825		qfever	irrigated	55354	0	1	0	0	1	0	0
39.8494	-1.16547	105.3	20	30	0	2	52	3	samples_v2_247	13	goats	1	Male	Adult	2	3	Hola	1	0	1825		qfever	irrigated	55354	0	1	0	0	1	0	0
39.8494	-1.16547	105.3	20	30	0	2	52	3	samples_v2_248	10	goats	1	Female	Weener	1	3	Hola	1	0	1825		qfever	irrigated	54130	1	1	0	0	1	0	1
39.8494	-1.16547	105.3	20	30	0	2	52	3	samples_v2_248	10	goats	1	Female	Weener	1	3	Hola	1	0	1825		qfever	irrigated	54130	1	1	0	0	1	0	1
39.8494	-1.16547	105.3	20	30	0	2	52	3	samples_v2_249	6	goats	1	Female	Adult	2	3	Hola	1	0	1825		qfever	irrigated	56509	1	1	0	0	1	0	0
39.8494	-1.16547	105.3	20	30	0	2	52	3	samples_v2_249	6	goats	1	Female	Adult	2	3	Hola	1	0	1825		qfever	irrigated	56509	1	1	0	0	1	0	0
39.8494	-1.16547	105.3	20	30	0	2	52	3	samples_v2_250	11	goats	1	Female	Adult	2	2	Hola	1	0	1825		qfever	irrigated	55307	1	1	0	0	1	0	0
39.8494	-1.16547	105.3	20	30	0	2	52	3	samples_v2_250	11	goats	1	Female	Adult	2	2	Hola	1	0	1825		qfever	irrigated	55307	1	1	0	0	1	0	0
39.8494	-1.16547	105.3	20	30	0	2	52	3	samples_v2_251	15	sheep	2	Female	Adult	2	2	Hola	1	1	1825		qfever	irrigated	54212	1	1	0	1	0	0	0
39.8494	-1.16547	105.3	20	30	0	2	52	3	samples_v2_251	15	sheep	2	Female	Adult	2	2	Hola	1	1	1825		qfever	irrigated	54212	1	1	0	1	0	0	0
39.8494	-1.16547	105.3	20	30	0	2	52	3	samples_v2_252	16	sheep	2	Female	Adult	2	3	Hola	1	1	1825		qfever	irrigated	56496	1	1	0	1	0	0	0
39.8494	-1.16547	105.3	20	30	0	2	52	3	samples_v2_252	16	sheep	2	Female	Adult	2	3	Hola	1	1	1825		qfever	irrigated	56496	1	1	0	1	0	0	0
39.8494	-1.16547	105.3	20	30	0	2	52	3	samples_v2_253	14	sheep	2	Male	Adult	2	3	Hola	1	0	1825		qfever	irrigated	56522	0	1	0	1	0	0	0
39.8494	-1.16547	105.3	20	30	0	2	52	3	samples_v2_253	14	sheep	2	Male	Adult	2	3	Hola	1	0	1825		qfever	irrigated	56522	0	1	0	1	0	0	0
39.8494	-1.16547	105.3	20	30	0	2	52	3	samples_v2_254	7	goats	1	Female	Adult	2	3	Hola	1	0	1825		qfever	irrigated	58207	1	1	0	0	1	0	0
39.8494	-1.16547	105.3	20	30	0	2	52	3	samples_v2_254	7	goats	1	Female	Adult	2	3	Hola	1	0	1825		qfever	irrigated	58207	1	1	0	0	1	0	0
39.8494	-1.16547	105.3	20	30	0	2	52	3	samples_v2_255	20	sheep	2	Female	Adult	2	3	Hola	1	0	1825		qfever	irrigated	56476	1	1	0	1	0	0	0
39.8494	-1.16547	105.3	20	30	0	2	52	3	samples_v2_255	20	sheep	2	Female	Adult	2	3	Hola	1	0	1825		qfever	irrigated	56476	1	1	0	1	0	0	0
39.8494	-1.16547	105.3	20	30	0	2	52	3	samples_v2_257	21	sheep	2	Female	Adult	2	3	Hola	1	0	1825		qfever	irrigated	54379	1	1	0	1	0	0	0
39.8494	-1.16547	105.3	20	30	0	2	52	3	samples_v2_257	21	sheep	2	Female	Adult	2	3	Hola	1	0	1825		qfever	irrigated	54379	1	1	0	1	0	0	0
39.8494	-1.16547	105.3	20	30	0	2	52	3	samples_v2_258	22	sheep	2	Female	Adult	2	2	Hola	1	0	1825		qfever	irrigated	55814	1	1	0	1	0	0	0
39.8494	-1.16547	105.3	20	30	0	2	52	3	samples_v2_258	22	sheep	2	Female	Adult	2	2	Hola	1	0	1825		qfever	irrigated	55814	1	1	0	1	0	0	0
39.8494	-1.16547	105.3	20	30	0	2	52	3	samples_v2_261	24	sheep	2	Female	Adult	2	3	Hola	1	0	1825		qfever	irrigated	58269	1	1	0	1	0	0	0
39.8494	-1.16547	105.3	20	30	0	2	52	3	samples_v2_261	24	sheep	2	Female	Adult	2	3	Hola	1	0	1825		qfever	irrigated	58269	1	1	0	1	0	0	0
39.8494	-1.16547	105.3	20	30	0	2	52	3	samples_v2_262	25	sheep	2	Female	Weener	1	3	Hola	1	1	1825		qfever	irrigated	56511	1	1	0	1	0	0	1
39.8494	-1.16547	105.3	20	30	0	2	52	3	samples_v2_262	25	sheep	2	Female	Weener	1	3	Hola	1	1	1825		qfever	irrigated	56511	1	1	0	1	0	0	1
39.8494	-1.16547	105.3	20	30	0	2	52	3	samples_v2_263	18	sheep	2	Female	Adult	2	2	Hola	1	0	1825		qfever	irrigated	56477	1	1	0	1	0	0	0
39.8494	-1.16547	105.3	20	30	0	2	52	3	samples_v2_263	18	sheep	2	Female	Adult	2	2	Hola	1	0	1825		qfever	irrigated	56477	1	1	0	1	0	0	0
39.8494	-1.16547	105.3	20	30	0	2	52	3	samples_v2_264	23	sheep	2	Female	Adult	2	3	Hola	1	0	1825		qfever	irrigated	55269	1	1	0	1	0	0	0
39.8494	-1.16547	105.3	20	30	0	2	52	3	samples_v2_264	23	sheep	2	Female	Adult	2	3	Hola	1	0	1825		qfever	irrigated	55269	1	1	0	1	0	0	0
39.8494	-1.16547	105.2	30	40	0	0	70	2	samples_v2_284	3	goats	1	Female	Adult	2	3	Hola	1	0	1833	1	qfever	irrigated	54262	1	1	0	0	1	0	0
39.8494	-1.16547	105.2	30	40	0	0	70	2	samples_v2_284	3	goats	1	Female	Adult	2	3	Hola	1	0	1833		qfever	irrigated	54262	1	1	0	0	1	0	0
39.8494	-1.16547	105.2	30	40	0	0	70	2	samples_v2_286	2	goats	1	Female	Adult	2	4	Hola	1	1	1833		qfever	irrigated	54338	1	1	0	0	1	0	0
39.8494	-1.16547	105.2	30	40	0	0	70	2	samples_v2_286	2	goats	1	Female	Adult	2	4	Hola	1	1	1833		qfever	irrigated	54338	1	1	0	0	1	0	0
39.8494	-1.16547	105.2	30	40	0	0	70	2	samples_v2_289	1	goats	1	Female	Adult	2	2	Hola	1	1	1833		qfever	irrigated	56468	1	1	0	0	1	0	0
39.8494	-1.16547	105.2	30	40	0	0	70	2	samples_v2_289	1	goats	1	Female	Adult	2	2	Hola	1	1	1833		qfever	irrigated	56468	1	1	0	0	1	0	0
39.8494	-1.16547	105.2	30	40	0	0	70	2	samples_v2_290	7	goats	1	Female	Adult	2	2	Hola	1	0	1833		qfever	irrigated	58217	1	1	0	0	1	0	0
39.8494	-1.16547	105.2	30	40	0	0	70	2	samples_v2_290	7	goats	1	Female	Adult	2	2	Hola	1	0	1833		qfever	irrigated	58217	1	1	0	0	1	0	0
39.8494	-1.16547	105.2	30	40	0	0	70	2	samples_v2_291	12	sheep	2	Female	Adult	2	4	Hola	1	0	1833		qfever	irrigated	54286	1	1	0	1	0	0	0
39.8494	-1.16547	105.2	30	40	0	0	70	2	samples_v2_291	12	sheep	2	Female	Adult	2	4	Hola	1	0	1833		qfever	irrigated	54286	1	1	0	1	0	0	0
39.8494	-1.16547	105.2	30	40	0	0	70	2	samples_v2_292	6	goats	1	Male	Adult	2	3	Hola	1	1	1833		qfever	irrigated	54336	0	1	0	0	1	0	0
39.8494	-1.16547	105.2	30	40	0	0	70	2	samples_v2_292	6	goats	1	Male	Adult	2	3	Hola	1	1	1833		qfever	irrigated	54336	0	1	0	0	1	0	0
39.8494	-1.16547	105.2	30	40	0	0	70	2	samples_v2_293	8	goats	1	Female	Adult	2	3	Hola	1	0	1833		qfever	irrigated	58209	1	1	0	0	1	0	0
39.8494	-1.16547	105.2	30	40	0	0	70	2	samples_v2_293	8	goats	1	Female	Adult	2	3	Hola	1	0	1833		qfever	irrigated	58209	1	1	0	0	1	0	0
39.8494	-1.16547	105.2	30	40	0	0	70	2	samples_v2_294	4	goats	1	Female	Adult	2	2	Hola	1	0	1833		qfever	irrigated	58306	1	1	0	0	1	0	0
39.8494	-1.16547	105.2	30	40	0	0	70	2	samples_v2_294	4	goats	1	Female	Adult	2	2	Hola	1	0	1833		qfever	irrigated	58306	1	1	0	0	1	0	0
39.8494	-1.16547	105.2	30	40	0	0	70	2	samples_v2_295	13	sheep	2	Female	Adult	2	2	Hola	1	0	1833		qfever	irrigated	54269	1	1	0	1	0	0	0
39.8494	-1.16547	105.2	30	40	0	0	70	2	samples_v2_295	13	sheep	2	Female	Adult	2	2	Hola	1	0	1833		qfever	irrigated	54269	1	1	0	1	0	0	0
39.8494	-1.16547	105.2	30	40	0	0	70	2	samples_v2_296	5	goats	1	Female	Adult	2	3	Hola	1	0	1833		qfever	irrigated	54318	1	1	0	0	1	0	0
39.8494	-1.16547	105.2	30	40	0	0	70	2	samples_v2_296	5	goats	1	Female	Adult	2	3	Hola	1	0	1833		qfever	irrigated	54318	1	1	0	0	1	0	0
39.8494	-1.16547	105.2	30	40	0	0	70	2	samples_v2_297	14	sheep	2	Female	Adult	2	3	Hola	1	1	1833		qfever	irrigated	58206	1	1	0	1	0	0	0
39.8494	-1.16547	105.2	30	40	0	0	70	2	samples_v2_297	14	sheep	2	Female	Adult	2	3	Hola	1	1	1833		qfever	irrigated	58206	1	1	0	1	0	0	0
39.8494	-1.16547	105.2	30	40	0	0	70	2	samples_v2_298	11	sheep	2	Male	Adult	2	4	Hola	1	0	1833		qfever	irrigated	54309	0	1	0	1	0	0	0
39.8494	-1.16547	105.2	30	40	0	0	70	2	samples_v2_298	11	sheep	2	Male	Adult	2	4	Hola	1	0	1833		qfever	irrigated	54309	0	1	0	1	0	0	0
39.8494	-1.16547	105.2	30	40	0	0	70	2	samples_v2_299	10	goats	1	Female	Adult	2	2	Hola	1	0	1833		qfever	irrigated	58234	1	1	0	0	1	0	0
39.8494	-1.16547	105.2	30	40	0	0	70	2	samples_v2_299	10	goats	1	Female	Adult	2	2	Hola	1	0	1833		qfever	irrigated	58234	1	1	0	0	1	0	0
39.8494	-1.16547	105.2	30	40	0	0	70	2	samples_v2_300	9	goats	1	Female	Adult	2	2	Hola	1	0	1833		qfever	irrigated	54169	1	1	0	0	1	0	0
39.8494	-1.16547	105.2	30	40	0	0	70	2	samples_v2_300	9	goats	1	Female	Adult	2	2	Hola	1	0	1833		qfever	irrigated	54169	1	1	0	0	1	0	0
39.8494	-1.16547	105.2	30	40	0	0	70	2	samples_v2_301	17	sheep	2	Female	Adult	2	3	Hola	1	0	1833		qfever	irrigated	58219	1	1	0	1	0	0	0
39.8494	-1.16547	105.2	30	40	0	0	70	2	samples_v2_301	17	sheep	2	Female	Adult	2	3	Hola	1	0	1833		qfever	irrigated	58219	1	1	0	1	0	0	0
39.8494	-1.16547	105.2	30	40	0	0	70	2	samples_v2_302	23	sheep	2	Male	Weener	1	3	Hola	1	0	1833		qfever	irrigated	58239	0	1	0	1	0	0	1
39.8494	-1.16547	105.2	30	40	0	0	70	2	samples_v2_302	23	sheep	2	Male	Weener	1	3	Hola	1	0	1833		qfever	irrigated	58239	0	1	0	1	0	0	1
39.8494	-1.16547	105.2	30	40	0	0	70	2	samples_v2_303	26	sheep	2	Female	Adult	2	3	Hola	1	0	1833		qfever	irrigated	54337	1	1	0	1	0	0	0
39.8494	-1.16547	105.2	30	40	0	0	70	2	samples_v2_303	26	sheep	2	Female	Adult	2	3	Hola	1	0	1833		qfever	irrigated	54337	1	1	0	1	0	0	0
39.8494	-1.16547	105.2	30	40	0	0	70	2	samples_v2_304	15	sheep	2	Female	Adult	2	2	Hola	1	0	1833		qfever	irrigated	58293	1	1	0	1	0	0	0
39.8494	-1.16547	105.2	30	40	0	0	70	2	samples_v2_304	15	sheep	2	Female	Adult	2	2	Hola	1	0	1833		qfever	irrigated	58293	1	1	0	1	0	0	0
39.8494	-1.16547	105.2	30	40	0	0	70	2	samples_v2_305	22	sheep	2	Female	Adult	2	2	Hola	1	1	1833		qfever	irrigated	58215	1	1	0	1	0	0	0
39.8494	-1.16547	105.2	30	40	0	0	70	2	samples_v2_305	22	sheep	2	Female	Adult	2	2	Hola	1	1	1833		qfever	irrigated	58215	1	1	0	1	0	0	0
39.8494	-1.16547	105.2	30	40	0	0	70	2	samples_v2_306	18	sheep	2	Female	Adult	2	2	Hola	1	0	1833		qfever	irrigated	58232	1	1	0	1	0	0	0
39.8494	-1.16547	105.2	30	40	0	0	70	2	samples_v2_306	18	sheep	2	Female	Adult	2	2	Hola	1	0	1833		qfever	irrigated	58232	1	1	0	1	0	0	0
39.8494	-1.16547	105.2	30	40	0	0	70	2	samples_v2_307	27	sheep	2	Female	Adult	2	2	Hola	1	1	1833		qfever	irrigated	54296	1	1	0	1	0	0	0
39.8494	-1.16547	105.2	30	40	0	0	70	2	samples_v2_307	27	sheep	2	Female	Adult	2	2	Hola	1	1	1833		qfever	irrigated	54296	1	1	0	1	0	0	0
39.8494	-1.16547	105.2	30	40	0	0	70	2	samples_v2_308	24	sheep	2	Female	Adult	2	2	Hola	1	1	1833		qfever	irrigated	58205	1	1	0	1	0	0	0
39.8494	-1.16547	105.2	30	40	0	0	70	2	samples_v2_308	24	sheep	2	Female	Adult	2	2	Hola	1	1	1833		qfever	irrigated	58205	1	1	0	1	0	0	0
39.8494	-1.16547	105.2	30	40	0	0	70	2	samples_v2_309	25	sheep	2	Female	Weener	1	3	Hola	1	1	1833		qfever	irrigated	58262	1	1	0	1	0	0	1
39.8494	-1.16547	105.2	30	40	0	0	70	2	samples_v2_309	25	sheep	2	Female	Weener	1	3	Hola	1	1	1833		qfever	irrigated	58262	1	1	0	1	0	0	1
39.8494	-1.16547	105.2	30	40	0	0	70	2	samples_v2_310	21	sheep	2	Female	Adult	2	3	Hola	1	1	1833		qfever	irrigated	58292	1	1	0	1	0	0	0
39.8494	-1.16547	105.2	30	40	0	0	70	2	samples_v2_310	21	sheep	2	Female	Adult	2	3	Hola	1	1	1833		qfever	irrigated	58292	1	1	0	1	0	0	0
39.8494	-1.16547	105.2	30	40	0	0	70	2	samples_v2_311	19	sheep	2	Female	Adult	2	2	Hola	1	0	1833		qfever	irrigated	54339	1	1	0	1	0	0	0
39.8494	-1.16547	105.2	30	40	0	0	70	2	samples_v2_311	19	sheep	2	Female	Adult	2	2	Hola	1	0	1833		qfever	irrigated	54339	1	1	0	1	0	0	0
39.8494	-1.16547	105.2	30	40	0	0	70	2	samples_v2_312	20	sheep	2	Female	Adult	2	3	Hola	1	1	1833		qfever	irrigated	58237	1	1	0	1	0	0	0
39.8494	-1.16547	105.2	30	40	0	0	70	2	samples_v2_312	20	sheep	2	Female	Adult	2	3	Hola	1	1	1833		qfever	irrigated	58237	1	1	0	1	0	0	0
39.8494	-1.16547	105.2	30	40	0	0	70	2	samples_v2_313	16	sheep	2	Female	Adult	2	2	Hola	1	1	1833		qfever	irrigated	58250	1	1	0	1	0	0	0
39.8494	-1.16547	105.2	30	40	0	0	70	2	samples_v2_313	16	sheep	2	Female	Adult	2	2	Hola	1	1	1833		qfever	irrigated	58250	1	1	0	1	0	0	0
39.8494	-1.16547	105.2	30	40	0	0	70	2	samples_v2_314	28	sheep	2	Female	Adult	2	2	Hola	1	0	1833		qfever	irrigated	58277	1	1	0	1	0	0	0
39.8494	-1.16547	105.2	30	40	0	0	70	2	samples_v2_314	28	sheep	2	Female	Adult	2	2	Hola	1	0	1833		qfever	irrigated	58277	1	1	0	1	0	0	0
39.8494	-1.16547	105.2	30	40	0	0	70	2	samples_v2_320	30	sheep	2	Male	Weener	1	3	Hola	1	0	1833		qfever	irrigated	58290	0	1	0	1	0	0	1
39.8494	-1.16547	105.2	30	40	0	0	70	2	samples_v2_320	30	sheep	2	Male	Weener	1	3	Hola	1	0	1833		qfever	irrigated	58290	0	1	0	1	0	0	1
39.8494	-1.16547	105.2	30	40	0	0	70	2	samples_v2_322	29	sheep	2	Female	Adult	2	2	Hola	1	1	1833		qfever	irrigated	58289	1	1	0	1	0	0	0
39.8494	-1.16547	105.2	30	40	0	0	70	2	samples_v2_322	29	sheep	2	Female	Adult	2	2	Hola	1	1	1833		qfever	irrigated	58289	1	1	0	1	0	0	0
39.8494	-1.16544	104.5	11	0	0	0	11	1	samples_v2_336	1	goats	1	Female	Adult	2	3	Hola	1	0	1841	0	qfever	irrigated	58282	1	1	0	0	1	0	0
39.8494	-1.16544	104.5	11	0	0	0	11	1	samples_v2_336	1	goats	1	Female	Adult	2	3	Hola	1	0	1841		qfever	irrigated	58282	1	1	0	0	1	0	0
39.8494	-1.16544	104.5	11	0	0	0	11	1	samples_v2_337	3	goats	1	Female	Adult	2	2	Hola	1	0	1841		qfever	irrigated	55207	1	1	0	0	1	0	0
39.8494	-1.16544	104.5	11	0	0	0	11	1	samples_v2_337	3	goats	1	Female	Adult	2	2	Hola	1	0	1841		qfever	irrigated	55207	1	1	0	0	1	0	0
39.8494	-1.16544	104.5	11	0	0	0	11	1	samples_v2_344	2	goats	1	Female	Adult	2	3	Hola	1	0	1841		qfever	irrigated	55046	1	1	0	0	1	0	0
39.8494	-1.16544	104.5	11	0	0	0	11	1	samples_v2_344	2	goats	1	Female	Adult	2	3	Hola	1	0	1841		qfever	irrigated	55046	1	1	0	0	1	0	0
39.8494	-1.16544	104.5	11	0	0	0	11	1	samples_v2_355	5	goats	1	Female	Adult	2	3	Hola	1	0	1841		qfever	irrigated	54308	1	1	0	0	1	0	0
39.8494	-1.16544	104.5	11	0	0	0	11	1	samples_v2_355	5	goats	1	Female	Adult	2	3	Hola	1	0	1841		qfever	irrigated	54308	1	1	0	0	1	0	0
39.8494	-1.16544	104.5	11	0	0	0	11	1	samples_v2_360	4	goats	1	Female	Adult	2	3	Hola	1	0	1841		qfever	irrigated	54138	1	1	0	0	1	0	0
39.8494	-1.16544	104.5	11	0	0	0	11	1	samples_v2_360	4	goats	1	Female	Adult	2	3	Hola	1	0	1841		qfever	irrigated	54138	1	1	0	0	1	0	0
39.8576	-1.17842	97.9	1	3	0	0	4	2	samples_v1_62	null	goats	1	Female	null	null	3	Hola	1	0	1966	0	qfever	irrigated	54661	1	1	0	0	1
39.8576	-1.17842	97.9	1	3	0	0	4	2	samples_v1_66	null	sheep	2	Female	null	null	3	Hola	1	0	1966		qfever	irrigated	58335	1	1	0	1	0
39.8576	-1.17842	97.9	1	3	0	0	4	2	samples_v1_66	null	sheep	2	Female	null	null	3	Hola	1	0	1966		qfever	irrigated	58335	1	1	0	1	0
39.8576	-1.17842	97.9	1	3	0	0	4	2	samples_v1_67	null	sheep	2	Female	null	null	3	Hola	1	0	1966		qfever	irrigated	54524	1	1	0	1	0
39.8608	-1.17879	108.4	25	20	0	0	45	2	samples_v1_12	null	goats	1	Female	null	null	3	Hola	1	0	1975	1	qfever	irrigated	55110	1	1	0	0	1
39.8608	-1.17879	108.4	25	20	0	0	45	2	samples_v1_13	null	goats	1	Female	null	null	3	Hola	1	1	1975		qfever	irrigated	54636	1	1	0	0	1
39.8608	-1.17879	108.4	25	20	0	0	45	2	samples_v1_14	null	goats	1	Female	null	null	3	Hola	1	0	1975		qfever	irrigated	54670	1	1	0	0	1
39.8608	-1.17879	108.4	25	20	0	0	45	2	samples_v1_15	null	goats	1	Male	null	null	4	Hola	1	0	1975		qfever	irrigated	55657	0	1	0	0	1
39.8608	-1.17879	108.4	25	20	0	0	45	2	samples_v1_16	null	goats	1	Female	null	null	2	Hola	1	0	1975		qfever	irrigated	54605	1	1	0	0	1
39.8608	-1.17879	108.4	25	20	0	0	45	2	samples_v1_17	null	goats	1	Male	null	null	3	Hola	1	0	1975		qfever	irrigated	53986	0	1	0	0	1
39.8608	-1.17879	108.4	25	20	0	0	45	2	samples_v1_18	null	goats	1	Female	null	null	2	Hola	1	0	1975		qfever	irrigated	54607	1	1	0	0	1
39.8608	-1.17879	108.4	25	20	0	0	45	2	samples_v1_19	null	goats	1	Male	null	null	3	Hola	1	0	1975		qfever	irrigated	58321	0	1	0	0	1
39.8608	-1.17879	108.4	25	20	0	0	45	2	samples_v1_19	null	goats	1	Male	null	null	3	Hola	1	0	1975		qfever	irrigated	58321	0	1	0	0	1
39.8608	-1.17879	108.4	25	20	0	0	45	2	samples_v1_20	null	goats	1	Female	null	null	3	Hola	1	1	1975		qfever	irrigated	54557	1	1	0	0	1
39.8608	-1.17879	108.4	25	20	0	0	45	2	samples_v1_22	null	goats	1	Male	null	null	4	Hola	1	0	1975		qfever	irrigated	54714	0	1	0	0	1
39.8608	-1.17879	108.4	25	20	0	0	45	2	samples_v1_23	null	goats	1	Female	null	null	3	Hola	1	0	1975		qfever	irrigated	54243	1	1	0	0	1
39.8608	-1.17879	108.4	25	20	0	0	45	2	samples_v1_24	null	goats	1	Female	null	null	3	Hola	1	0	1975		qfever	irrigated	55385	1	1	0	0	1
39.8608	-1.17879	108.4	25	20	0	0	45	2	samples_v1_25	null	goats	1	Female	null	null	2	Hola	1	0	1975		qfever	irrigated	54564	1	1	0	0	1
39.8608	-1.17879	108.4	25	20	0	0	45	2	samples_v1_26	null	goats	1	Female	null	null	3	Hola	1	0	1975		qfever	irrigated	55454	1	1	0	0	1
39.8608	-1.17879	108.4	25	20	0	0	45	2	samples_v1_27	null	sheep	2	Female	null	null	3	Hola	1	0	1975		qfever	irrigated	53954	1	1	0	1	0
39.8608	-1.17879	108.4	25	20	0	0	45	2	samples_v1_28	null	goats	1	Female	null	null	2	Hola	1	0	1975		qfever	irrigated	53950	1	1	0	0	1
39.8608	-1.17879	108.4	25	20	0	0	45	2	samples_v1_29	null	sheep	2	Female	null	null	3	Hola	1	0	1975		qfever	irrigated	55420	1	1	0	1	0
39.8608	-1.17879	108.4	25	20	0	0	45	2	samples_v1_30	null	goats	1	Female	null	null	2	Hola	1	0	1975		qfever	irrigated	54037	1	1	0	0	1
39.8608	-1.17879	108.4	25	20	0	0	45	2	samples_v1_33	null	goats	1	Female	null	null	2	Hola	1	0	1975		qfever	irrigated	54627	1	1	0	0	1
39.8608	-1.17879	108.4	25	20	0	0	45	2	samples_v1_35	null	goats	1	Female	null	null	2	Hola	1	0	1975		qfever	irrigated	55743	1	1	0	0	1
39.8608	-1.17879	108.4	25	20	0	0	45	2	samples_v1_38	null	goats	1	Female	null	null	3	Hola	1	0	1975		qfever	irrigated	54482	1	1	0	0	1
39.8608	-1.17879	108.4	25	20	0	0	45	2	samples_v1_58	null	goats	1	Female	null	null	3	Hola	1	0	1975		qfever	irrigated	55684	1	1	0	0	1
39.8608	-1.17879	108.4	25	20	0	0	45	2	samples_v1_58	null	goats	1	Female	null	null	3	Hola	1	0	1975		qfever	irrigated	55684	1	1	0	0	1
39.8608	-1.17879	108.4	25	20	0	0	45	2	samples_v1_6	null	goats	1	Female	null	null	3	Hola	1	0	1975		qfever	irrigated	58343	1	1	0	0	1
39.8608	-1.17879	108.4	25	20	0	0	45	2	samples_v1_61	null	goats	1	Female	null	null	3	Hola	1	0	1975		qfever	irrigated	55104	1	1	0	0	1
39.8608	-1.17879	108.4	25	20	0	0	45	2	samples_v1_63	null	goats	1	Female	null	null	3	Hola	1	0	1975		qfever	irrigated	55455	1	1	0	0	1
39.8608	-1.17879	108.4	25	20	0	0	45	2	samples_v1_64	null	goats	1	Female	null	null	3	Hola	1	0	1975		qfever	irrigated	55616	1	1	0	0	1
39.8608	-1.17879	108.4	25	20	0	0	45	2	samples_v1_65	null	goats	1	Female	null	null	3	Hola	1	0	1975		qfever	irrigated	55624	1	1	0	0	1
39.8608	-1.17879	108.4	25	20	0	0	45	2	samples_v1_68	null	goats	1	Male	null	null	3	Hola	1	0	1975		qfever	irrigated	54559	0	1	0	0	1
39.8608	-1.17879	108.4	25	20	0	0	45	2	samples_v1_69	null	goats	1	Female	null	null	3	Hola	1	0	1975		qfever	irrigated	55397	1	1	0	0	1
39.8571	-1.1787	101.9	2	0	0	0	2	1	samples_v1_42	null	goats	1	Female	null	null	2	Hola	1	0	2022	0	qfever	irrigated	54038	1	1	0	0	1
39.8571	-1.1787	101.9	2	0	0	0	2	1	samples_v1_44	null	goats	1	Female	null	null	3	Hola	1	0	2022		qfever	irrigated	55619	1	1	0	0	1
39.8613	-1.17784	106.6	26	0	2	1	29	3	samples_v1_43	null	goats	1	Female	null	null	3	Hola	1	1	2039	1	qfever	irrigated	55673	1	1	0	0	1
39.8613	-1.17784	106.6	26	0	2	1	29	3	samples_v1_45	null	goats	1	Male	null	null	3	Hola	1	0	2039		qfever	irrigated	54576	0	1	0	0	1
39.8613	-1.17784	106.6	26	0	2	1	29	3	samples_v1_47	null	goats	1	Female	null	null	3	Hola	1	0	2039		qfever	irrigated	55601	1	1	0	0	1
39.8613	-1.17784	106.6	26	0	2	1	29	3	samples_v1_48	null	goats	1	Female	null	null	3	Hola	1	0	2039		qfever	irrigated	54634	1	1	0	0	1
39.8613	-1.17784	106.6	26	0	2	1	29	3	samples_v1_49	null	goats	1	Female	null	null	3	Hola	1	0	2039		qfever	irrigated	54648	1	1	0	0	1
39.8613	-1.17784	106.6	26	0	2	1	29	3	samples_v1_49	null	goats	1	Female	null	null	3	Hola	1	0	2039		qfever	irrigated	54648	1	1	0	0	1
39.8613	-1.17784	106.6	26	0	2	1	29	3	samples_v1_50	null	goats	1	Female	null	null	2	Hola	1	0	2039		qfever	irrigated	55417	1	1	0	0	1
39.8613	-1.17784	106.6	26	0	2	1	29	3	samples_v1_51	null	goats	1	Female	null	null	3	Hola	1	0	2039		qfever	irrigated	54491	1	1	0	0	1
39.8613	-1.17784	106.6	26	0	2	1	29	3	samples_v1_52	null	goats	1	Male	null	null	3	Hola	1	0	2039		qfever	irrigated	55626	0	1	0	0	1
39.8613	-1.17784	106.6	26	0	2	1	29	3	samples_v1_52	null	goats	1	Male	null	null	3	Hola	1	0	2039		qfever	irrigated	55626	0	1	0	0	1
39.8613	-1.17784	106.6	26	0	2	1	29	3	samples_v1_53	null	goats	1	Male	null	null	3	Hola	1	0	2039		qfever	irrigated	54005	0	1	0	0	1
39.8613	-1.17784	106.6	26	0	2	1	29	3	samples_v1_54	null	goats	1	Female	null	null	3	Hola	1	0	2039		qfever	irrigated	55396	1	1	0	0	1
39.8613	-1.17784	106.6	26	0	2	1	29	3	samples_v1_54	null	goats	1	Female	null	null	3	Hola	1	0	2039		qfever	irrigated	55396	1	1	0	0	1
39.8613	-1.17784	106.6	26	0	2	1	29	3	samples_v1_55	null	goats	1	Female	null	null	3	Hola	1	0	2039		qfever	irrigated	54569	1	1	0	0	1
39.8613	-1.17784	106.6	26	0	2	1	29	3	samples_v1_55	null	goats	1	Female	null	null	3	Hola	1	0	2039		qfever	irrigated	54569	1	1	0	0	1
39.8613	-1.17784	106.6	26	0	2	1	29	3	samples_v1_56	null	goats	1	Male	null	null	3	Hola	1	0	2039		qfever	irrigated	53946	0	1	0	0	1
39.8613	-1.17784	106.6	26	0	2	1	29	3	samples_v1_57	null	goats	1	Female	null	null	2	Hola	1	0	2039		qfever	irrigated	54472	1	1	0	0	1
39.8613	-1.17784	106.6	26	0	2	1	29	3	samples_v1_59	null	goats	1	Male	null	null	3	Hola	1	0	2039		qfever	irrigated	54617	0	1	0	0	1
39.8613	-1.17784	106.6	26	0	2	1	29	3	samples_v1_59	null	goats	1	Male	null	null	3	Hola	1	0	2039		qfever	irrigated	54617	0	1	0	0	1
39.8613	-1.17784	106.6	26	0	2	1	29	3	samples_v1_60	null	goats	1	Female	null	null	3	Hola	1	1	2039		qfever	irrigated	55429	1	1	0	0	1
39.8613	-1.17784	106.6	26	0	2	1	29	3	samples_v2_12	null	cattle	0	Female	Kid/Lamb/Calf	0	7	Hola	1	0	2039		qfever	irrigated	55416	1	1	1	0	0	1	0
39.8613	-1.17784	106.6	26	0	2	1	29	3	samples_v2_13	null	cattle	0	Female	Adult	2	6	Hola	1	0	2039		qfever	irrigated	55615	1	1	1	0	0	0	0
39.8537	-1.18055	105.5	3	2	0	0	5	2	samples_v1_31	null	sheep	2	Female	null	null	2	Hola	1	0	2060	0	qfever	irrigated	55150	1	1	0	1	0
39.8537	-1.18055	105.5	3	2	0	0	5	2	samples_v1_36	null	goats	1	Female	null	null	3	Hola	1	0	2060		qfever	irrigated	54676	1	1	0	0	1
39.8537	-1.18055	105.5	3	2	0	0	5	2	samples_v1_37	null	sheep	2	Female	null	null	3	Hola	1	0	2060		qfever	irrigated	54235	1	1	0	1	0
39.8537	-1.18055	105.5	3	2	0	0	5	2	samples_v1_39	null	goats	1	Female	null	null	2	Hola	1	0	2060		qfever	irrigated	55752	1	1	0	0	1
39.8537	-1.18055	105.5	3	2	0	0	5	2	samples_v1_40	null	goats	1	Female	null	null	2	Hola	1	0	2060		qfever	irrigated	55106	1	1	0	0	1
39.8593	-1.1786	106.5	10	0	0	0	10	1	samples_v2_64	null	goats	1	Female	Adult	2	2	Hola	1	0	2065	1	qfever	irrigated	55413	1	1	0	0	1	0	0
39.8593	-1.1786	106.5	10	0	0	0	10	1	samples_v2_65	null	goats	1	Male	Adult	2	3	Hola	1	0	2065		qfever	irrigated	55398	0	1	0	0	1	0	0
39.8593	-1.1786	106.5	10	0	0	0	10	1	samples_v2_66	null	goats	1	Female	Adult	2	3	Hola	1	0	2065		qfever	irrigated	55390	1	1	0	0	1	0	0
39.8593	-1.1786	106.5	10	0	0	0	10	1	samples_v2_67	null	goats	1	Female	Weener	1	2	Hola	1	0	2065		qfever	irrigated	54622	1	1	0	0	1	0	1
39.8593	-1.1786	106.5	10	0	0	0	10	1	samples_v2_68	null	goats	1	Female	Adult	2	3	Hola	1	0	2065		qfever	irrigated	54671	1	1	0	0	1	0	0
39.8593	-1.1786	106.5	10	0	0	0	10	1	samples_v2_69	null	goats	1	Female	Weener	1	3	Hola	1	0	2065		qfever	irrigated	55669	1	1	0	0	1	0	1
39.8593	-1.1786	106.5	10	0	0	0	10	1	samples_v2_70	null	goats	1	Male	Adult	2	3	Hola	1	0	2065		qfever	irrigated	55147	0	1	0	0	1	0	0
39.8593	-1.1786	106.5	10	0	0	0	10	1	samples_v2_71	null	goats	1	Male	Adult	2	4	Hola	1	0	2065		qfever	irrigated	55406	0	1	0	0	1	0	0
39.8593	-1.1786	106.5	10	0	0	0	10	1	samples_v2_72	null	goats	1	Female	Weener	1	3	Hola	1	0	2065		qfever	irrigated	55614	1	1	0	0	1	0	1
39.8593	-1.1786	106.5	10	0	0	0	10	1	samples_v2_83	null	goats	1	Female	Adult	2	2	Hola	1	1	2065		qfever	irrigated	55450	1	1	0	0	1	0	0
39.8593	-1.1786	106.8	9	4	1	0	14	3	samples_v2_73	null	goats	1	Female	Adult	2	3	Hola	1	0	2257	1	qfever	irrigated	54067	1	1	0	0	1	0	0
39.8593	-1.1786	106.8	9	4	1	0	14	3	samples_v2_73	null	goats	1	Female	Adult	2	3	Hola	1	0	2257		qfever	irrigated	54067	1	1	0	0	1	0	0
39.8593	-1.1786	106.8	9	4	1	0	14	3	samples_v2_75	null	goats	1	Female	Adult	2	4	Hola	1	1	2257		qfever	irrigated	54495	1	1	0	0	1	0	0
39.8593	-1.1786	106.8	9	4	1	0	14	3	samples_v2_76	null	goats	1	Female	Adult	2	4	Hola	1	0	2257		qfever	irrigated	55447	1	1	0	0	1	0	0
39.8593	-1.1786	106.8	9	4	1	0	14	3	samples_v2_76	null	goats	1	Female	Adult	2	4	Hola	1	0	2257		qfever	irrigated	55447	1	1	0	0	1	0	0
39.8593	-1.1786	106.8	9	4	1	0	14	3	samples_v2_78	null	goats	1	Female	Adult	2	4	Hola	1	0	2257		qfever	irrigated	54036	1	1	0	0	1	0	0
39.8593	-1.1786	106.8	9	4	1	0	14	3	samples_v2_81	null	goats	1	Male	Adult	2	4	Hola	1	0	2257		qfever	irrigated	55152	0	1	0	0	1	0	0
39.8593	-1.1786	106.8	9	4	1	0	14	3	samples_v2_81	null	goats	1	Male	Adult	2	4	Hola	1	0	2257		qfever	irrigated	55152	0	1	0	0	1	0	0
39.8593	-1.1786	106.8	9	4	1	0	14	3	samples_v2_82	null	goats	1	Female	Adult	2	4	Hola	1	0	2257		qfever	irrigated	55610	1	1	0	0	1	0	0
39.7534	-1.12586	122.8	8	1	11	0	20	3	samples_v2_1788	1	cattle	0	Female	Adult	2	6	Hola	1	0	3001	1	qfever	Non Irrigated	66534	1	0	1	0	0	0	0
39.7534	-1.12586	122.8	8	1	11	0	20	3	samples_v2_1788	1	cattle	0	Female	Adult	2	6	Hola	1	0	3001		qfever	Non Irrigated	66534	1	0	1	0	0	0	0
39.7534	-1.12586	122.8	8	1	11	0	20	3	samples_v2_1790	4	cattle	0	Female	Adult	2	4	Hola	1	0	3001		qfever	Non Irrigated	65618	1	0	1	0	0	0	0
39.7534	-1.12586	122.8	8	1	11	0	20	3	samples_v2_1790	4	cattle	0	Female	Adult	2	4	Hola	1	0	3001		qfever	Non Irrigated	65618	1	0	1	0	0	0	0
39.7534	-1.12586	122.8	8	1	11	0	20	3	samples_v2_1796	2	cattle	0	Female	Adult	2	6	Hola	1	0	3001		qfever	Non Irrigated	65570	1	0	1	0	0	0	0
39.7534	-1.12586	122.8	8	1	11	0	20	3	samples_v2_1796	2	cattle	0	Female	Adult	2	6	Hola	1	0	3001		qfever	Non Irrigated	65570	1	0	1	0	0	0	0
39.7534	-1.12586	122.8	8	1	11	0	20	3	samples_v2_1799	3	cattle	0	Female	Weener	1	7	Hola	1	0	3001		qfever	Non Irrigated	65542	1	0	1	0	0	0	1
39.7534	-1.12586	122.8	8	1	11	0	20	3	samples_v2_1799	3	cattle	0	Female	Weener	1	7	Hola	1	0	3001		qfever	Non Irrigated	65542	1	0	1	0	0	0	1
39.7534	-1.12586	122.8	8	1	11	0	20	3	samples_v2_1801	4	cattle	0	Male	Adult	2	8	Hola	1	0	3001		qfever	Non Irrigated	65621	0	0	1	0	0	0	0
39.7534	-1.12586	122.8	8	1	11	0	20	3	samples_v2_1801	4	cattle	0	Male	Adult	2	8	Hola	1	0	3001		qfever	Non Irrigated	65621	0	0	1	0	0	0	0
39.7534	-1.12586	122.8	8	1	11	0	20	3	samples_v2_1869	4	goats	1	Female	Weener	1	3	Hola	1	0	3001		qfever	Non Irrigated	66521	1	0	0	0	1	0	1
39.7534	-1.12586	122.8	8	1	11	0	20	3	samples_v2_1869	4	goats	1	Female	Weener	1	3	Hola	1	0	3001		qfever	Non Irrigated	66521	1	0	0	0	1	0	1
39.7534	-1.12586	122.8	8	1	11	0	20	3	samples_v2_1873	9	sheep	2	Female	Adult	2	3	Hola	1	0	3001		qfever	Non Irrigated	65393	1	0	0	1	0	0	0
39.7534	-1.12586	122.8	8	1	11	0	20	3	samples_v2_1873	9	sheep	2	Female	Adult	2	3	Hola	1	0	3001		qfever	Non Irrigated	65393	1	0	0	1	0	0	0
39.7534	-1.12586	122.8	8	1	11	0	20	3	samples_v2_1874	1	goats	1	Female	Adult	2	3	Hola	1	0	3001		qfever	Non Irrigated	66576	1	0	0	0	1	0	0
39.7534	-1.12586	122.8	8	1	11	0	20	3	samples_v2_1874	1	goats	1	Female	Adult	2	3	Hola	1	0	3001		qfever	Non Irrigated	66576	1	0	0	0	1	0	0
39.7534	-1.12586	122.8	8	1	11	0	20	3	samples_v2_1875	5	goats	1	Female	Weener	1	3	Hola	1	0	3001		qfever	Non Irrigated	66533	1	0	0	0	1	0	1
39.7534	-1.12586	122.8	8	1	11	0	20	3	samples_v2_1875	5	goats	1	Female	Weener	1	3	Hola	1	0	3001		qfever	Non Irrigated	66533	1	0	0	0	1	0	1
39.7534	-1.12586	122.8	8	1	11	0	20	3	samples_v2_1876	2	goats	1	Female	Adult	2	3	Hola	1	0	3001		qfever	Non Irrigated	66568	1	0	0	0	1	0	0
39.7534	-1.12586	122.8	8	1	11	0	20	3	samples_v2_1876	2	goats	1	Female	Adult	2	3	Hola	1	0	3001		qfever	Non Irrigated	66568	1	0	0	0	1	0	0
39.7534	-1.12586	122.8	8	1	11	0	20	3	samples_v2_1877	7	goats	1	Female	Adult	2	4	Hola	1	0	3001		qfever	Non Irrigated	66637	1	0	0	0	1	0	0
39.7534	-1.12586	122.8	8	1	11	0	20	3	samples_v2_1877	7	goats	1	Female	Adult	2	4	Hola	1	0	3001		qfever	Non Irrigated	66637	1	0	0	0	1	0	0
39.7534	-1.12586	122.8	8	1	11	0	20	3	samples_v2_1878	6	goats	1	Female	Adult	2	3	Hola	1	0	3001		qfever	Non Irrigated	65528	1	0	0	0	1	0	0
39.7534	-1.12586	122.8	8	1	11	0	20	3	samples_v2_1878	6	goats	1	Female	Adult	2	3	Hola	1	0	3001		qfever	Non Irrigated	65528	1	0	0	0	1	0	0
39.7534	-1.12586	122.8	8	1	11	0	20	3	samples_v2_1879	3	goats	1	Female	Adult	2	3	Hola	1	1	3001		qfever	Non Irrigated	66569	1	0	0	0	1	0	0
39.7534	-1.12586	122.8	8	1	11	0	20	3	samples_v2_1879	3	goats	1	Female	Adult	2	3	Hola	1	1	3001		qfever	Non Irrigated	66569	1	0	0	0	1	0	0
39.7534	-1.12583	130.8	44	45	3	0	92	3	samples_v2_1785	1	cattle	0	Female	Adult	2	6	Hola	1	0	3002	1	qfever	Non Irrigated	65573	1	0	1	0	0	0	0
39.7534	-1.12583	130.8	44	45	3	0	92	3	samples_v2_1785	1	cattle	0	Female	Adult	2	6	Hola	1	0	3002		qfever	Non Irrigated	65573	1	0	1	0	0	0	0
39.7534	-1.12583	130.8	44	45	3	0	92	3	samples_v2_1786	2	cattle	0	Male	Weener	1	7	Hola	1	0	3002		qfever	Non Irrigated	65567	0	0	1	0	0	0	1
39.7534	-1.12583	130.8	44	45	3	0	92	3	samples_v2_1786	2	cattle	0	Male	Weener	1	7	Hola	1	0	3002		qfever	Non Irrigated	65567	0	0	1	0	0	0	1
39.7534	-1.12583	130.8	44	45	3	0	92	3	samples_v2_1819	7	goats	1	Female	Adult	2	4	Hola	1	0	3002		qfever	Non Irrigated	66615	1	0	0	0	1	0	0
39.7534	-1.12583	130.8	44	45	3	0	92	3	samples_v2_1819	7	goats	1	Female	Adult	2	4	Hola	1	0	3002		qfever	Non Irrigated	66615	1	0	0	0	1	0	0
39.7534	-1.12583	130.8	44	45	3	0	92	3	samples_v2_1820	6	goats	1	Male	Weener	1	4	Hola	1	0	3002		qfever	Non Irrigated	66620	0	0	0	0	1	0	1
39.7534	-1.12583	130.8	44	45	3	0	92	3	samples_v2_1820	6	goats	1	Male	Weener	1	4	Hola	1	0	3002		qfever	Non Irrigated	66620	0	0	0	0	1	0	1
39.7534	-1.12583	130.8	44	45	3	0	92	3	samples_v2_1821	3	goats	1	Female	Adult	2	3	Hola	1	0	3002		qfever	Non Irrigated	65624	1	0	0	0	1	0	0
39.7534	-1.12583	130.8	44	45	3	0	92	3	samples_v2_1821	3	goats	1	Female	Adult	2	3	Hola	1	0	3002		qfever	Non Irrigated	65624	1	0	0	0	1	0	0
39.7534	-1.12583	130.8	44	45	3	0	92	3	samples_v2_1824	4	goats	1	Female	Adult	2	3	Hola	1	1	3002		qfever	Non Irrigated	65572	1	0	0	0	1	0	0
39.7534	-1.12583	130.8	44	45	3	0	92	3	samples_v2_1824	4	goats	1	Female	Adult	2	3	Hola	1	1	3002		qfever	Non Irrigated	65572	1	0	0	0	1	0	0
39.7534	-1.12583	130.8	44	45	3	0	92	3	samples_v2_1827	8	goats	1	Female	Adult	2	3	Hola	1	0	3002		qfever	Non Irrigated	66605	1	0	0	0	1	0	0
39.7534	-1.12583	130.8	44	45	3	0	92	3	samples_v2_1827	8	goats	1	Female	Adult	2	3	Hola	1	0	3002		qfever	Non Irrigated	66605	1	0	0	0	1	0	0
39.7534	-1.12583	130.8	44	45	3	0	92	3	samples_v2_1828	2	goats	1	Male	Adult	2	4	Hola	1	0	3002		qfever	Non Irrigated	65555	0	0	0	0	1	0	0
39.7534	-1.12583	130.8	44	45	3	0	92	3	samples_v2_1828	2	goats	1	Male	Adult	2	4	Hola	1	0	3002		qfever	Non Irrigated	65555	0	0	0	0	1	0	0
39.7534	-1.12583	130.8	44	45	3	0	92	3	samples_v2_1831	5	goats	1	Female	Adult	2	4	Hola	1	1	3002		qfever	Non Irrigated	66543	1	0	0	0	1	0	0
39.7534	-1.12583	130.8	44	45	3	0	92	3	samples_v2_1834	1	goats	1	Female	Adult	2	4	Hola	1	0	3002		qfever	Non Irrigated	65529	1	0	0	0	1	0	0
39.7534	-1.12583	130.8	44	45	3	0	92	3	samples_v2_1834	1	goats	1	Female	Adult	2	4	Hola	1	0	3002		qfever	Non Irrigated	65529	1	0	0	0	1	0	0
39.7534	-1.12583	130.8	44	45	3	0	92	3	samples_v2_1837	15	goats	1	Female	Adult	2	4	Hola	1	0	3002		qfever	Non Irrigated	66525	1	0	0	0	1	0	0
39.7534	-1.12583	130.8	44	45	3	0	92	3	samples_v2_1837	15	goats	1	Female	Adult	2	4	Hola	1	0	3002		qfever	Non Irrigated	66525	1	0	0	0	1	0	0
39.7534	-1.12583	130.8	44	45	3	0	92	3	samples_v2_1838	10	goats	1	Male	Adult	2	4	Hola	1	0	3002		qfever	Non Irrigated	66550	0	0	0	0	1	0	0
39.7534	-1.12583	130.8	44	45	3	0	92	3	samples_v2_1838	10	goats	1	Male	Adult	2	4	Hola	1	0	3002		qfever	Non Irrigated	66550	0	0	0	0	1	0	0
39.7534	-1.12583	130.8	44	45	3	0	92	3	samples_v2_1839	28	sheep	2	Male	Adult	2	3	Hola	1	0	3002		qfever	Non Irrigated	66522	0	0	0	1	0	0	0
39.7534	-1.12583	130.8	44	45	3	0	92	3	samples_v2_1839	28	sheep	2	Male	Adult	2	3	Hola	1	0	3002		qfever	Non Irrigated	66522	0	0	0	1	0	0	0
39.7534	-1.12583	130.8	44	45	3	0	92	3	samples_v2_1840	22	sheep	2	Female	Adult	2	4	Hola	1	0	3002		qfever	Non Irrigated	66531	1	0	0	1	0	0	0
39.7534	-1.12583	130.8	44	45	3	0	92	3	samples_v2_1840	22	sheep	2	Female	Adult	2	4	Hola	1	0	3002		qfever	Non Irrigated	66531	1	0	0	1	0	0	0
39.7534	-1.12583	130.8	44	45	3	0	92	3	samples_v2_1841	17	goats	1	Female	Weener	1	4	Hola	1	0	3002		qfever	Non Irrigated	66625	1	0	0	0	1	0	1
39.7534	-1.12583	130.8	44	45	3	0	92	3	samples_v2_1841	17	goats	1	Female	Weener	1	4	Hola	1	0	3002		qfever	Non Irrigated	66625	1	0	0	0	1	0	1
39.7534	-1.12583	130.8	44	45	3	0	92	3	samples_v2_1842	26	sheep	2	Male	Adult	2	4	Hola	1	1	3002		qfever	Non Irrigated	66551	0	0	0	1	0	0	0
39.7534	-1.12583	130.8	44	45	3	0	92	3	samples_v2_1842	26	sheep	2	Male	Adult	2	4	Hola	1	1	3002		qfever	Non Irrigated	66551	0	0	0	1	0	0	0
39.7534	-1.12583	130.8	44	45	3	0	92	3	samples_v2_1843	25	sheep	2	Female	Weener	1	3	Hola	1	0	3002		qfever	Non Irrigated	66560	1	0	0	1	0	0	1
39.7534	-1.12583	130.8	44	45	3	0	92	3	samples_v2_1843	25	sheep	2	Female	Weener	1	3	Hola	1	0	3002		qfever	Non Irrigated	66560	1	0	0	1	0	0	1
39.7534	-1.12583	130.8	44	45	3	0	92	3	samples_v2_1844	9	goats	1	Female	Adult	2	3	Hola	1	0	3002		qfever	Non Irrigated	66562	1	0	0	0	1	0	0
39.7534	-1.12583	130.8	44	45	3	0	92	3	samples_v2_1844	9	goats	1	Female	Adult	2	3	Hola	1	0	3002		qfever	Non Irrigated	66562	1	0	0	0	1	0	0
39.7534	-1.12583	130.8	44	45	3	0	92	3	samples_v2_1845	27	sheep	2	Female	Adult	2	4	Hola	1	0	3002		qfever	Non Irrigated	66538	1	0	0	1	0	0	0
39.7534	-1.12583	130.8	44	45	3	0	92	3	samples_v2_1845	27	sheep	2	Female	Adult	2	4	Hola	1	0	3002		qfever	Non Irrigated	66538	1	0	0	1	0	0	0
39.7534	-1.12583	130.8	44	45	3	0	92	3	samples_v2_1846	20	goats	1	Female	Adult	2	3	Hola	1	1	3002		qfever	Non Irrigated	66546	1	0	0	0	1	0	0
39.7534	-1.12583	130.8	44	45	3	0	92	3	samples_v2_1847	13	goats	1	Female	Adult	2	4	Hola	1	0	3002		qfever	Non Irrigated	66554	1	0	0	0	1	0	0
39.7534	-1.12583	130.8	44	45	3	0	92	3	samples_v2_1847	13	goats	1	Female	Adult	2	4	Hola	1	0	3002		qfever	Non Irrigated	66554	1	0	0	0	1	0	0
39.7534	-1.12583	130.8	44	45	3	0	92	3	samples_v2_1848	16	goats	1	Female	Weener	1	3	Hola	1	0	3002		qfever	Non Irrigated	66482	1	0	0	0	1	0	1
39.7534	-1.12583	130.8	44	45	3	0	92	3	samples_v2_1848	16	goats	1	Female	Weener	1	3	Hola	1	0	3002		qfever	Non Irrigated	66482	1	0	0	0	1	0	1
39.7534	-1.12583	130.8	44	45	3	0	92	3	samples_v2_1849	33	sheep	2	Female	Adult	2	4	Hola	1	0	3002		qfever	Non Irrigated	66621	1	0	0	1	0	0	0
39.7534	-1.12583	130.8	44	45	3	0	92	3	samples_v2_1849	33	sheep	2	Female	Adult	2	4	Hola	1	0	3002		qfever	Non Irrigated	66621	1	0	0	1	0	0	0
39.7534	-1.12583	130.8	44	45	3	0	92	3	samples_v2_1850	30	sheep	2	Female	Adult	2	4	Hola	1	0	3002		qfever	Non Irrigated	66619	1	0	0	1	0	0	0
39.7534	-1.12583	130.8	44	45	3	0	92	3	samples_v2_1850	30	sheep	2	Female	Adult	2	4	Hola	1	0	3002		qfever	Non Irrigated	66619	1	0	0	1	0	0	0
39.7534	-1.12583	130.8	44	45	3	0	92	3	samples_v2_1851	23	sheep	2	Female	Adult	2	4	Hola	1	1	3002		qfever	Non Irrigated	66639	1	0	0	1	0	0	0
39.7534	-1.12583	130.8	44	45	3	0	92	3	samples_v2_1851	23	sheep	2	Female	Adult	2	4	Hola	1	1	3002		qfever	Non Irrigated	66639	1	0	0	1	0	0	0
39.7534	-1.12583	130.8	44	45	3	0	92	3	samples_v2_1853	21	sheep	2	Female	Adult	2	4	Hola	1	0	3002		qfever	Non Irrigated	66614	1	0	0	1	0	0	0
39.7534	-1.12583	130.8	44	45	3	0	92	3	samples_v2_1853	21	sheep	2	Female	Adult	2	4	Hola	1	0	3002		qfever	Non Irrigated	66614	1	0	0	1	0	0	0
39.7534	-1.12583	130.8	44	45	3	0	92	3	samples_v2_1854	18	goats	1	Female	Adult	2	4	Hola	1	0	3002		qfever	Non Irrigated	66548	1	0	0	0	1	0	0
39.7534	-1.12583	130.8	44	45	3	0	92	3	samples_v2_1854	18	goats	1	Female	Adult	2	4	Hola	1	0	3002		qfever	Non Irrigated	66548	1	0	0	0	1	0	0
39.7534	-1.12583	130.8	44	45	3	0	92	3	samples_v2_1855	31	sheep	2	Female	Adult	2	4	Hola	1	0	3002		qfever	Non Irrigated	66490	1	0	0	1	0	0	0
39.7534	-1.12583	130.8	44	45	3	0	92	3	samples_v2_1855	31	sheep	2	Female	Adult	2	4	Hola	1	0	3002		qfever	Non Irrigated	66490	1	0	0	1	0	0	0
39.7534	-1.12583	130.8	44	45	3	0	92	3	samples_v2_1856	29	sheep	2	Female	Adult	2	4	Hola	1	0	3002		qfever	Non Irrigated	66611	1	0	0	1	0	0	0
39.7534	-1.12583	130.8	44	45	3	0	92	3	samples_v2_1856	29	sheep	2	Female	Adult	2	4	Hola	1	0	3002		qfever	Non Irrigated	66611	1	0	0	1	0	0	0
39.7534	-1.12583	130.8	44	45	3	0	92	3	samples_v2_1857	19	goats	1	Female	Adult	2	4	Hola	1	0	3002		qfever	Non Irrigated	65581	1	0	0	0	1	0	0
39.7534	-1.12583	130.8	44	45	3	0	92	3	samples_v2_1857	19	goats	1	Female	Adult	2	4	Hola	1	0	3002		qfever	Non Irrigated	65581	1	0	0	0	1	0	0
39.7534	-1.12583	130.8	44	45	3	0	92	3	samples_v2_1858	12	goats	1	Female	Weener	1	4	Hola	1	0	3002		qfever	Non Irrigated	66542	1	0	0	0	1	0	1
39.7534	-1.12583	130.8	44	45	3	0	92	3	samples_v2_1858	12	goats	1	Female	Weener	1	4	Hola	1	0	3002		qfever	Non Irrigated	66542	1	0	0	0	1	0	1
39.7534	-1.12583	130.8	44	45	3	0	92	3	samples_v2_1859	14	goats	1	Female	Adult	2	3	Hola	1	0	3002		qfever	Non Irrigated	66528	1	0	0	0	1	0	0
39.7534	-1.12583	130.8	44	45	3	0	92	3	samples_v2_1859	14	goats	1	Female	Adult	2	3	Hola	1	0	3002		qfever	Non Irrigated	66528	1	0	0	0	1	0	0
39.7534	-1.12583	130.8	44	45	3	0	92	3	samples_v2_1860	32	sheep	2	Female	Adult	2	4	Hola	1	0	3002		qfever	Non Irrigated	66547	1	0	0	1	0	0	0
39.7534	-1.12583	130.8	44	45	3	0	92	3	samples_v2_1860	32	sheep	2	Female	Adult	2	4	Hola	1	0	3002		qfever	Non Irrigated	66547	1	0	0	1	0	0	0
39.7534	-1.12583	130.8	44	45	3	0	92	3	samples_v2_1861	11	goats	1	Female	Adult	2	3	Hola	1	0	3002		qfever	Non Irrigated	66575	1	0	0	0	1	0	0
39.7534	-1.12583	130.8	44	45	3	0	92	3	samples_v2_1861	11	goats	1	Female	Adult	2	3	Hola	1	0	3002		qfever	Non Irrigated	66575	1	0	0	0	1	0	0
39.7534	-1.12583	130.8	44	45	3	0	92	3	samples_v2_1865	34	sheep	2	Female	Adult	2	4	Hola	1	0	3002		qfever	Non Irrigated	66535	1	0	0	1	0	0	0
39.7534	-1.12583	130.8	44	45	3	0	92	3	samples_v2_1865	34	sheep	2	Female	Adult	2	4	Hola	1	0	3002		qfever	Non Irrigated	66535	1	0	0	1	0	0	0
39.7534	-1.12583	130.8	44	45	3	0	92	3	samples_v2_1871	35	sheep	2	Male	Adult	2	4	Hola	1	0	3002		qfever	Non Irrigated	66532	0	0	0	1	0	0	0
39.7534	-1.12583	130.8	44	45	3	0	92	3	samples_v2_1871	35	sheep	2	Male	Adult	2	4	Hola	1	0	3002		qfever	Non Irrigated	66532	0	0	0	1	0	0	0
39.7534	-1.12583	130.8	44	45	3	0	92	3	samples_v2_1880	8	goats	1	Female	Adult	2	4	Hola	1	0	3002		qfever	Non Irrigated	66556	1	0	0	0	1	0	0
39.7534	-1.12583	130.8	44	45	3	0	92	3	samples_v2_1880	8	goats	1	Female	Adult	2	4	Hola	1	0	3002		qfever	Non Irrigated	66556	1	0	0	0	1	0	0
39.7557	-1.12723	105.8	40	0	4	0	44	2	samples_v2_1792	2	cattle	0	Male	Weener	1	7	Hola	1	0	3003	0	qfever	Non Irrigated	65552	0	0	1	0	0	0	1
39.7557	-1.12723	105.8	40	0	4	0	44	2	samples_v2_1792	2	cattle	0	Male	Weener	1	7	Hola	1	0	3003		qfever	Non Irrigated	65552	0	0	1	0	0	0	1
39.7557	-1.12723	105.8	40	0	4	0	44	2	samples_v2_1795	1	cattle	0	Female	Adult	2	6	Hola	1	0	3003		qfever	Non Irrigated	65620	1	0	1	0	0	0	0
39.7557	-1.12723	105.8	40	0	4	0	44	2	samples_v2_1795	1	cattle	0	Female	Adult	2	6	Hola	1	0	3003		qfever	Non Irrigated	65620	1	0	1	0	0	0	0
39.7558	-1.12723	111.5	20	15	6	1	42	4	samples_v2_1784	1	cattle	0	Female	Adult	2	5	Hola	1	0	3005	0	qfever	Non Irrigated	66544	1	0	1	0	0	0	0
39.7558	-1.12723	111.5	20	15	6	1	42	4	samples_v2_1784	1	cattle	0	Female	Adult	2	5	Hola	1	0	3005		qfever	Non Irrigated	66544	1	0	1	0	0	0	0
39.7558	-1.12723	111.5	20	15	6	1	42	4	samples_v2_1798	2	cattle	0	Female	Adult	2	7	Hola	1	0	3005		qfever	Non Irrigated	65554	1	0	1	0	0	0	0
39.7558	-1.12723	111.5	20	15	6	1	42	4	samples_v2_1798	2	cattle	0	Female	Adult	2	7	Hola	1	0	3005		qfever	Non Irrigated	65554	1	0	1	0	0	0	0
39.7512	-1.13169	122.9	5	0	2	0	7	2	samples_v2_1789	1	goats	1	Female	Adult	2	3	Hola	1	1	3006	1	qfever	Non Irrigated	65521	1	0	0	0	1	0	0
39.7512	-1.13169	122.9	5	0	2	0	7	2	samples_v2_1789	1	goats	1	Female	Adult	2	3	Hola	1	1	3006		qfever	Non Irrigated	65521	1	0	0	0	1	0	0
39.7512	-1.13169	122.9	5	0	2	0	7	2	samples_v2_1803	1	cattle	0	Female	Adult	2	5	Hola	1	0	3006		qfever	Non Irrigated	65623	1	0	1	0	0	0	0
39.7512	-1.13169	122.9	5	0	2	0	7	2	samples_v2_1803	1	cattle	0	Female	Adult	2	5	Hola	1	0	3006		qfever	Non Irrigated	65623	1	0	1	0	0	0	0
39.7515	-1.13143	126.7	0	4	12	0	16	2	samples_v2_1791	3	cattle	0	Female	Adult	2	3	Hola	1	0	3007	0	qfever	Non Irrigated	65522	1	0	1	0	0	0	0
39.7515	-1.13143	126.7	0	4	12	0	16	2	samples_v2_1793	1	cattle	0	Female	Adult	2	6	Hola	1	0	3007		qfever	Non Irrigated	65566	1	0	1	0	0	0	0
39.7515	-1.13143	126.7	0	4	12	0	16	2	samples_v2_1793	1	cattle	0	Female	Adult	2	6	Hola	1	0	3007		qfever	Non Irrigated	65566	1	0	1	0	0	0	0
39.7515	-1.13143	126.7	0	4	12	0	16	2	samples_v2_1797	5	cattle	0	Male	Kid/Lamb/Calf	0	7	Hola	1	0	3007		qfever	Non Irrigated	65611	0	0	1	0	0	1	0
39.7515	-1.13143	126.7	0	4	12	0	16	2	samples_v2_1797	5	cattle	0	Male	Kid/Lamb/Calf	0	7	Hola	1	0	3007		qfever	Non Irrigated	65611	0	0	1	0	0	1	0
39.7515	-1.13143	126.7	0	4	12	0	16	2	samples_v2_1800	4	cattle	0	Male	Weener	1	6	Hola	1	0	3007		qfever	Non Irrigated	65536	0	0	1	0	0	0	1
39.7515	-1.13143	126.7	0	4	12	0	16	2	samples_v2_1802	2	cattle	0	Female	Adult	2	4	Hola	1	0	3007		qfever	Non Irrigated	65616	1	0	1	0	0	0	0
39.7515	-1.13143	126.7	0	4	12	0	16	2	samples_v2_1806	1	sheep	2	Female	Adult	2	3	Hola	1	0	3007		qfever	Non Irrigated	65563	1	0	0	1	0	0	0
39.7515	-1.13143	126.7	0	4	12	0	16	2	samples_v2_1806	1	sheep	2	Female	Adult	2	3	Hola	1	0	3007		qfever	Non Irrigated	65563	1	0	0	1	0	0	0
39.75	-1.13179	129.5	6	15	9	0	30	3	samples_v2_1783	1	cattle	0	Female	Weener	1	7	Hola	1	0	3008	1	qfever	Non Irrigated	65553	1	0	1	0	0	0	1
39.75	-1.13179	129.5	6	15	9	0	30	3	samples_v2_1783	1	cattle	0	Female	Weener	1	7	Hola	1	0	3008		qfever	Non Irrigated	65553	1	0	1	0	0	0	1
39.75	-1.13179	129.5	6	15	9	0	30	3	samples_v2_1794	2	cattle	0	Female	Adult	2	7	Hola	1	0	3008		qfever	Non Irrigated	65622	1	0	1	0	0	0	0
39.75	-1.13179	129.5	6	15	9	0	30	3	samples_v2_1794	2	cattle	0	Female	Adult	2	7	Hola	1	0	3008		qfever	Non Irrigated	65622	1	0	1	0	0	0	0
39.75	-1.13179	129.5	6	15	9	0	30	3	samples_v2_1822	8	goats	1	Female	Adult	2	2	Hola	1	0	3008		qfever	Non Irrigated	65527	1	0	0	0	1	0	0
39.75	-1.13179	129.5	6	15	9	0	30	3	samples_v2_1822	8	goats	1	Female	Adult	2	2	Hola	1	0	3008		qfever	Non Irrigated	65527	1	0	0	0	1	0	0
39.75	-1.13179	129.5	6	15	9	0	30	3	samples_v2_1823	9	goats	1	Female	Adult	2	3	Hola	1	0	3008		qfever	Non Irrigated	65545	1	0	0	0	1	0	0
39.75	-1.13179	129.5	6	15	9	0	30	3	samples_v2_1823	9	goats	1	Female	Adult	2	3	Hola	1	0	3008		qfever	Non Irrigated	65545	1	0	0	0	1	0	0
39.75	-1.13179	129.5	6	15	9	0	30	3	samples_v2_1825	6	sheep	2	Female	Adult	2	4	Hola	1	0	3008		qfever	Non Irrigated	65583	1	0	0	1	0	0	0
39.75	-1.13179	129.5	6	15	9	0	30	3	samples_v2_1825	6	sheep	2	Female	Adult	2	4	Hola	1	0	3008		qfever	Non Irrigated	65583	1	0	0	1	0	0	0
39.75	-1.13179	129.5	6	15	9	0	30	3	samples_v2_1826	4	sheep	2	Female	Adult	2	2	Hola	1	0	3008		qfever	Non Irrigated	65590	1	0	0	1	0	0	0
39.75	-1.13179	129.5	6	15	9	0	30	3	samples_v2_1826	4	sheep	2	Female	Adult	2	2	Hola	1	0	3008		qfever	Non Irrigated	65590	1	0	0	1	0	0	0
39.75	-1.13179	129.5	6	15	9	0	30	3	samples_v2_1829	10	goats	1	Female	Weener	1	4	Hola	1	0	3008		qfever	Non Irrigated	65526	1	0	0	0	1	0	1
39.75	-1.13179	129.5	6	15	9	0	30	3	samples_v2_1829	10	goats	1	Female	Weener	1	4	Hola	1	0	3008		qfever	Non Irrigated	65526	1	0	0	0	1	0	1
39.75	-1.13179	129.5	6	15	9	0	30	3	samples_v2_1830	7	goats	1	Male	Adult	2	4	Hola	1	0	3008		qfever	Non Irrigated	65520	0	0	0	0	1	0	0
39.75	-1.13179	129.5	6	15	9	0	30	3	samples_v2_1830	7	goats	1	Male	Adult	2	4	Hola	1	0	3008		qfever	Non Irrigated	65520	0	0	0	0	1	0	0
39.75	-1.13179	129.5	6	15	9	0	30	3	samples_v2_1832	2	sheep	2	Female	Adult	2	3	Hola	1	0	3008		qfever	Non Irrigated	65513	1	0	0	1	0	0	0
39.75	-1.13179	129.5	6	15	9	0	30	3	samples_v2_1832	2	sheep	2	Female	Adult	2	3	Hola	1	0	3008		qfever	Non Irrigated	65513	1	0	0	1	0	0	0
39.75	-1.13179	129.5	6	15	9	0	30	3	samples_v2_1833	5	sheep	2	Male	Adult	2	4	Hola	1	1	3008		qfever	Non Irrigated	65541	0	0	0	1	0	0	0
39.75	-1.13179	129.5	6	15	9	0	30	3	samples_v2_1833	5	sheep	2	Male	Adult	2	4	Hola	1	1	3008		qfever	Non Irrigated	65541	0	0	0	1	0	0	0
39.75	-1.13179	129.5	6	15	9	0	30	3	samples_v2_1835	3	sheep	2	Female	Weener	1	3	Hola	1	0	3008		qfever	Non Irrigated	65587	1	0	0	1	0	0	1
39.75	-1.13179	129.5	6	15	9	0	30	3	samples_v2_1835	3	sheep	2	Female	Weener	1	3	Hola	1	0	3008		qfever	Non Irrigated	65587	1	0	0	1	0	0	1
39.75	-1.13179	129.5	6	15	9	0	30	3	samples_v2_1836	1	sheep	2	Female	Adult	2	3	Hola	1	0	3008		qfever	Non Irrigated	65518	1	0	0	1	0	0	0
39.75	-1.13179	129.5	6	15	9	0	30	3	samples_v2_1836	1	sheep	2	Female	Adult	2	3	Hola	1	0	3008		qfever	Non Irrigated	65518	1	0	0	1	0	0	0
39.7515	-1.13143	125	15	40	2	0	57	3	samples_v2_1804	14	sheep	2	Female	Adult	2	3	Hola	1	0	3009	0	qfever	Non Irrigated	65558	1	0	0	1	0	0	0
39.7515	-1.13143	125	15	40	2	0	57	3	samples_v2_1804	14	sheep	2	Female	Adult	2	3	Hola	1	0	3009		qfever	Non Irrigated	65558	1	0	0	1	0	0	0
39.7515	-1.13143	125	15	40	2	0	57	3	samples_v2_1805	12	sheep	2	Male	Adult	2	4	Hola	1	0	3009		qfever	Non Irrigated	65596	0	0	0	1	0	0	0
39.7515	-1.13143	125	15	40	2	0	57	3	samples_v2_1805	12	sheep	2	Male	Adult	2	4	Hola	1	0	3009		qfever	Non Irrigated	65596	0	0	0	1	0	0	0
39.7515	-1.13143	125	15	40	2	0	57	3	samples_v2_1807	15	sheep	2	Female	Adult	2	3	Hola	1	0	3009		qfever	Non Irrigated	66618	1	0	0	1	0	0	0
39.7515	-1.13143	125	15	40	2	0	57	3	samples_v2_1807	15	sheep	2	Female	Adult	2	3	Hola	1	0	3009		qfever	Non Irrigated	66618	1	0	0	1	0	0	0
39.7515	-1.13143	125	15	40	2	0	57	3	samples_v2_1808	8	sheep	2	Male	Adult	2	4	Hola	1	0	3009		qfever	Non Irrigated	65584	0	0	0	1	0	0	0
39.7515	-1.13143	125	15	40	2	0	57	3	samples_v2_1808	8	sheep	2	Male	Adult	2	4	Hola	1	0	3009		qfever	Non Irrigated	65584	0	0	0	1	0	0	0
39.7515	-1.13143	125	15	40	2	0	57	3	samples_v2_1809	5	goats	1	Female	Adult	2	4	Hola	1	0	3009		qfever	Non Irrigated	65591	1	0	0	0	1	0	0
39.7515	-1.13143	125	15	40	2	0	57	3	samples_v2_1810	1	goats	1	Female	Adult	2	2	Hola	1	0	3009		qfever	Non Irrigated	65544	1	0	0	0	1	0	0
39.7515	-1.13143	125	15	40	2	0	57	3	samples_v2_1811	9	sheep	2	Female	Weener	1	3	Hola	1	0	3009		qfever	Non Irrigated	65571	1	0	0	1	0	0	1
39.7515	-1.13143	125	15	40	2	0	57	3	samples_v2_1812	6	sheep	2	Female	Adult	2	3	Hola	1	0	3009		qfever	Non Irrigated	65538	1	0	0	1	0	0	0
39.7515	-1.13143	125	15	40	2	0	57	3	samples_v2_1812	6	sheep	2	Female	Adult	2	3	Hola	1	0	3009		qfever	Non Irrigated	65538	1	0	0	1	0	0	0
39.7515	-1.13143	125	15	40	2	0	57	3	samples_v2_1813	10	sheep	2	Female	Weener	1	3	Hola	1	0	3009		qfever	Non Irrigated	65580	1	0	0	1	0	0	1
39.7515	-1.13143	125	15	40	2	0	57	3	samples_v2_1813	10	sheep	2	Female	Weener	1	3	Hola	1	0	3009		qfever	Non Irrigated	65580	1	0	0	1	0	0	1
39.7515	-1.13143	125	15	40	2	0	57	3	samples_v2_1814	3	goats	1	Male	Adult	2	4	Hola	1	0	3009		qfever	Non Irrigated	65575	0	0	0	0	1	0	0
39.7515	-1.13143	125	15	40	2	0	57	3	samples_v2_1815	2	goats	1	Female	Adult	2	3	Hola	1	0	3009		qfever	Non Irrigated	65593	1	0	0	0	1	0	0
39.7515	-1.13143	125	15	40	2	0	57	3	samples_v2_1816	13	sheep	2	Female	Adult	2	4	Hola	1	0	3009		qfever	Non Irrigated	65557	1	0	0	1	0	0	0
39.7515	-1.13143	125	15	40	2	0	57	3	samples_v2_1816	13	sheep	2	Female	Adult	2	4	Hola	1	0	3009		qfever	Non Irrigated	65557	1	0	0	1	0	0	0
39.7515	-1.13143	125	15	40	2	0	57	3	samples_v2_1817	5	sheep	2	Female	Adult	2	2	Hola	1	0	3009		qfever	Non Irrigated	65515	1	0	0	1	0	0	0
39.7515	-1.13143	125	15	40	2	0	57	3	samples_v2_1818	11	sheep	2	Female	Adult	2	3	Hola	1	0	3009		qfever	Non Irrigated	65519	1	0	0	1	0	0	0
39.7515	-1.13143	125	15	40	2	0	57	3	samples_v2_1818	11	sheep	2	Female	Adult	2	3	Hola	1	0	3009		qfever	Non Irrigated	65519	1	0	0	1	0	0	0
39.7564	-1.1281	119.7	50	50	10	0	110	3	samples_v2_1863	4	cattle	0	Female	Weener	1	7	Hola	1	0	3010	0	qfever	Non Irrigated	66545	1	0	1	0	0	0	1
39.7564	-1.1281	119.7	50	50	10	0	110	3	samples_v2_1863	4	cattle	0	Female	Weener	1	7	Hola	1	0	3010		qfever	Non Irrigated	66545	1	0	1	0	0	0	1
39.7564	-1.1281	119.7	50	50	10	0	110	3	samples_v2_1866	3	cattle	0	Female	Weener	1	7	Hola	1	0	3010		qfever	Non Irrigated	66561	1	0	1	0	0	0	1
39.7564	-1.1281	119.7	50	50	10	0	110	3	samples_v2_1866	3	cattle	0	Female	Weener	1	7	Hola	1	0	3010		qfever	Non Irrigated	66561	1	0	1	0	0	0	1
39.7564	-1.1281	119.7	50	50	10	0	110	3	samples_v2_1867	2	cattle	0	Female	Weener	1	8	Hola	1	0	3010		qfever	Non Irrigated	66629	1	0	1	0	0	0	1
39.7564	-1.1281	119.7	50	50	10	0	110	3	samples_v2_1867	2	cattle	0	Female	Weener	1	8	Hola	1	0	3010		qfever	Non Irrigated	66629	1	0	1	0	0	0	1
39.7564	-1.1281	119.7	50	50	10	0	110	3	samples_v2_1868	5	cattle	0	Female	Weener	1	7	Hola	1	0	3010		qfever	Non Irrigated	66608	1	0	1	0	0	0	1
39.7564	-1.1281	119.7	50	50	10	0	110	3	samples_v2_1868	5	cattle	0	Female	Weener	1	7	Hola	1	0	3010		qfever	Non Irrigated	66608	1	0	1	0	0	0	1
39.7564	-1.1281	119.7	50	50	10	0	110	3	samples_v2_1870	1	cattle	0	Female	Weener	1	7	Hola	1	0	3010		qfever	Non Irrigated	66529	1	0	1	0	0	0	1
39.7564	-1.1281	119.7	50	50	10	0	110	3	samples_v2_1870	1	cattle	0	Female	Weener	1	7	Hola	1	0	3010		qfever	Non Irrigated	66529	1	0	1	0	0	0	1
39.7563	-1.12803	128.4	20	10	30	2	62	4	samples_v2_1862	2	cattle	0	Male	Weener	1	7	Hola	1	0	3011	0	qfever	Non Irrigated	66574	0	0	1	0	0	0	1
39.7563	-1.12803	128.4	20	10	30	2	62	4	samples_v2_1862	2	cattle	0	Male	Weener	1	7	Hola	1	0	3011		qfever	Non Irrigated	66574	0	0	1	0	0	0	1
39.7563	-1.12803	128.4	20	10	30	2	62	4	samples_v2_1864	4	cattle	0	Male	Weener	1	7	Hola	1	0	3011		qfever	Non Irrigated	66607	0	0	1	0	0	0	1
39.7563	-1.12803	128.4	20	10	30	2	62	4	samples_v2_1864	4	cattle	0	Male	Weener	1	7	Hola	1	0	3011		qfever	Non Irrigated	66607	0	0	1	0	0	0	1
39.7563	-1.12803	128.4	20	10	30	2	62	4	samples_v2_1872	1	cattle	0	Female	Weener	1	6	Hola	1	0	3011		qfever	Non Irrigated	66634	1	0	1	0	0	0	1
39.7563	-1.12803	128.4	20	10	30	2	62	4	samples_v2_1872	1	cattle	0	Female	Weener	1	6	Hola	1	0	3011		qfever	Non Irrigated	66634	1	0	1	0	0	0	1
39.7563	-1.12803	128.4	20	10	30	2	62	4	samples_v2_1881	3	cattle	0	Male	Weener	1	7	Hola	1	0	3011		qfever	Non Irrigated	66524	0	0	1	0	0	0	1
39.7563	-1.12803	128.4	20	10	30	2	62	4	samples_v2_1881	3	cattle	0	Male	Weener	1	7	Hola	1	0	3011		qfever	Non Irrigated	66524	0	0	1	0	0	0	1
39.7563	-1.12803	128.4	20	10	30	2	62	4	samples_v2_1884	5	cattle	0	Male	Weener	1	7	Hola	1	0	3011		qfever	Non Irrigated	66640	0	0	1	0	0	0	1
39.7563	-1.12803	128.4	20	10	30	2	62	4	samples_v2_1884	5	cattle	0	Male	Weener	1	7	Hola	1	0	3011		qfever	Non Irrigated	66640	0	0	1	0	0	0	1
39.9217	-1.18348	70.5	60	40	100	0	200	3	samples_v2_1883	1	cattle	0	Female	Adult	2	7	Hola	1	0	3012	0	qfever	Non Irrigated	66474	1	0	1	0	0	0	0
39.9217	-1.18348	70.5	60	40	100	0	200	3	samples_v2_1885	5	cattle	0	Male	Weener	1	7	Hola	1	0	3012		qfever	Non Irrigated	66419	0	0	1	0	0	0	1
39.9217	-1.18348	70.5	60	40	100	0	200	3	samples_v2_1890	2	cattle	0	Female	Adult	2	4	Hola	1	0	3012		qfever	Non Irrigated	69345	1	0	1	0	0	0	0
39.9217	-1.18348	70.5	60	40	100	0	200	3	samples_v2_1891	3	cattle	0	Female	Weener	1	6	Hola	1	0	3012		qfever	Non Irrigated	69331	1	0	1	0	0	0	1
39.9217	-1.18348	70.5	60	40	100	0	200	3	samples_v2_1892	4	cattle	0	Female	Adult	2	6	Hola	1	0	3012		qfever	Non Irrigated	66301	1	0	1	0	0	0	0
39.9217	-1.18351	86.6	70	5	40	0	115	3	samples_v2_1882	5	cattle	0	Female	Adult	2	5	Hola	1	0	3013	0	qfever	Non Irrigated	66354	1	0	1	0	0	0	0
39.9217	-1.18351	86.6	70	5	40	0	115	3	samples_v2_1886	3	cattle	0	Male	Weener	1	6	Hola	1	0	3013		qfever	Non Irrigated	66306	0	0	1	0	0	0	1
39.9217	-1.18351	86.6	70	5	40	0	115	3	samples_v2_1887	2	cattle	0	Female	Weener	1	7	Hola	1	0	3013		qfever	Non Irrigated	66370	1	0	1	0	0	0	1
39.9217	-1.18351	86.6	70	5	40	0	115	3	samples_v2_1889	4	cattle	0	Female	Adult	2	6	Hola	1	0	3013		qfever	Non Irrigated	66312	1	0	1	0	0	0	0
39.9217	-1.18351	86.6	70	5	40	0	115	3	samples_v2_1896	1	cattle	0	Female	Weener	1	7	Hola	1	0	3013		qfever	Non Irrigated	66321	1	0	1	0	0	0	1
39.9217	-1.1835	84.2	20	3	100	0	123	3	samples_v2_1893	2	cattle	0	Female	Adult	2	6	Hola	1	0	3014	0	qfever	Non Irrigated	69176	1	0	1	0	0	0	0
39.9217	-1.1835	84.2	20	3	100	0	123	3	samples_v2_1894	3	cattle	0	Female	Adult	2	6	Hola	1	0	3014		qfever	Non Irrigated	66469	1	0	1	0	0	0	0
39.9217	-1.1835	84.2	20	3	100	0	123	3	samples_v2_1895	1	cattle	0	Male	Adult	2	7	Hola	1	0	3014		qfever	Non Irrigated	69448	0	0	1	0	0	0	0
39.9217	-1.1835	84.2	20	3	100	0	123	3	samples_v2_1901	5	cattle	0	Female	Weener	1	5	Hola	1	0	3014		qfever	Non Irrigated	66465	1	0	1	0	0	0	1
39.9215	-1.18423	84.2	70	40	50	0	160	3	samples_v2_1888	1	cattle	0	Female	Adult	2	6	Hola	1	0	3015	0	qfever	Non Irrigated	66476	1	0	1	0	0	0	0
39.9215	-1.18423	84.2	70	40	50	0	160	3	samples_v2_1898	4	cattle	0	Male	Weener	1	5	Hola	1	0	3015		qfever	Non Irrigated	66472	0	0	1	0	0	0	1
39.9215	-1.18423	84.2	70	40	50	0	160	3	samples_v2_1898	4	cattle	0	Male	Weener	1	5	Hola	1	0	3015		qfever	Non Irrigated	66472	0	0	1	0	0	0	1
39.9215	-1.18423	84.2	70	40	50	0	160	3	samples_v2_1899	4	cattle	0	Female	Adult	2	4	Hola	1	0	3015		qfever	Non Irrigated	66318	1	0	1	0	0	0	0
39.9215	-1.18423	84.2	70	40	50	0	160	3	samples_v2_1900	2	cattle	0	Female	Weener	1	5	Hola	1	0	3015		qfever	Non Irrigated	66416	1	0	1	0	0	0	1
39.9215	-1.18423	84.2	70	40	50	0	160	3	samples_v2_1902	5	cattle	0	Female	Adult	2	3	Hola	1	0	3015		qfever	Non Irrigated	66377	1	0	1	0	0	0	0
39.9215	-1.18423	84.2	70	40	50	0	160	3	samples_v2_1903	3	cattle	0	Male	Weener	1	5	Hola	1	0	3015		qfever	Non Irrigated	66480	0	0	1	0	0	0	1
39.9215	-1.18423	84.2	70	40	50	0	160	3	samples_v2_1960	1	goats	1	Female	Adult	2	2	Hola	1	0	3015		qfever	Non Irrigated	66366	1	0	0	0	1	0	0
39.9212	-1.17753	86.1	50	50	200	0	300	3	samples_v2_1904	3	cattle	0	Female	Adult	2	3	Hola	1	0	3017	1	qfever	Non Irrigated	66485	1	0	1	0	0	0	0
39.9212	-1.17753	86.1	50	50	200	0	300	3	samples_v2_1907	7	cattle	0	Male	Adult	2	7	Hola	1	0	3017		qfever	Non Irrigated	66425	0	0	1	0	0	0	0
39.9212	-1.17753	86.1	50	50	200	0	300	3	samples_v2_1908	6	cattle	0	Female	Adult	2	6	Hola	1	0	3017		qfever	Non Irrigated	66367	1	0	1	0	0	0	0
39.9212	-1.17753	86.1	50	50	200	0	300	3	samples_v2_1911	5	cattle	0	Female	Adult	2	3	Hola	1	0	3017		qfever	Non Irrigated	66475	1	0	1	0	0	0	0
39.9212	-1.17753	86.1	50	50	200	0	300	3	samples_v2_1913	2	cattle	0	Female	Weener	1	4	Hola	1	0	3017		qfever	Non Irrigated	66315	1	0	1	0	0	0	1
39.9212	-1.17753	86.1	50	50	200	0	300	3	samples_v2_1914	4	cattle	0	Female	Adult	2	3	Hola	1	0	3017		qfever	Non Irrigated	66369	1	0	1	0	0	0	0
39.9212	-1.17753	86.1	50	50	200	0	300	3	samples_v2_1915	1	cattle	0	Female	Weener	1	6	Hola	1	0	3017		qfever	Non Irrigated	66473	1	0	1	0	0	0	1
39.9212	-1.17753	86.1	50	50	200	0	300	3	samples_v2_1916	11	cattle	0	Male	Kid/Lamb/Calf	0	6	Hola	1	0	3017		qfever	Non Irrigated	66412	0	0	1	0	0	1	0
39.9212	-1.17753	86.1	50	50	200	0	300	3	samples_v2_1916	11	cattle	0	Male	Kid/Lamb/Calf	0	6	Hola	1	0	3017		qfever	Non Irrigated	66412	0	0	1	0	0	1	0
39.9212	-1.17753	86.1	50	50	200	0	300	3	samples_v2_1917	8	cattle	0	Female	Adult	2	5	Hola	1	0	3017		qfever	Non Irrigated	69302	1	0	1	0	0	0	0
39.9212	-1.17753	86.1	50	50	200	0	300	3	samples_v2_1918	10	cattle	0	Male	Kid/Lamb/Calf	0	6	Hola	1	0	3017		qfever	Non Irrigated	66421	0	0	1	0	0	1	0
39.9212	-1.17753	86.1	50	50	200	0	300	3	samples_v2_1919	2	goats	1	Female	Adult	2	4	Hola	1	0	3017		qfever	Non Irrigated	66435	1	0	0	0	1	0	0
39.9212	-1.17753	86.1	50	50	200	0	300	3	samples_v2_1920	7	goats	1	Female	Adult	2	4	Hola	1	1	3017		qfever	Non Irrigated	69208	1	0	0	0	1	0	0
39.9212	-1.17753	86.1	50	50	200	0	300	3	samples_v2_1921	13	cattle	0	Female	Kid/Lamb/Calf	0	6	Hola	1	0	3017		qfever	Non Irrigated	66378	1	0	1	0	0	1	0
39.9212	-1.17753	86.1	50	50	200	0	300	3	samples_v2_1922	12	goats	1	Male	Adult	2	4	Hola	1	0	3017		qfever	Non Irrigated	66323	0	0	0	0	1	0	0
39.9212	-1.17753	86.1	50	50	200	0	300	3	samples_v2_1922	12	goats	1	Male	Adult	2	4	Hola	1	0	3017		qfever	Non Irrigated	66323	0	0	0	0	1	0	0
39.9212	-1.17753	86.1	50	50	200	0	300	3	samples_v2_1923	8	goats	1	Female	Adult	2	2	Hola	1	1	3017		qfever	Non Irrigated	66417	1	0	0	0	1	0	0
39.9212	-1.17753	86.1	50	50	200	0	300	3	samples_v2_1924	1	goats	1	Female	Adult	2	4	Hola	1	1	3017		qfever	Non Irrigated	66314	1	0	0	0	1	0	0
39.9212	-1.17753	86.1	50	50	200	0	300	3	samples_v2_1925	12	cattle	0	Male	Kid/Lamb/Calf	0	6	Hola	1	0	3017		qfever	Non Irrigated	66466	0	0	1	0	0	1	0
39.9212	-1.17753	86.1	50	50	200	0	300	3	samples_v2_1926	10	goats	1	Female	Adult	2	3	Hola	1	0	3017		qfever	Non Irrigated	66434	1	0	0	0	1	0	0
39.9212	-1.17753	86.1	50	50	200	0	300	3	samples_v2_1927	9	cattle	0	Female	Weener	1	6	Hola	1	0	3017		qfever	Non Irrigated	69451	1	0	1	0	0	0	1
39.9212	-1.17753	86.1	50	50	200	0	300	3	samples_v2_1928	11	goats	1	Female	Adult	2	2	Hola	1	0	3017		qfever	Non Irrigated	66309	1	0	0	0	1	0	0
39.9212	-1.17753	86.1	50	50	200	0	300	3	samples_v2_1929	3	goats	1	Female	Adult	2	4	Hola	1	0	3017		qfever	Non Irrigated	66311	1	0	0	0	1	0	0
39.9212	-1.17753	86.1	50	50	200	0	300	3	samples_v2_1930	9	goats	1	Female	Adult	2	3	Hola	1	0	3017		qfever	Non Irrigated	66305	1	0	0	0	1	0	0
39.9212	-1.17753	86.1	50	50	200	0	300	3	samples_v2_1931	6	goats	1	Female	Adult	2	3	Hola	1	0	3017		qfever	Non Irrigated	66376	1	0	0	0	1	0	0
39.9212	-1.17753	86.1	50	50	200	0	300	3	samples_v2_1932	4	goats	1	Female	Adult	2	4	Hola	1	0	3017		qfever	Non Irrigated	66379	1	0	0	0	1	0	0
39.9212	-1.17753	86.1	50	50	200	0	300	3	samples_v2_1933	6	goats	1	Female	Adult	2	3	Hola	1	0	3017		qfever	Non Irrigated	66364	1	0	0	0	1	0	0
39.9212	-1.17753	86.1	50	50	200	0	300	3	samples_v2_1934	20	sheep	2	Male	Weener	1	3	Hola	1	0	3017		qfever	Non Irrigated	66304	0	0	0	1	0	0	1
39.9212	-1.17753	86.1	50	50	200	0	300	3	samples_v2_1935	14	goats	1	Female	Adult	2	3	Hola	1	1	3017		qfever	Non Irrigated	69456	1	0	0	0	1	0	0
39.9212	-1.17753	86.1	50	50	200	0	300	3	samples_v2_1935	14	goats	1	Female	Adult	2	3	Hola	1	1	3017		qfever	Non Irrigated	69456	1	0	0	0	1	0	0
39.9212	-1.17753	86.1	50	50	200	0	300	3	samples_v2_1936	18	sheep	2	Male	Adult	2	4	Hola	1	0	3017		qfever	Non Irrigated	66319	0	0	0	1	0	0	0
39.9212	-1.17753	86.1	50	50	200	0	300	3	samples_v2_1937	15	sheep	2	Female	Adult	2	3	Hola	1	1	3017		qfever	Non Irrigated	66365	1	0	0	1	0	0	0
39.9212	-1.17753	86.1	50	50	200	0	300	3	samples_v2_1941	17	sheep	2	Female	Adult	2	3	Hola	1	0	3017		qfever	Non Irrigated	66303	1	0	0	1	0	0	0
39.9212	-1.17753	86.1	50	50	200	0	300	3	samples_v2_1942	13	goats	1	Female	Adult	2	3	Hola	1	1	3017		qfever	Non Irrigated	66324	1	0	0	0	1	0	0
39.9212	-1.17753	86.1	50	50	200	0	300	3	samples_v2_1943	19	sheep	2	Male	Adult	2	3	Hola	1	1	3017		qfever	Non Irrigated	66423	0	0	0	1	0	0	0
39.9212	-1.17753	86.1	50	50	200	0	300	3	samples_v2_1949	16	sheep	2	Female	Adult	2	3	Hola	1	0	3017		qfever	Non Irrigated	66359	1	0	0	1	0	0	0
39.9193	-1.17572	89.2	100	5	120	0	225	3	samples_v2_1938	3	goats	1	Female	Adult	2	3	Hola	1	0	3018	0	qfever	Non Irrigated	69140	1	0	0	0	1	0	0
39.9193	-1.17572	89.2	100	5	120	0	225	3	samples_v2_1939	1	goats	1	Female	Adult	2	2	Hola	1	0	3018		qfever	Non Irrigated	66436	1	0	0	0	1	0	0
39.9193	-1.17572	89.2	100	5	120	0	225	3	samples_v2_1940	7	goats	1	Female	Adult	2	2	Hola	1	0	3018		qfever	Non Irrigated	69119	1	0	0	0	1	0	0
39.9193	-1.17572	89.2	100	5	120	0	225	3	samples_v2_1944	8	goats	1	Female	Adult	2	3	Hola	1	0	3018		qfever	Non Irrigated	66375	1	0	0	0	1	0	0
39.9193	-1.17572	89.2	100	5	120	0	225	3	samples_v2_1945	5	goats	1	Female	Adult	2	2	Hola	1	0	3018		qfever	Non Irrigated	66355	1	0	0	0	1	0	0
39.9193	-1.17572	89.2	100	5	120	0	225	3	samples_v2_1946	9	goats	1	Female	Adult	2	2	Hola	1	0	3018		qfever	Non Irrigated	69470	1	0	0	0	1	0	0
39.9193	-1.17572	89.2	100	5	120	0	225	3	samples_v2_1947	6	goats	1	Male	Adult	2	4	Hola	1	0	3018		qfever	Non Irrigated	69309	0	0	0	0	1	0	0
39.9193	-1.17572	89.2	100	5	120	0	225	3	samples_v2_1948	2	goats	1	Female	Adult	2	3	Hola	1	0	3018		qfever	Non Irrigated	69485	1	0	0	0	1	0	0
39.9193	-1.17572	89.2	100	5	120	0	225	3	samples_v2_1950	4	goats	1	Female	Adult	2	3	Hola	1	0	3018		qfever	Non Irrigated	65412	1	0	0	0	1	0	0
39.9193	-1.17572	89.2	100	5	120	0	225	3	samples_v2_1958	10	goats	1	Female	Adult	2	2	Hola	1	0	3018		qfever	Non Irrigated	69333	1	0	0	0	1	0	0
39.966	-1.24375	81.4	120	180	50	9	359	4	samples_v2_1897	17	goats	1	Female	Adult	2	3	Hola	1	0	3019	1	qfever	Non Irrigated	69410	1	0	0	0	1	0	0
39.966	-1.24375	81.4	120	180	50	9	359	4	samples_v2_1951	11	cattle	0	Female	Adult	2	7	Hola	1	1	3019		qfever	Non Irrigated	69725	1	0	1	0	0	0	0
39.966	-1.24375	81.4	120	180	50	9	359	4	samples_v2_1953	2	cattle	0	Female	Weener	1	7	Hola	1	0	3019		qfever	Non Irrigated	69658	1	0	1	0	0	0	1
39.966	-1.24375	81.4	120	180	50	9	359	4	samples_v2_1954	12	cattle	0	Female	Weener	1	6	Hola	1	0	3019		qfever	Non Irrigated	69247	1	0	1	0	0	0	1
39.966	-1.24375	81.4	120	180	50	9	359	4	samples_v2_1955	1	cattle	0	Female	Adult	2	4	Hola	1	0	3019		qfever	Non Irrigated	69749	1	0	1	0	0	0	0
39.966	-1.24375	81.4	120	180	50	9	359	4	samples_v2_1956	4	cattle	0	Male	Weener	1	6	Hola	1	0	3019		qfever	Non Irrigated	69705	0	0	1	0	0	0	1
39.966	-1.24375	81.4	120	180	50	9	359	4	samples_v2_1957	2	cattle	0	Female	Weener	1	6	Hola	1	0	3019		qfever	Non Irrigated	69284	1	0	1	0	0	0	1
39.966	-1.24375	81.4	120	180	50	9	359	4	samples_v2_1959	5	cattle	0	Female	Weener	1	6	Hola	1	0	3019		qfever	Non Irrigated	69701	1	0	1	0	0	0	1
39.966	-1.24375	81.4	120	180	50	9	359	4	samples_v2_1962	8	cattle	0	Female	Weener	1	6	Hola	1	0	3019		qfever	Non Irrigated	69646	1	0	1	0	0	0	1
39.966	-1.24375	81.4	120	180	50	9	359	4	samples_v2_1963	10	cattle	0	Female	Weener	1	6	Hola	1	0	3019		qfever	Non Irrigated	69019	1	0	1	0	0	0	1
39.966	-1.24375	81.4	120	180	50	9	359	4	samples_v2_1964	6	cattle	0	Female	Adult	2	5	Hola	1	0	3019		qfever	Non Irrigated	69285	1	0	1	0	0	0	0
39.966	-1.24375	81.4	120	180	50	9	359	4	samples_v2_1965	26	goats	1	Female	Adult	2	4	Hola	1	0	3019		qfever	Non Irrigated	69237	1	0	0	0	1	0	0
39.966	-1.24375	81.4	120	180	50	9	359	4	samples_v2_1966	19	goats	1	Female	Adult	2	4	Hola	1	0	3019		qfever	Non Irrigated	69412	1	0	0	0	1	0	0
39.966	-1.24375	81.4	120	180	50	9	359	4	samples_v2_1967	25	goats	1	Female	Adult	2	4	Hola	1	0	3019		qfever	Non Irrigated	69747	1	0	0	0	1	0	0
39.966	-1.24375	81.4	120	180	50	9	359	4	samples_v2_1968	31	goats	1	Male	Weener	1	3	Hola	1	0	3019		qfever	Non Irrigated	69814	0	0	0	0	1	0	1
39.966	-1.24375	81.4	120	180	50	9	359	4	samples_v2_1969	16	goats	1	Female	Adult	2	4	Hola	1	0	3019		qfever	Non Irrigated	69704	1	0	0	0	1	0	0
39.966	-1.24375	81.4	120	180	50	9	359	4	samples_v2_1970	21	goats	1	Female	Adult	2	4	Hola	1	0	3019		qfever	Non Irrigated	69758	1	0	0	0	1	0	0
39.966	-1.24375	81.4	120	180	50	9	359	4	samples_v2_1971	13	cattle	0	Male	Weener	1	6	Hola	1	0	3019		qfever	Non Irrigated	69808	0	0	1	0	0	0	1
39.966	-1.24375	81.4	120	180	50	9	359	4	samples_v2_1973	18	goats	1	Female	Adult	2	3	Hola	1	0	3019		qfever	Non Irrigated	69327	1	0	0	0	1	0	0
39.966	-1.24375	81.4	120	180	50	9	359	4	samples_v2_1974	28	goats	1	Female	Adult	2	3	Hola	1	0	3019		qfever	Non Irrigated	69399	1	0	0	0	1	0	0
39.966	-1.24375	81.4	120	180	50	9	359	4	samples_v2_1975	24	goats	1	Female	Adult	2	4	Hola	1	0	3019		qfever	Non Irrigated	69415	1	0	0	0	1	0	0
39.966	-1.24375	81.4	120	180	50	9	359	4	samples_v2_1977	30	goats	1	Male	Adult	2	4	Hola	1	0	3019		qfever	Non Irrigated	69472	0	0	0	0	1	0	0
39.966	-1.24375	81.4	120	180	50	9	359	4	samples_v2_1978	29	goats	1	Female	Weener	1	3	Hola	1	0	3019		qfever	Non Irrigated	69453	1	0	0	0	1	0	1
39.966	-1.24375	81.4	120	180	50	9	359	4	samples_v2_1980	32	goats	1	Female	Adult	2	3	Hola	1	0	3019		qfever	Non Irrigated	69819	1	0	0	0	1	0	0
39.966	-1.24375	81.4	120	180	50	9	359	4	samples_v2_1981	15	cattle	0	Female	Weener	1	6	Hola	1	0	3019		qfever	Non Irrigated	69707	1	0	1	0	0	0	1
39.966	-1.24375	81.4	120	180	50	9	359	4	samples_v2_1982	20	goats	1	Female	Adult	2	3	Hola	1	0	3019		qfever	Non Irrigated	69434	1	0	0	0	1	0	0
39.966	-1.24375	81.4	120	180	50	9	359	4	samples_v2_1984	39	sheep	2	Female	Adult	2	3	Hola	1	0	3019		qfever	Non Irrigated	69718	1	0	0	1	0	0	0
39.966	-1.24375	81.4	120	180	50	9	359	4	samples_v2_1985	42	sheep	2	Female	Weener	1	3	Hola	1	0	3019		qfever	Non Irrigated	69774	1	0	0	1	0	0	1
39.966	-1.24375	81.4	120	180	50	9	359	4	samples_v2_1986	38	sheep	2	Female	Adult	2	3	Hola	1	0	3019		qfever	Non Irrigated	69015	1	0	0	1	0	0	0
39.966	-1.24375	81.4	120	180	50	9	359	4	samples_v2_1988	37	sheep	2	Male	Adult	2	4	Hola	1	0	3019		qfever	Non Irrigated	69438	0	0	0	1	0	0	0
39.966	-1.24375	81.4	120	180	50	9	359	4	samples_v2_1989	50	sheep	2	Female	Adult	2	3	Hola	1	0	3019		qfever	Non Irrigated	69684	1	0	0	1	0	0	0
39.966	-1.24375	81.4	120	180	50	9	359	4	samples_v2_1990	44	sheep	2	Male	Adult	2	4	Hola	1	1	3019		qfever	Non Irrigated	69681	0	0	0	1	0	0	0
39.966	-1.24375	81.4	120	180	50	9	359	4	samples_v2_1991	48	sheep	2	Female	Adult	2	3	Hola	1	0	3019		qfever	Non Irrigated	69277	1	0	0	1	0	0	0
39.966	-1.24375	81.4	120	180	50	9	359	4	samples_v2_1992	43	sheep	2	Female	Adult	2	3	Hola	1	0	3019		qfever	Non Irrigated	69405	1	0	0	1	0	0	0
39.966	-1.24375	81.4	120	180	50	9	359	4	samples_v2_1993	35	goats	1	Female	Adult	2	3	Hola	1	0	3019		qfever	Non Irrigated	69651	1	0	0	0	1	0	0
39.966	-1.24375	81.4	120	180	50	9	359	4	samples_v2_1994	47	sheep	2	Female	Adult	2	3	Hola	1	1	3019		qfever	Non Irrigated	69020	1	0	0	1	0	0	0
39.966	-1.24375	81.4	120	180	50	9	359	4	samples_v2_1995	34	goats	1	Male	Adult	2	4	Hola	1	0	3019		qfever	Non Irrigated	69018	0	0	0	0	1	0	0
39.966	-1.24375	81.4	120	180	50	9	359	4	samples_v2_1996	45	sheep	2	Male	Weener	1	3	Hola	1	0	3019		qfever	Non Irrigated	69165	0	0	0	1	0	0	1
39.966	-1.24375	81.4	120	180	50	9	359	4	samples_v2_1996	45	sheep	2	Male	Weener	1	3	Hola	1	0	3019		qfever	Non Irrigated	69165	0	0	0	1	0	0	1
39.966	-1.24375	81.4	120	180	50	9	359	4	samples_v2_1997	36	sheep	2	Male	Adult	2	4	Hola	1	0	3019		qfever	Non Irrigated	69794	0	0	0	1	0	0	0
39.966	-1.24375	81.4	120	180	50	9	359	4	samples_v2_1998	49	sheep	2	Female	Adult	2	4	Hola	1	0	3019		qfever	Non Irrigated	69760	1	0	0	1	0	0	0
39.966	-1.24375	81.4	120	180	50	9	359	4	samples_v2_2000	33	goats	1	Female	Adult	2	4	Hola	1	0	3019		qfever	Non Irrigated	69272	1	0	0	0	1	0	0
39.966	-1.24375	81.4	120	180	50	9	359	4	samples_v2_2001	40	sheep	2	Male	Adult	2	4	Hola	1	0	3019		qfever	Non Irrigated	69429	0	0	0	1	0	0	0
39.966	-1.24375	81.4	120	180	50	9	359	4	samples_v2_2003	46	sheep	2	Female	Adult	2	3	Hola	1	0	3019		qfever	Non Irrigated	69789	1	0	0	1	0	0	0
39.9661	-1.24373	80.6	36	4	68	0	108	3	samples_v2_1987	2	cattle	0	Female	Adult	2	5	Hola	1	0	3020	1	qfever	Non Irrigated	69420	1	0	1	0	0	0	0
39.9661	-1.24373	80.6	36	4	68	0	108	3	samples_v2_2002	1	cattle	0	Female	Weener	1	6	Hola	1	0	3020		qfever	Non Irrigated	69471	1	0	1	0	0	0	1
39.9661	-1.24373	80.6	36	4	68	0	108	3	samples_v2_2004	15	cattle	0	Female	Adult	2	5	Hola	1	0	3020		qfever	Non Irrigated	69740	1	0	1	0	0	0	0
39.9661	-1.24373	80.6	36	4	68	0	108	3	samples_v2_2005	4	cattle	0	Female	Adult	2	4	Hola	1	0	3020		qfever	Non Irrigated	69203	1	0	1	0	0	0	0
39.9661	-1.24373	80.6	36	4	68	0	108	3	samples_v2_2007	16	cattle	0	Female	Adult	2	5	Hola	1	0	3020		qfever	Non Irrigated	69763	1	0	1	0	0	0	0
39.9661	-1.24373	80.6	36	4	68	0	108	3	samples_v2_2008	7	cattle	0	Male	Weener	1	5	Hola	1	0	3020		qfever	Non Irrigated	69433	0	0	1	0	0	0	1
39.9661	-1.24373	80.6	36	4	68	0	108	3	samples_v2_2009	14	cattle	0	Female	Adult	2	5	Hola	1	0	3020		qfever	Non Irrigated	69748	1	0	1	0	0	0	0
39.9661	-1.24373	80.6	36	4	68	0	108	3	samples_v2_2010	17	cattle	0	Female	Weener	1	6	Hola	1	0	3020		qfever	Non Irrigated	69656	1	0	1	0	0	0	1
39.9661	-1.24373	80.6	36	4	68	0	108	3	samples_v2_2011	11	cattle	0	Male	Weener	1	6	Hola	1	0	3020		qfever	Non Irrigated	69479	0	0	1	0	0	0	1
39.9661	-1.24373	80.6	36	4	68	0	108	3	samples_v2_2012	9	cattle	0	Male	Weener	1	5	Hola	1	0	3020		qfever	Non Irrigated	69024	0	0	1	0	0	0	1
39.9661	-1.24373	80.6	36	4	68	0	108	3	samples_v2_2013	6	cattle	0	Female	Adult	2	7	Hola	1	0	3020		qfever	Non Irrigated	69447	1	0	1	0	0	0	0
39.9661	-1.24373	80.6	36	4	68	0	108	3	samples_v2_2015	13	cattle	0	Female	Adult	2	4	Hola	1	0	3020		qfever	Non Irrigated	69809	1	0	1	0	0	0	0
[truncated: 728 more rows]
