# Supplementary material for: Sero-epidemiological survey of Coxiella burnetii in livestock and humans in Tana River and Garissa counties in Kenya
Source: PLoS Negl Trop Dis. 2022 Mar 3;16(3):e0010214. doi: 10.1371/journal.pntd.0010214 (PMC8923444; doi:10.1371/journal.pntd.0010214)
Supplement: S2 Data — (XLSX) [file pntd.0010214.s003.xlsx]

## Sheet: human_qfever
sampleid	date	species	filovirus	parent	genhhid	relationshiphh	gender	gender_code	occupation	occupation2	occup	villagename	village_code	village	randvil	resp_vlg	age	age_code	age2	hhage	resp_age	area	area_code	houseid		hhid	hhid_correlated	hhid_matched	herd_exp	result	respqf	housecode	houseclass	latitude	longitude	altitude	gpsaccuracy	hhgender	hhoccup	nmales	nfemales	famsize	familysize	hhsize	propfemales	primary_key	origin	origin_code	county
AVAQ74601	2014-02-04	Human	0	BSR019006	dddac_hs_v2_308	Wife	Female	1	Farmer	farmer	1	Bohoni	1	Bohoni	Bohoni	Bohoni	21	1	3	48	47	riverine	2	dddac_hs_v2_308		7	7	7	1	Negative	0	9	2	-1.11935	39.8255	98.2	4.4	Male	Farmer	3	8	11	1	6	0.727273	rvf_cs_v9_32	Tana 0rth	1	0
AVAQ74636	2014-02-04	Human	0	BSR018976	dddac_hs_v2_306	Wife	Female	1	Farmer	farmer	1	Bohoni	1	Bohoni	Bohoni	Bohoni village	23	1	3	60	25	riverine	2	dddac_hs_v2_306		7	7	7	1	Negative	0	9	2	-1.11935	39.8255	98.2	4.4	Male	Farmer	3	8	11	1	6	0.727273	rvf_cs_v9_32	Tana 0rth	1	0
AVAQ74623	2014-02-04	Human	0	BSR019009	dddac_hs_v2_307	Wife	Female	1	Farmer	farmer	1	Bohoni	1	Bohoni	Bohoni	Bohoni	30	1	3	56	30	riverine	2	dddac_hs_v2_307		7	7	7	1	Negative	0	9	2	-1.11935	39.8255	98.2	4.4	Male	Farmer	3	8	11	1	6	0.727273	rvf_cs_v9_32	Tana 0rth	1	0
AVAQ74633	2014-02-04	Human	0	BSR019002	dddac_hs_v2_305	Wife	Female	1	Farmer	farmer	1	Bohoni	1	Bohoni	Bohoni	Bohoni village	32	1	4	36	40	riverine	2	dddac_hs_v2_305		18	18	18	0	Positive	1	17	3	-1.11932	39.8256	102.5	3.92	Male	Farmer	3	3	6	0	3	0.5	rvf_cs_v12_10	Tana 0rth	1	0
AVAQ74631	2014-02-04	Human	0	BSR019001	dddac_hs_v2_311	Wife	Female	1	Farmer	farmer	1	Bohoni	1	Bohoni	Bohoni	Bohoni	32	1	4	56	57	riverine	2	dddac_hs_v2_311		36	36	36	0	Negative	0	9	2	-1.11643	39.8239	108.5	3.52	Male	Farmer	4	5	9	0	7	0.555556	rvf_cs_v9_23	Tana 0rth	1	0
AVAQ74634	2014-02-04	Human	0	BSR018995	dddac_hs_v2_311	Wife	Female	1	Farmer	farmer	1	Bohoni	1	Bohoni	Bohoni	Bohoni	32	1	4	56	57	riverine	2	dddac_hs_v2_311		36	36	36	0	Negative	0	9	2	-1.11643	39.8239	108.5	3.52	Male	Farmer	4	5	9	0	7	0.555556	rvf_cs_v9_23	Tana 0rth	1	0
AVAQ75067	2014-02-04	Human	0	BSR018977	dddac_hs_v2_312	Household Head	Male	0	Farmer	farmer	1	Bohoni	1	Bohoni	Bohoni	Bohoni village	39	1	4	39	39	riverine	2	dddac_hs_v2_312		38	38	38	1	Positive	1	9	2	-1.11746	39.8242	120.9	3.04	Female	Farmer	3	7	10	0	10	0.7	rvf_cs_v9_22	Tana 0rth	1	0
AVAQ74587	2014-02-04	Human	0	BSR019008	dddac_hs_v2_305	Brother	Male	0	Farmer	farmer	1	Bohoni	1	Bohoni	Bohoni	Bohoni village	40	1	4	36	40	riverine	2	dddac_hs_v2_305		38	38	38	1	Negative	0	9	2	-1.11746	39.8242	120.9	3.04	Female	Farmer	3	7	10	0	10	0.7	rvf_cs_v9_22	Tana 0rth	1	0
AVAQ75068	2014-02-04	Human	0	BSR019003	dddac_hs_v2_314	Son	Male	0	Farmer	farmer	1	Bohoni	1	Bohoni	Bohoni	Bohoni	45	2	4	75	80	riverine	2	dddac_hs_v2_314		38	38	38	1	Negative	0	9	2	-1.11746	39.8242	120.9	3.04	Female	Farmer	3	7	10	0	10	0.7	rvf_cs_v9_22	Tana 0rth	1	0
AVAQ74638	2014-02-04	Human	0	BSR018996	dddac_hs_v2_308	Household Head	Male	0	Farmer	farmer	1	Bohoni	1	Bohoni	Bohoni	Bohoni	48	2	4	48	47	riverine	2	dddac_hs_v2_308		38	38	38	1	Negative	0	9	2	-1.11746	39.8242	120.9	3.04	Female	Farmer	3	7	10	0	10	0.7	rvf_cs_v9_22	Tana 0rth	1	0
AVAQ74622	2014-02-04	Human	0	BSR018999	dddac_hs_v2_307	Household Head	Male	0	Farmer	farmer	1	Bohoni	1	Bohoni	Bohoni	Bohoni	56	2	4	56	30	riverine	2	dddac_hs_v2_307		41	41	41	1	Negative	0	9	2	-1.11848	39.8251	112.2	3.4	Male	Farmer	4	2	6	0	5	0.333333	rvf_cs_v9_27	Tana 0rth	1	0
AVAQ74597	2014-02-04	Human	0	BSR018994	dddac_hs_v2_313	Father	Male	0	Farmer	farmer	1	Bohoni	1	Bohoni	Bohoni	Bohoni	64	2	4	37	23	riverine	2	dddac_hs_v2_313		41	41	41	1	Negative	0	9	2	-1.11848	39.8251	112.2	3.4	Male	Farmer	4	2	6	0	5	0.333333	rvf_cs_v9_27	Tana 0rth	1	0
AVAQ74203	2014-02-04	Human	0	BSR019007	dddac_hs_v2_314	Household Head	Male	0	Farmer	farmer	1	Bohoni	1	Bohoni	Bohoni	Bohoni	75	2	4	75	80	riverine	2	dddac_hs_v2_314		41	41	41	1	Positive	1	9	2	-1.11848	39.8251	112.2	3.4	Male	Farmer	4	2	6	0	5	0.333333	rvf_cs_v9_27	Tana 0rth	1	0
AVAQ78781	2014-02-03	Human	0	BSR020549	dddac_hs_v2_291	Granddaughter	Female	1				Bulawacha	2	Bula Wacha	Bulawacha		6	0	1	60		pastoral	1	dddac_hs_v2_291		41	41	41	1	Negative	0	9	2	-1.11848	39.8251	112.2	3.4	Male	Farmer	4	2	6	0	5	0.333333	rvf_cs_v9_27	Tana 0rth	1	0
AVAQ78803	2014-02-03	Human	0	BSR020685	dddac_hs_v2_297	Son	Male	0				Bulawacha	2	Bula Wacha	Bulawacha		6	0	1	45		pastoral	1	dddac_hs_v2_297		68	68	68	1	Negative	0	9	2	-1.11932	39.8256	0	0	Male	Farmer	1	6	7	0	10	0.857143	rvf_cs_v9_26	Tana 0rth	1	0
AVAQ78832	2014-02-03	Human	0	BSR020676	dddac_hs_v2_304	Daughter	Female	1				Bulawacha	2	Bula Wacha	Bulawacha		6	0	1	40		pastoral	1	dddac_hs_v2_304		68	68	68	1	Negative	0	9	2	-1.11932	39.8256	103	3.84	Male	Farmer	4	5	9	0	10	0.555556	rvf_cs_v9_26	Tana 0rth	1	0
AVAQ78912	2014-02-03	Human	0	BSR020539	dddac_hs_v2_290	Son	Male	0				Bulawacha	2	Bula Wacha	Bulawacha		7	0	1	72		pastoral	1	dddac_hs_v2_290		68	68	68	1	Positive	1	9	2	-1.11932	39.8256	103	3.84	Male	Farmer	4	5	9	0	10	0.555556	rvf_cs_v9_26	Tana 0rth	1	0
AVAQ78744	2014-02-03	Human	0	BSR020705	dddac_hs_v2_291	Grandson	Male	0				Bulawacha	2	Bula Wacha	Bulawacha		7	0	1	60		pastoral	1	dddac_hs_v2_291		68	68	68	1	Positive	1	9	2	-1.11932	39.8256	103	3.84	Male	Farmer	4	5	9	0	10	0.555556	rvf_cs_v9_26	Tana 0rth	1	0
AVAQ78949	2014-02-03	Human	0	BSR020682	dddac_hs_v2_297	Son	Male	0				Bulawacha	2	Bula Wacha	Bulawacha		7	0	1	45		pastoral	1	dddac_hs_v2_297		77	77	77	1	Negative	0	9	2	-1.11719	39.8224	108.4	2.6	Male	0ne	4	4	8	0	7	0.5	rvf_cs_v9_19	Tana 0rth	1	0
AVAQ78935	2014-02-03	Human	0	BSR020709	dddac_hs_v2_299	Daughter	Female	1				Bulawacha	2	Bula Wacha	Bulawacha		7	0	1	35		pastoral	1	dddac_hs_v2_299		77	77	77	1	Positive	1	9	2	-1.11719	39.8224	108.4	2.6	Male	0ne	4	4	8	0	7	0.5	rvf_cs_v9_19	Tana 0rth	1	0
AVAQ78921	2014-02-03	Human	0	BSR020699	dddac_hs_v2_302	Daughter	Female	1				Bulawacha	2	Bula Wacha	Bulawacha		7	0	1	55		pastoral	1	dddac_hs_v2_302		77	77	77	1	Negative	0	9	2	-1.11719	39.8224	108.4	2.6	Male	0ne	4	4	8	0	7	0.5	rvf_cs_v9_19	Tana 0rth	1	0
AVAQ78691	2014-02-03	Human	0	BSR020567	dddac_hs_v2_289	Son	Male	0				Bulawacha	2	Bula Wacha	Bulawacha		8	0	1	34		pastoral	1	dddac_hs_v2_289		77	77	77	1	Negative	0	9	2	-1.11719	39.8224	108.4	2.6	Male	0ne	4	4	8	0	7	0.5	rvf_cs_v9_19	Tana 0rth	1	0
AVAQ78584	2014-02-03	Human	0	BSR020569	dddac_hs_v2_291	Grandson	Male	0				Bulawacha	2	Bula Wacha	Bulawacha		8	0	1	60		pastoral	1	dddac_hs_v2_291		77	77	77	1	Positive	1	9	2	-1.11719	39.8224	108.4	2.6	Male	0ne	4	4	8	0	7	0.5	rvf_cs_v9_19	Tana 0rth	1	0
AVAQ78696	2014-02-03	Human	0	BSR020681	dddac_hs_v2_294	Daughter	Female	1				Bulawacha	2	Bula Wacha	Bulawacha		8	0	1	34		pastoral	1	dddac_hs_v2_294		144	144	144	0	Positive	1	9	2	-1.11619	39.8221	65.4	4.76	Female	Farmer	5	5	10	0	13	0.5	rvf_cs_v9_24	Tana 0rth	1	0
AVAQ78586	2014-02-03	Human	0	BSR020706	dddac_hs_v2_292	Daughter	Female	1				Bulawacha	2	Bula Wacha	Bulawacha		9	0	2	48		pastoral	1	dddac_hs_v2_292		144	144	144	0	Negative	0	9	2	-1.11619	39.8221	65.4	4.76	Female	Farmer	5	5	10	0	13	0.5	rvf_cs_v9_24	Tana 0rth	1	0
AVAQ78688	2014-02-03	Human	0	BSR020703	dddac_hs_v2_293	Granddaughter	Female	1				Bulawacha	2	Bula Wacha	Bulawacha		9	0	2	60		pastoral	1	dddac_hs_v2_293		144	144	144	0	Negative	0	9	2	-1.11619	39.8221	65.4	4.76	Female	Farmer	5	5	10	0	13	0.5	rvf_cs_v9_24	Tana 0rth	1	0
AVAQ78698	2014-02-03	Human	0	BSR020720	dddac_hs_v2_295	Granddaughter	Female	1				Bulawacha	2	Bula Wacha	Bulawacha		9	0	2	64		pastoral	1	dddac_hs_v2_295		144	144	144	0	Negative	0	9	2	-1.11619	39.8221	65.4	4.76	Female	Farmer	5	5	10	0	13	0.5	rvf_cs_v9_24	Tana 0rth	1	0
AVAQ78933	2014-02-03	Human	0	BSR020711	dddac_hs_v2_299	Son	Male	0				Bulawacha	2	Bula Wacha	Bulawacha		9	0	2	35		pastoral	1	dddac_hs_v2_299		144	144	144	0	Negative	0	9	2	-1.11619	39.8221	65.4	4.76	Female	Farmer	5	5	10	0	13	0.5	rvf_cs_v9_24	Tana 0rth	1	0
AVAQ78814	2014-02-03	Human	0	BSR020680	dddac_hs_v2_301	Son	Male	0				Bulawacha	2	Bula Wacha	Bulawacha		9	0	2	53		pastoral	1	dddac_hs_v2_301		151	151	151	1	Positive	1	3	1	-1.11932	39.8256	103.7	3.96	Male	Farmer	2	2	4	0	5	0.5	rvf_cs_v9_25	Tana 0rth	1	0
AVAQ78700	2014-02-03	Human	0	BSR020568	dddac_hs_v2_290	Son	Male	0				Bulawacha	2	Bula Wacha	Bulawacha		10	0	2	72		pastoral	1	dddac_hs_v2_290		151	151	151	1	Negative	0	3	1	-1.11932	39.8256	103.7	3.96	Male	Farmer	2	2	4	0	5	0.5	rvf_cs_v9_25	Tana 0rth	1	0
AVAQ78680	2014-02-03	Human	0	BSR020692	dddac_hs_v2_293	Son	Male	0				Bulawacha	2	Bula Wacha	Bulawacha		10	0	2	60		pastoral	1	dddac_hs_v2_293		202	202	202	1	Positive	1	3	1	-1.12386	39.8249	110.9	3.2	Male	Farmer	4	3	7	0	6	0.428571	rvf_cs_v9_29	Tana 0rth	1	0
AVAQ78795	2014-02-03	Human	0	BSR020697	dddac_hs_v2_295	Grandson	Male	0				Bulawacha	2	Bula Wacha	Bulawacha		10	0	2	64		pastoral	1	dddac_hs_v2_295		202	202	202	1	Negative	0	3	1	-1.12386	39.8249	110.9	3.2	Male	Farmer	4	3	7	0	6	0.428571	rvf_cs_v9_29	Tana 0rth	1	0
AVAQ78765	2014-02-03	Human	0	BSR020687	dddac_hs_v2_296	Daughter	Female	1				Bulawacha	2	Bula Wacha	Bulawacha		11	0	2	32		pastoral	1	dddac_hs_v2_296		202	202	202	1	Negative	0	3	1	-1.12386	39.8249	110.9	3.2	Male	Farmer	4	3	7	0	6	0.428571	rvf_cs_v9_29	Tana 0rth	1	0
AVAQ78817	2014-02-03	Human	0	BSR020707	dddac_hs_v2_299	Daughter	Female	1				Bulawacha	2	Bula Wacha	Bulawacha		11	0	2	35		pastoral	1	dddac_hs_v2_299		222	222	222	1	Positive	1	9	2	-1.12188	39.8256	109.9	3.84	Male	Farmer	3	2	5	0	5	0.4	rvf_cs_v12_11	Tana 0rth	1	0
AVAQ78951	2014-02-03	Human	0	BSR020679	dddac_hs_v2_301	Son	Male	0				Bulawacha	2	Bula Wacha	Bulawacha		11	0	2	53		pastoral	1	dddac_hs_v2_301		249	249	249	1	Negative	0	6	1	-1.16691	39.8491	109.9	3.6	Female	Farmer	4	4	8	0	9	0.5	rvf_cs_v9_12	Tana 0rth	1	0
AVAQ78932	2014-02-03	Human	0	BSR020678	dddac_hs_v2_304	Son	Male	0				Bulawacha	2	Bula Wacha	Bulawacha		13	0	2	40		pastoral	1	dddac_hs_v2_304		249	249	249	1	Negative	0	6	1	-1.16691	39.8491	109.9	3.6	Female	Farmer	4	4	8	0	9	0.5	rvf_cs_v9_12	Tana 0rth	1	0
AVAQ78830	2014-02-03	Human	0	BSR020686	dddac_hs_v2_298	Daughter	Female	1				Bulawacha	2	Bula Wacha	Bulawacha		14	0	2	70		pastoral	1	dddac_hs_v2_298		249	249	249	1	Positive	1	6	1	-1.16691	39.8491	109.9	3.6	Female	Farmer	4	4	8	0	9	0.5	rvf_cs_v9_12	Tana 0rth	1	0
AVAQ78796	2014-02-03	Human	0	BSR020538	dddac_hs_v2_289	Sister	Female	1				Bulawacha	2	Bula Wacha	Bulawacha		16	0	2	34		pastoral	1	dddac_hs_v2_289		249	249	249	1	Negative	0	6	1	-1.16691	39.8491	109.9	3.6	Female	Farmer	4	4	8	0	9	0.5	rvf_cs_v9_12	Tana 0rth	1	0
AVAQ78760	2014-02-03	Human	0	BSR020528	dddac_hs_v2_289	Sister	Female	1				Bulawacha	2	Bula Wacha	Bulawacha		19	1	3	34		pastoral	1	dddac_hs_v2_289		272	272	272	0	Positive	1	9	2	-1.12286	39.8253	105.3	4	Male	Farmer	2	3	5	0	5	0.6	rvf_cs_v9_17	Tana 0rth	1	0
AVAQ78764	2014-02-03	Human	0	BSR020547	dddac_hs_v2_288	Daughter	Female	1				Bulawacha	2	Bula Wacha	Bulawacha		20	1	3	46		pastoral	1	dddac_hs_v2_288		279	279	279	1	Negative	0	9	2	-1.12322	39.8244	111.3	3.64	Male	Farmer	3	2	5	0	4	0.4	rvf_cs_v9_33	Tana 0rth	1	0
AVAQ78745	2014-02-03	Human	0	BSR020566	dddac_hs_v2_288	Daughter	Female	1				Bulawacha	2	Bula Wacha	Bulawacha		20	1	3	46		pastoral	1	dddac_hs_v2_288		279	279	279	1	Negative	0	9	2	-1.12322	39.8244	111.3	3.64	Male	Farmer	3	2	5	0	4	0.4	rvf_cs_v9_33	Tana 0rth	1	0
AVAQ78950	2014-02-03	Human	0	BSR020529	dddac_hs_v2_290	Son	Male	0	Herdsman	pastoralist	0	Bulawacha	2	Bula Wacha	Bulawacha		20	1	3	72		pastoral	1	dddac_hs_v2_290		279	279	279	1	Positive	1	9	2	-1.12322	39.8244	111.3	3.64	Male	Farmer	3	2	5	0	4	0.4	rvf_cs_v9_33	Tana 0rth	1	0
AVAQ78695	2014-02-03	Human	0	BSR020710	dddac_hs_v2_303	Wife	Female	1				Bulawacha	2	Bula Wacha	Bulawacha		20	1	3	26		pastoral	1	dddac_hs_v2_303		412	412	412	1	Negative	0			-1.12497	39.8263	106.2	2.88	Male	Farmer	3	5	8	0		0.625		Tana 0rth	1	0
AVAQ78571	2014-02-03	Human	0	BSR020701	dddac_hs_v2_296	Wife	Female	1				Bulawacha	2	Bula Wacha	Bulawacha		21	1	3	32		pastoral	1	dddac_hs_v2_296		412	412	412	1	Positive	1			-1.12497	39.8263	106.2	2.88	Male	Farmer	3	5	8	0		0.625		Tana 0rth	1	0
AVAQ78743	2014-02-03	Human	0	BSR020536	dddac_hs_v2_287	Daughter	Female	1				Bulawacha	2	Bula Wacha	Bulawacha		25	1	3	65		pastoral	1	dddac_hs_v2_287		494	494	494	0	Negative	0	9	2	-1.10749	39.8638	90.9	4.24	Female	Farmer	7	4	11	1	6	0.363636	rvf_cs_v11_25	Tana 0rth	1	0
AVAQ78769	2014-02-03	Human	0	BSR020693	dddac_hs_v2_294	Wife	Female	1				Bulawacha	2	Bula Wacha	Bulawacha		25	1	3	34		pastoral	1	dddac_hs_v2_294		494	494	494	0	Negative	0	9	2	-1.10749	39.8638	90.9	4.24	Female	Farmer	7	4	11	1	6	0.363636	rvf_cs_v11_25	Tana 0rth	1	0
AVAQ79239	2014-02-03	Human	0	BSR020698	dddac_hs_v2_300	Household Head	Female	1	Pastoralist	pastoralist	0	Bulawacha	2	Bula Wacha	Bulawacha		25	1	3	25		pastoral	1	dddac_hs_v2_300		494	494	494	0	Positive	1	9	2	-1.10749	39.8638	90.9	4.24	Female	Farmer	7	4	11	1	6	0.363636	rvf_cs_v11_25	Tana 0rth	1	0
AVAQ78937	2014-02-03	Human	0	BSR020675	dddac_hs_v2_303	Household Head	Male	0	Pastoralist	pastoralist	0	Bulawacha	2	Bula Wacha	Bulawacha		26	1	3	26		pastoral	1	dddac_hs_v2_303		494	494	494	0	Negative	0	9	2	-1.10749	39.8638	90.9	4.24	Female	Farmer	7	4	11	1	6	0.363636	rvf_cs_v11_25	Tana 0rth	1	0
AVAQ78942	2014-02-03	Human	0	BSR020557	dddac_hs_v2_289	Wife	Female	1				Bulawacha	2	Bula Wacha	Bulawacha		30	1	3	34		pastoral	1	dddac_hs_v2_289		494	494	494	0	Negative	0	9	2	-1.10749	39.8638	90.9	4.24	Female	Farmer	7	4	11	1	6	0.363636	rvf_cs_v11_25	Tana 0rth	1	0
AVAQ78751	2014-02-03	Human	0	BSR020691	dddac_hs_v2_299	Wife	Female	1				Bulawacha	2	Bula Wacha	Bulawacha		32	1	4	35		pastoral	1	dddac_hs_v2_299		495	495	495	0	Negative	0	17	3	-1.10507	39.8654	0	0	Male	Farmer	6	5	11	1	9	0.454545	rvf_cs_v12_9	Tana 0rth	1	0
AVAQ78941	2014-02-03	Human	0	BSR020690	dddac_hs_v2_304	Wife	Female	1				Bulawacha	2	Bula Wacha	Bulawacha		33	1	4	40		pastoral	1	dddac_hs_v2_304		495	495	495	0	Negative	0	17	3	-1.10507	39.8654	0	0	Male	Farmer	6	5	11	1	9	0.454545	rvf_cs_v12_9	Tana 0rth	1	0
AVAQ78818	2014-02-03	Human	0	BSR020526	dddac_hs_v2_288	Wife	Female	1				Bulawacha	2	Bula Wacha	Bulawacha		35	1	4	46		pastoral	1	dddac_hs_v2_288		495	495	495	0	Negative	0	17	3	-1.10507	39.8654	0	0	Male	Farmer	6	5	11	1	9	0.454545	rvf_cs_v12_9	Tana 0rth	1	0
AVAQ78641	2014-02-03	Human	0	BSR020702	dddac_hs_v2_297	Wife	Female	1				Bulawacha	2	Bula Wacha	Bulawacha		35	1	4	45		pastoral	1	dddac_hs_v2_297		495	495	495	0	Negative	0	17	3	-1.10507	39.8654	0	0	Male	Farmer	6	5	11	1	9	0.454545	rvf_cs_v12_9	Tana 0rth	1	0
AVAQ78766	2014-02-03	Human	0	BSR020565	dddac_hs_v2_287	Wife	Female	1				Bulawacha	2	Bula Wacha	Bulawacha		39	1	4	65		pastoral	1	dddac_hs_v2_287		509	509	509	0	Negative	0	3	1	-1.10682	39.8634	96.8	4.16	Male	Farmer	5	6	11	1	6	0.545455	rvf_cs_v11_16	Tana 0rth	1	0
AVAQ78823	2014-02-03	Human	0	BSR020712	dddac_hs_v2_301	Wife	Female	1				Bulawacha	2	Bula Wacha	Bulawacha		40	1	4	53		pastoral	1	dddac_hs_v2_301		509	509	509	0	Negative	0	3	1	-1.10682	39.8634	96.8	4.16	Male	Farmer	5	6	11	1	6	0.545455	rvf_cs_v11_16	Tana 0rth	1	0
AVAQ78829	2014-02-03	Human	0	BSR020684	dddac_hs_v2_298	Wife	Female	1				Bulawacha	2	Bula Wacha	Bulawacha		45	2	4	70		pastoral	1	dddac_hs_v2_298		509	509	509	0	Negative	0	3	1	-1.10682	39.8634	96.8	4.16	Male	Farmer	5	6	11	1	6	0.545455	rvf_cs_v11_16	Tana 0rth	1	0
AVAQ78833	2014-02-03	Human	0	BSR020556	dddac_hs_v2_288	Household Head	Male	0	Pastoralist	pastoralist	0	Bulawacha	2	Bula Wacha	Bulawacha		46	2	4	46		pastoral	1	dddac_hs_v2_288		516	516			Negative	0	7	2	-1.10736	39.8605	109.5	3.16	Male	Crop Farming	12	6	18	1	4	0.333333	rvf_cs_v12_3	Tana 0rth	1	0
AVAQ78841	2014-02-03	Human	0	BSR020677	dddac_hs_v2_302	Wife	Female	1				Bulawacha	2	Bula Wacha	Bulawacha		46	2	4	55		pastoral	1	dddac_hs_v2_302		516	516			Negative	0	7	2	-1.10736	39.8605	109.5	3.16	Male	Crop Farming	12	6	18	1	4	0.333333	rvf_cs_v12_3	Tana 0rth	1	0
AVAQ78772	2014-02-03	Human	0	BSR020695	dddac_hs_v2_292	Household Head	Female	1	0ne	other	3	Bulawacha	2	Bula Wacha	Bulawacha		48	2	4	48		pastoral	1	dddac_hs_v2_292		526	526	526	1	Positive	1	17	3	-1.10427	39.8655	110.9	3.32	Female	Farmer	4	5	9	0	7	0.555556	rvf_cs_v12_13	Tana 0rth	1	0
AVAQ78687	2014-02-03	Human	0	BSR020721	dddac_hs_v2_298	Wife	Female	1				Bulawacha	2	Bula Wacha	Bulawacha		50	2	4	70		pastoral	1	dddac_hs_v2_298		526	526	526	1	Positive	1	17	3	-1.10427	39.8655	110.9	3.32	Female	Farmer	4	5	9	0	7	0.555556	rvf_cs_v12_13	Tana 0rth	1	0
AVAQ78914	2014-02-03	Human	0	BSR020559	dddac_hs_v2_291	Household Head	Female	1	Pastoralist	pastoralist	0	Bulawacha	2	Bula Wacha	Bulawacha		60	2	4	60		pastoral	1	dddac_hs_v2_291		526	526	526	1	Negative	0	17	3	-1.10427	39.8655	110.9	3.32	Female	Farmer	4	5	9	0	7	0.555556	rvf_cs_v12_13	Tana 0rth	1	0
AVAQ78952	2014-02-03	Human	0	BSR020704	dddac_hs_v2_293	Household Head	Female	1	Pastoralist	pastoralist	0	Bulawacha	2	Bula Wacha	Bulawacha		60	2	4	60		pastoral	1	dddac_hs_v2_293		526	526	526	1	Negative	0	17	3	-1.10427	39.8655	110.9	3.32	Female	Farmer	4	5	9	0	7	0.555556	rvf_cs_v12_13	Tana 0rth	1	0
AVAQ78918	2014-02-03	Human	0	BSR020723	dddac_hs_v2_295	Household Head	Female	1	Pastoralist	pastoralist	0	Bulawacha	2	Bula Wacha	Bulawacha		64	2	4	64		pastoral	1	dddac_hs_v2_295		526	526	526	1	Negative	0	17	3	-1.10427	39.8655	110.9	3.32	Female	Farmer	4	5	9	0	7	0.555556	rvf_cs_v12_13	Tana 0rth	1	0
AVAQ78681	2014-02-03	Human	0	BSR020574	dddac_hs_v2_287	Household Head	Male	0	Pastoralist	pastoralist	0	Bulawacha	2	Bula Wacha	Bulawacha		65	2	4	65		pastoral	1	dddac_hs_v2_287		568	568			Positive	1	3	1	-1.10506	39.8654	100.3	3.36	Male	Farmer	5	3	8	0	4	0.375	rvf_cs_v12_8	Tana 0rth	1	0
AVAQ78754	2014-02-03	Human	0	BSR020694	dddac_hs_v2_298	Household Head	Male	0	Pastoralist	pastoralist	0	Bulawacha	2	Bula Wacha	Bulawacha		70	2	4	70		pastoral	1	dddac_hs_v2_298		568	568			Negative	0	3	1	-1.10506	39.8654	100.3	3.36	Male	Farmer	5	3	8	0	4	0.375	rvf_cs_v12_8	Tana 0rth	1	0
AVAQ78831	2014-02-03	Human	0	BSR020548	dddac_hs_v2_290	Household Head	Male	0	Pastoralist	pastoralist	0	Bulawacha	2	Bula Wacha	Bulawacha		72	2	4	72		pastoral	1	dddac_hs_v2_290		568	568			Negative	0	3	1	-1.10506	39.8654	100.3	3.36	Male	Farmer	5	3	8	0	4	0.375	rvf_cs_v12_8	Tana 0rth	1	0
AVAQ78763	2014-02-03	Human	0	BSR020525	dddac_hs_v2_287	Brother	Male	0	Pastoralist	pastoralist	0	Bulawacha	2	Bula Wacha	Bulawacha		76	2	4	65		pastoral	1	dddac_hs_v2_287		568	568			Positive	1	3	1	-1.10506	39.8654	100.3	3.36	Male	Farmer	5	3	8	0	4	0.375	rvf_cs_v12_8	Tana 0rth	1	0
AVAQ78737	2014-02-02	Human	0	BSR020595	dddac_hs_v2_276	Daughter	Female	1				Dololo	3	Dololo	Dololo		6	0	1	36		pastoral	1	dddac_hs_v2_276		568	568			Positive	1	3	1	-1.10506	39.8654	100.3	3.36	Male	Farmer	5	3	8	0	4	0.375	rvf_cs_v12_8	Tana 0rth	1	0
AVAQ78633	2014-02-02	Human	0	BSR020580	dddac_hs_v2_278	Son	Male	0				Dololo	3	Dololo	Dololo	Dalolo	7	0	1	54	48	pastoral	1	dddac_hs_v2_278		653	653			Negative	0			-1.10596	39.8713	81.5	3.68	Male	Farmer	3	4	7	0		0.571429		Tana 0rth	1	0
AVAQ78748	2014-02-02	Human	0	BSR020670	dddac_hs_v2_280	Daughter	Female	1				Dololo	3	Dololo	Dololo	Dololo	7	0	1	56	21	pastoral	1	dddac_hs_v2_280		671	671	671	1	Negative	0	6	1	-1.10631	39.8717	94.7	3.68	Male	Farmer	4	4	8	0	10	0.5	rvf_cs_v12_14	Tana 0rth	1	0
AVAQ78722	2014-02-02	Human	0	BSR020673	dddac_hs_v2_279	Son	Male	0				Dololo	3	Dololo	Dololo	Dololo	8	0	1	62	40	pastoral	1	dddac_hs_v2_279		671	671	671	1	Negative	0	6	1	-1.10631	39.8717	94.7	3.68	Male	Farmer	4	4	8	0	10	0.5	rvf_cs_v12_14	Tana 0rth	1	0
AVAQ78727	2014-02-02	Human	0	BSR020667	dddac_hs_v2_282	Daughter	Female	1				Dololo	3	Dololo	Dololo	Dalolo	8	0	1	85	50	pastoral	1	dddac_hs_v2_282		671	671	671	1	Positive	1	6	1	-1.10631	39.8717	94.7	3.68	Male	Farmer	4	4	8	0	10	0.5	rvf_cs_v12_14	Tana 0rth	1	0
AVAQ78730	2014-02-02	Human	0	BSR020674	dddac_hs_v2_276	Daughter	Female	1				Dololo	3	Dololo	Dololo		9	0	2	36		pastoral	1	dddac_hs_v2_276		683	683	683	0	Negative	0	12	3	-1.10629	39.8717	92.5	3.96	Female	Farmer	4	2	6	0	5	0.333333	rvf_cs_v12_6	Tana 0rth	1	0
AVAQ78741	2014-02-02	Human	0	BSR020590	dddac_hs_v2_276	Daughter	Female	1				Dololo	3	Dololo	Dololo		10	0	2	36		pastoral	1	dddac_hs_v2_276		683	683	683	0	Negative	0	12	3	-1.10629	39.8717	92.5	3.96	Female	Farmer	4	2	6	0	5	0.333333	rvf_cs_v12_6	Tana 0rth	1	0
AVAQ79967	2014-02-06	Human	0	BSR020821	dddac_hs_v2_345	Daughter	Female	1				Dololo	3	Dololo	Dololo		10	0	2	62		pastoral	1	dddac_hs_v2_345		686	686	686	1	Negative	0	9	2	-1.10629	39.8717	93	3.84	Male	Farmer	4	3	7	0	9	0.428571	rvf_cs_v12_12	Tana 0rth	1	0
AVAQ78587	2014-02-02	Human	0	BSR020666	dddac_hs_v2_281	Daughter	Female	1				Dololo	3	Dololo	Dololo	Dolol	11	0	2	27	27	pastoral	1	dddac_hs_v2_281		686	686	686	1	Negative	0	9	2	-1.10629	39.8717	93	3.84	Male	Farmer	4	3	7	0	9	0.428571	rvf_cs_v12_12	Tana 0rth	1	0
AVAQ78708	2014-02-02	Human	0	BSR020546	dddac_hs_v2_282	Son	Male	0				Dololo	3	Dololo	Dololo	Dalolo	11	0	2	85	50	pastoral	1	dddac_hs_v2_282		686	686	686	1	Negative	0	9	2	-1.10629	39.8717	93	3.84	Male	Farmer	4	3	7	0	9	0.428571	rvf_cs_v12_12	Tana 0rth	1	0
AVAQ80016	2014-02-06	Human	0	BSR020819	dddac_hs_v2_348	Daughter	Female	1				Dololo	3	Dololo	Dololo		11	0	2	40		pastoral	1	dddac_hs_v2_348		686	686	686	1	Positive	1	9	2	-1.10629	39.8717	93	3.84	Male	Farmer	4	3	7	0	9	0.428571	rvf_cs_v12_12	Tana 0rth	1	0
AVAQ78732	2014-02-02	Human	0	BSR020587	dddac_hs_v2_283	Son	Male	0				Dololo	3	Dololo	Dololo	Dolol	13	0	2	66	68	pastoral	1	dddac_hs_v2_283		711	711	711	1	Negative	0	9	2	-1.1063	39.8717	92.8	4.52	Female	Farmer	2	5	7	0	7	0.714286	rvf_cs_v12_7	Tana 0rth	1	0
AVAQ78649	2014-02-02	Human	0	BSR020589	dddac_hs_v2_278	Daughter	Female	1				Dololo	3	Dololo	Dololo	Dalolo	13	0	2	54	48	pastoral	1	dddac_hs_v2_278		711	711	711	1	Positive	1	9	2	-1.1063	39.8717	92.8	4.52	Female	Farmer	2	5	7	0	7	0.714286	rvf_cs_v12_7	Tana 0rth	1	0
AVAQ78645	2014-02-02	Human	0	BSR020584	dddac_hs_v2_279	Son	Male	0				Dololo	3	Dololo	Dololo	Dololo	15	0	2	62	40	pastoral	1	dddac_hs_v2_279		711	711	711	1	Positive	1	9	2	-1.1063	39.8717	92.8	4.52	Female	Farmer	2	5	7	0	7	0.714286	rvf_cs_v12_7	Tana 0rth	1	0
AVAQ78712	2014-02-02	Human	0	BSR020582	dddac_hs_v2_279	Daughter	Female	1				Dololo	3	Dololo	Dololo	Dololo	17	0	2	62	40	pastoral	1	dddac_hs_v2_279		711	711	711	1	Negative	0	9	2	-1.1063	39.8717	92.8	4.52	Female	Farmer	2	5	7	0	7	0.714286	rvf_cs_v12_7	Tana 0rth	1	0
AVAQ78739	2014-02-02	Human	0	BSR020576	dddac_hs_v2_280	Daughter	Female	1				Dololo	3	Dololo	Dololo	Dololo	17	0	2	56	21	pastoral	1	dddac_hs_v2_280		775	775	775	0	Negative	0	9	2	-1.10627	39.8717	102.1	3.32	Male	Farmer	1	2	3	0	4	0.666667	rvf_cs_v12_4	Tana 0rth	1	0
AVAQ78726	2014-02-02	Human	0	BSR020598	dddac_hs_v2_283	Daughter	Female	1				Dololo	3	Dololo	Dololo	Dolol	19	1	3	66	68	pastoral	1	dddac_hs_v2_283		775	775	775	0	Negative	0	9	2	-1.10627	39.8717	102.1	3.32	Male	Farmer	1	2	3	0	4	0.666667	rvf_cs_v12_4	Tana 0rth	1	0
AVAQ78592	2014-02-02	Human	0	BSR020593	dddac_hs_v2_277	Wife	Female	1				Dololo	3	Dololo	Dololo	Dololo	19	1	3	57	28	pastoral	1	dddac_hs_v2_277		802	802	802	1	Negative	0	6	1	-1.10605	39.8629	96.4	3.56	Male	Farmer	1	1	2	0	2	0.5	rvf_cs_v12_5	Tana 0rth	1	0
AVAQ78653	2014-02-02	Human	0	BSR020579	dddac_hs_v2_277	Sister	Female	1				Dololo	3	Dololo	Dololo	Dololo	20	1	3	57	28	pastoral	1	dddac_hs_v2_277		820	820	820	1	Negative	0	3	1	-1.12901	39.873	92.1	3.48	Male	Farmer	3	1	4	0	7	0.25	rvf_cs_v9_44	Tana 0rth	1	0
AVAQ78625	2014-02-02	Human	0	BSR020660	dddac_hs_v2_281	Wife	Female	1				Dololo	3	Dololo	Dololo	Dolol	20	1	3	27	27	pastoral	1	dddac_hs_v2_281		820	820	820	1	Negative	0	3	1	-1.12901	39.873	92.1	3.48	Male	Farmer	3	1	4	0	7	0.25	rvf_cs_v9_44	Tana 0rth	1	0
AVAQ80018	2014-02-06	Human	0	BSR020817	dddac_hs_v2_347	Daughter	Female	1				Dololo	3	Dololo	Dololo		20	1	3	50		pastoral	1	dddac_hs_v2_347		821	821			Negative	0	9	2	-1.12832	39.8759	93.3	3.32	Female	Farmer	3	2	5	0	4	0.4	rvf_cs_v9_41	Tana 0rth	1	0
AVAQ79969	2014-02-06	Human	0	BSR020813	dddac_hs_v2_349	Wife	Female	1				Dololo	3	Dololo	Dololo		20	1	3	30		pastoral	1	dddac_hs_v2_349		821	821			Negative	0	9	2	-1.12832	39.8759	93.3	3.32	Female	Farmer	3	2	5	0	4	0.4	rvf_cs_v9_41	Tana 0rth	1	0
AVAQ78610	2014-02-02	Human	0	BSR020591	dddac_hs_v2_277	Wife	Female	1				Dololo	3	Dololo	Dololo	Dololo	21	1	3	57	28	pastoral	1	dddac_hs_v2_277		821	821			Negative	0	9	2	-1.12832	39.8759	93.3	3.32	Female	Farmer	3	2	5	0	4	0.4	rvf_cs_v9_41	Tana 0rth	1	0
AVAQ78714	2014-02-02	Human	0	BSR020578	dddac_hs_v2_277	Wife	Female	1				Dololo	3	Dololo	Dololo	Dololo	22	1	3	57	28	pastoral	1	dddac_hs_v2_277		821	821			Negative	0	9	2	-1.12832	39.8759	93.3	3.32	Female	Farmer	3	2	5	0	4	0.4	rvf_cs_v9_41	Tana 0rth	1	0
AVAQ78601	2014-02-02	Human	0	BSR020597	dddac_hs_v2_277	Wife	Female	1				Dololo	3	Dololo	Dololo	Dololo	27	1	3	57	28	pastoral	1	dddac_hs_v2_277		832	832	832	1	Positive	1	9	2	-1.12872	39.8761	95.6	3.6	Female	Farmer	3	3	6	0	5	0.5	rvf_cs_v9_50	Tana 0rth	1	0
AVAQ78593	2014-02-02	Human	0	BSR020665	dddac_hs_v2_281	Household Head	Male	0	Pastoralist	pastoralist	0	Dololo	3	Dololo	Dololo	Dolol	27	1	3	27	27	pastoral	1	dddac_hs_v2_281		832	832	832	1	Negative	0	9	2	-1.12872	39.8761	95.6	3.6	Female	Farmer	3	3	6	0	5	0.5	rvf_cs_v9_50	Tana 0rth	1	0
AVAQ80021	2014-02-06	Human	0	BSR020824	dddac_hs_v2_345	Daughter	Female	1				Dololo	3	Dololo	Dololo		27	1	3	62		pastoral	1	dddac_hs_v2_345		832	832	832	1	Negative	0	9	2	-1.12872	39.8761	95.6	3.6	Female	Farmer	3	3	6	0	5	0.5	rvf_cs_v9_50	Tana 0rth	1	0
AVAQ80008	2014-02-06	Human	0	BSR020818	dddac_hs_v2_348	Wife	Female	1				Dololo	3	Dololo	Dololo		30	1	3	40		pastoral	1	dddac_hs_v2_348		834	834	834	1	Negative	0	12	3	-1.12825	39.8732	101.1	3.36	Female	Farmer	1	2	3	0	2	0.666667	rvf_cs_v9_38	Tana 0rth	1	0
AVAQ80037	2014-02-06	Human	0	BSR020810	dddac_hs_v2_349	Household Head	Male	0	Pastoralist	pastoralist	0	Dololo	3	Dololo	Dololo		30	1	3	30		pastoral	1	dddac_hs_v2_349		834	834	834	1	Negative	0	12	3	-1.12825	39.8732	101.1	3.36	Female	Farmer	1	2	3	0	2	0.666667	rvf_cs_v9_38	Tana 0rth	1	0
AVAQ78724	2014-02-02	Human	0	BSR020596	dddac_hs_v2_276	Wife	Female	1				Dololo	3	Dololo	Dololo		32	1	4	36		pastoral	1	dddac_hs_v2_276		834	834	834	1	Negative	0	12	3	-1.12825	39.8732	101.1	3.36	Female	Farmer	1	2	3	0	2	0.666667	rvf_cs_v9_38	Tana 0rth	1	0
AVAQ78749	2014-02-02	Human	0	BSR020575	dddac_hs_v2_280	Wife	Female	1				Dololo	3	Dololo	Dololo	Dololo	32	1	4	56	21	pastoral	1	dddac_hs_v2_280		835	835	835	0	Negative	0	7	2	-1.12838	39.8729	99	3.88	Male	Farmer	2	3	5	0	8	0.6	rvf_cs_v9_47	Tana 0rth	1	0
AVAQ79960	2014-02-06	Human	0	BSR020820	dddac_hs_v2_345	Wife	Female	1				Dololo	3	Dololo	Dololo		35	1	4	62		pastoral	1	dddac_hs_v2_345		835	835	835	0	Negative	0	7	2	-1.12838	39.8729	99	3.88	Male	Farmer	2	3	5	0	8	0.6	rvf_cs_v9_47	Tana 0rth	1	0
AVAQ79966	2014-02-06	Human	0	BSR020815	dddac_hs_v2_347	Wife	Female	1				Dololo	3	Dololo	Dololo		36	1	4	50		pastoral	1	dddac_hs_v2_347		835	835	835	0	Negative	0	7	2	-1.12838	39.8729	99	3.88	Male	Farmer	2	3	5	0	8	0.6	rvf_cs_v9_47	Tana 0rth	1	0
AVAQ78728	2014-02-02	Human	0	BSR020577	dddac_hs_v2_279	Wife	Female	1				Dololo	3	Dololo	Dololo	Dololo	40	1	4	62	40	pastoral	1	dddac_hs_v2_279		840	840	840	1	Negative	0	9	2	-1.12765	39.8733	94.2	5	Female	Farmer	3	1	4	0	4	0.25	rvf_cs_v9_60	Tana 0rth	1	0
AVAQ78717	2014-02-02	Human	0	BSR020668	dddac_hs_v2_282	Wife	Female	1				Dololo	3	Dololo	Dololo	Dalolo	40	1	4	85	50	pastoral	1	dddac_hs_v2_282		840	840	840	1	Negative	0	9	2	-1.12765	39.8733	94.2	5	Female	Farmer	3	1	4	0	4	0.25	rvf_cs_v9_60	Tana 0rth	1	0
AVAQ78585	2014-02-02	Human	0	BSR020592	dddac_hs_v2_278	Wife	Female	1				Dololo	3	Dololo	Dololo	Dalolo	43	2	4	54	48	pastoral	1	dddac_hs_v2_278		843	843	843	0	Positive	1	9	2	-1.128	39.8744	101	3.4	Male	Farmer	4	2	6	0	5	0.333333	rvf_cs_v9_61	Tana 0rth	1	0
AVAQ80032	2014-02-06	Human	0	BSR020649	dddac_hs_v2_344	Wife	Female	1				Dololo	3	Bulladolol	Dololo		45	2	4	55		pastoral	1	dddac_hs_v2_344		843	843	843	0	Positive	1	9	2	-1.128	39.8744	101	3.4	Male	Farmer	4	2	6	0	5	0.333333	rvf_cs_v9_61	Tana 0rth	1	0
AVAQ80043	2014-02-06	Human	0	BSR020653	dddac_hs_v2_344	Wife	Female	1				Dololo	3	Bulladolol	Dololo		50	2	4	55		pastoral	1	dddac_hs_v2_344		843	843	843	0	Positive	1	9	2	-1.128	39.8744	101	3.4	Male	Farmer	4	2	6	0	5	0.333333	rvf_cs_v9_61	Tana 0rth	1	0
AVAQ80014	2014-02-06	Human	0	BSR020812	dddac_hs_v2_348	Sister	Female	1				Dololo	3	Dololo	Dololo		50	2	4	40		pastoral	1	dddac_hs_v2_348		843	843	843	0	Negative	0	9	2	-1.128	39.8744	101	3.4	Male	Farmer	4	2	6	0	5	0.333333	rvf_cs_v9_61	Tana 0rth	1	0
AVAQ78740	2014-02-02	Human	0	BSR020671	dddac_hs_v2_280	Wife	Female	1				Dololo	3	Dololo	Dololo	Dololo	52	2	4	56	21	pastoral	1	dddac_hs_v2_280		858	858	858	0	Negative	0	12	3	-1.1279	39.8735	114.9	3.16	Male	Farmer	1	4	5	0	5	0.8	rvf_cs_v9_59	Tana 0rth	1	0
AVAQ79987	2014-02-06	Human	0	BSR020655	dddac_hs_v2_344	Household Head	Male	0	Pastoralist	pastoralist	0	Dololo	3	Bulladolol	Dololo		55	2	4	55		pastoral	1	dddac_hs_v2_344		858	858	858	0	Negative	0	12	3	-1.1279	39.8735	114.9	3.16	Male	Farmer	1	4	5	0	5	0.8	rvf_cs_v9_59	Tana 0rth	1	0
AVAQ78581	2014-02-02	Human	0	BSR020599	dddac_hs_v2_283	Wife	Female	1				Dololo	3	Dololo	Dololo	Dolol	56	2	4	66	68	pastoral	1	dddac_hs_v2_283		858	858	858	0	Negative	0	12	3	-1.1279	39.8735	114.9	3.16	Male	Farmer	1	4	5	0	5	0.8	rvf_cs_v9_59	Tana 0rth	1	0
AVAQ78589	2014-02-02	Human	0	BSR020588	dddac_hs_v2_276	Mother	Female	1				Dololo	3	Dololo	Dololo		60	2	4	36		pastoral	1	dddac_hs_v2_276		858	858	858	0	Positive	1	12	3	-1.1279	39.8735	114.9	3.16	Male	Farmer	1	4	5	0	5	0.8	rvf_cs_v9_59	Tana 0rth	1	0
AVAQ80044	2014-02-06	Human	0	BSR020816	dddac_hs_v2_346	Household Head	Female	1	Pastoralist	pastoralist	0	Dololo	3	Dololo	Dololo		60	2	4	60		pastoral	1	dddac_hs_v2_346		944	944	944	0	Negative	0	10	3	-1.12775	39.876	94	3.76	Male	Farmer	3	2	5	0	4	0.4	rvf_cs_v9_45	Tana 0rth	1	0
AVAQ79957	2014-02-06	Human	0	BSR020823	dddac_hs_v2_345	Wife	Female	1				Dololo	3	Dololo	Dololo		61	2	4	62		pastoral	1	dddac_hs_v2_345		944	944	944	0	Negative	0	10	3	-1.12775	39.876	94	3.76	Male	Farmer	3	2	5	0	4	0.4	rvf_cs_v9_45	Tana 0rth	1	0
AVAQ80002	2014-02-06	Human	0	BSR020822	dddac_hs_v2_345	Household Head	Male	0	Pastoralist	pastoralist	0	Dololo	3	Dololo	Dololo		62	2	4	62		pastoral	1	dddac_hs_v2_345		944	944	944	0	Negative	0	10	3	-1.12775	39.876	94	3.76	Male	Farmer	3	2	5	0	4	0.4	rvf_cs_v9_45	Tana 0rth	1	0
AVAQ78718	2014-02-02	Human	0	BSR020585	dddac_hs_v2_283	Household Head	Male	0	Pastoralist	pastoralist	0	Dololo	3	Dololo	Dololo	Dolol	66	2	4	66	68	pastoral	1	dddac_hs_v2_283		944	944	944	0	Negative	0	10	3	-1.12775	39.876	94	3.76	Male	Farmer	3	2	5	0	4	0.4	rvf_cs_v9_45	Tana 0rth	1	0
AVAQ78041	2014-01-29	Human	0	BSR020422	dddac_hs_v2_185	Son	Male	0				Ege	4	Ege	Ege	Sangole	8	0	1	30	77	pastoral	1	dddac_hs_v2_185		947	947	947	0	Negative	0	9	2	-1.12862	39.8738	94.1	3.32	Male	Farmer	3	1	4	0	4	0.25	rvf_cs_v9_40	Tana 0rth	1	0
AVAQ77759	2013-12-21	Human	0	BSR020356	dddac_hs_v2_150	Daughter	Female	1				Ege	4	Ege	Ege	Ege	9	0	2	56	56	pastoral	1	dddac_hs_v2_150		947	947	947	0	Negative	0	9	2	-1.12862	39.8738	94.1	3.32	Male	Farmer	3	1	4	0	4	0.25	rvf_cs_v9_40	Tana 0rth	1	0
AVAQ77655	2013-12-21	Human	0	BSR020367	dddac_hs_v2_149	Son	Male	0				Ege	4	Ege	Ege	Ege	9	0	2	43	35	pastoral	1	dddac_hs_v2_149		1004	1004	1004	1	Positive	1	9	2	-1.1279	39.8741	98.3	3.12	Male	Driver	3	2	5	0	6	0.4	rvf_cs_v9_62	Tana 0rth	1	0
AVAQ77766	2013-12-21	Human	0	BSR020365	dddac_hs_v2_152	Son	Male	0				Ege	4	Ege	Ege		10	0	2	33		pastoral	1	dddac_hs_v2_152		1009	1009	1009	0	Negative	0	9	2	-1.12846	39.8735	98.7	3.16	Female	Farmer	3	4	7	0	7	0.571429	rvf_cs_v9_37	Tana 0rth	1	0
AVAQ78063	2014-01-29	Human	0	BSR020441	dddac_hs_v2_191	Daughter	Female	1				Ege	4	Ege	Ege		10	0	2	45		pastoral	1	dddac_hs_v2_191		1009	1009	1009	0	Negative	0	9	2	-1.12846	39.8735	98.7	3.16	Female	Farmer	3	4	7	0	7	0.571429	rvf_cs_v9_37	Tana 0rth	1	0
AVAQ78105	2014-01-29	Human	0	BSR020414	dddac_hs_v2_186	Daughter	Female	1				Ege	4	Ege	Ege		11	0	2	45		pastoral	1	dddac_hs_v2_186		1009	1009	1009	0	Negative	0	9	2	-1.12846	39.8735	98.7	3.16	Female	Farmer	3	4	7	0	7	0.571429	rvf_cs_v9_37	Tana 0rth	1	0
AVAQ77790	2013-12-21	Human	0	BSR020416	dddac_hs_v2_157	Daughter	Female	1				Ege	4	Ege	Ege	Ege	12	0	2	50	30	pastoral	1	dddac_hs_v2_157		1009	1009	1009	0	Negative	0	9	2	-1.12846	39.8735	98.7	3.16	Female	Farmer	3	4	7	0	7	0.571429	rvf_cs_v9_37	Tana 0rth	1	0
AVAQ77754	2013-12-21	Human	0	BSR020328	dddac_hs_v2_147	Daughter	Female	1				Ege	4	Ege	Ege	Ege	12	0	2	38	38	pastoral	1	dddac_hs_v2_147		1009	1009	1009	0	Negative	0	9	2	-1.12846	39.8735	98.7	3.16	Female	Farmer	3	4	7	0	7	0.571429	rvf_cs_v9_37	Tana 0rth	1	0
AVAQ77645	2013-12-21	Human	0	BSR020325	dddac_hs_v2_153	Daughter	Female	1				Ege	4	Ege	Ege		14	0	2	40		pastoral	1	dddac_hs_v2_153		1022	1022	1022	0	Negative	0	9	2	-1.12861	39.8738	93	3.36	Male	Businessman	2	5	7	0	8	0.714286	rvf_cs_v9_39	Tana 0rth	1	0
AVAQ78040	2014-01-29	Human	0	BSR020453	dddac_hs_v2_187	Daughter	Female	1				Ege	4	Ege	Ege		14	0	2	46		pastoral	1	dddac_hs_v2_187		1022	1022	1022	0	Positive	1	9	2	-1.12861	39.8738	93	3.36	Male	Businessman	2	5	7	0	8	0.714286	rvf_cs_v9_39	Tana 0rth	1	0
AVAQ77802	2013-12-21	Human	0	BSR020395	dddac_hs_v2_148	Son	Male	0				Ege	4	Ege	Ege	Ege	16	0	2	48	30	pastoral	1	dddac_hs_v2_148		1022	1022	1022	0	Negative	0	9	2	-1.12861	39.8738	93	3.36	Male	Businessman	2	5	7	0	8	0.714286	rvf_cs_v9_39	Tana 0rth	1	0
AVAQ77663	2013-12-21	Human	0	BSR020409	dddac_hs_v2_148	Daughter	Female	1				Ege	4	Ege	Ege	Ege	21	1	3	48	30	pastoral	1	dddac_hs_v2_148		1097	1097	1097	0	Positive	1	3	1	-1.12981	39.8619	95.1	3.2	Male	Farmer	2	2	4	0	5	0.5	rvf_cs_v11_15	Tana 0rth	1	0
AVAQ77642	2013-12-21	Human	0	BSR020375	dddac_hs_v2_157	Brother	Male	0	Herdsman	pastoralist	0	Ege	4	Ege	Ege	Ege	22	1	3	50	30	pastoral	1	dddac_hs_v2_157		1097	1097	1097	0	Positive	1	3	1	-1.12981	39.8619	95.1	3.2	Male	Farmer	2	2	4	0	5	0.5	rvf_cs_v11_15	Tana 0rth	1	0
AVAQ77654	2013-12-21	Human	0	BSR020335	dddac_hs_v2_154	Wife	Female	1	Housewife	other	3	Ege	4	Ege	Ege		23	1	3	30		pastoral	1	dddac_hs_v2_154		1097	1097	1097	0	Negative	0	3	1	-1.12981	39.8619	95.1	3.2	Male	Farmer	2	2	4	0	5	0.5	rvf_cs_v11_15	Tana 0rth	1	0
AVAQ77828	2013-12-21	Human	0	BSR020385	dddac_hs_v2_155	Daughter	Female	1				Ege	4	Ege	Ege	Ege	25	1	3	75	65	pastoral	1	dddac_hs_v2_155		1097	1097	1097	0	Negative	0	3	1	-1.12981	39.8619	95.1	3.2	Male	Farmer	2	2	4	0	5	0.5	rvf_cs_v11_15	Tana 0rth	1	0
AVAQ78056	2014-01-29	Human	0	BSR020445	dddac_hs_v2_189	Wife	Female	1				Ege	4	Ege	Ege		27	1	3	32		pastoral	1	dddac_hs_v2_189		1099	1099	1099	1	Negative	0	9	2	-1.13168	39.8633	98.3	3.92	Female	Farmer	1	5	6	0	8	0.833333	rvf_cs_v11_17	Tana 0rth	1	0
AVAQ78059	2014-01-29	Human	0	BSR020457	dddac_hs_v2_192	Daughter	Female	1				Ege	4	Ege	Ege		28	1	3	50		pastoral	1	dddac_hs_v2_192		1099	1099	1099	1	Positive	1	9	2	-1.13168	39.8633	98.3	3.92	Female	Farmer	1	5	6	0	8	0.833333	rvf_cs_v11_17	Tana 0rth	1	0
AVAQ77824	2013-12-21	Human	0	BSR020369	dddac_hs_v2_146	Son	Male	0	Chief	other	3	Ege	4	Ege	Ege	Ege	29	1	3	64	64	pastoral	1	dddac_hs_v2_146		1099	1099	1099	1	Negative	0	9	2	-1.13168	39.8633	98.3	3.92	Female	Farmer	1	5	6	0	8	0.833333	rvf_cs_v11_17	Tana 0rth	1	0
AVAQ78047	2014-01-29	Human	0	BSR020455	dddac_hs_v2_188	Wife	Female	1				Ege	4	Ege	Ege		29	1	3	40		pastoral	1	dddac_hs_v2_188		1103	1103	1103	1	Negative	0	9	2	-1.12956	39.862	100.1	3.88	Female	Farmer	1	2	3	0	4	0.666667	rvf_cs_v11_24	Tana 0rth	1	0
AVAQ77823	2013-12-21	Human	0	BSR020326	dddac_hs_v2_152	Wife	Female	1	Housewife	other	3	Ege	4	Ege	Ege		30	1	3	33		pastoral	1	dddac_hs_v2_152		1127	1127	1127	1	Negative	0	7	2	-1.1302	39.8632	93.8	3.16	Male	Farmer	2	1	3	0	4	0.333333	rvf_cs_v11_14	Tana 0rth	1	0
AVAQ77641	2013-12-21	Human	0	BSR020345	dddac_hs_v2_153	Wife	Female	1	Housewife	other	3	Ege	4	Ege	Ege		30	1	3	40		pastoral	1	dddac_hs_v2_153		1127	1127	1127	1	Negative	0	7	2	-1.1302	39.8632	93.8	3.16	Male	Farmer	2	1	3	0	4	0.333333	rvf_cs_v11_14	Tana 0rth	1	0
AVAQ77653	2013-12-21	Human	0	BSR020386	dddac_hs_v2_157	Wife	Female	1	Housewife	other	3	Ege	4	Ege	Ege	Ege	30	1	3	50	30	pastoral	1	dddac_hs_v2_157		1259	1259			Negative	0	9	2	-1.1308	39.8618	77	3.52	Male	Farmer	1	2	3	0	3	0.666667	rvf_cs_v11_19	Tana 0rth	1	0
AVAQ78119	2014-01-29	Human	0	BSR020448	dddac_hs_v2_185	Household Head	Male	0	Pastoralist	pastoralist	0	Ege	4	Ege	Ege	Sangole	30	1	3	30	77	pastoral	1	dddac_hs_v2_185		1259	1259			Negative	0	9	2	-1.1308	39.8618	77	3.52	Male	Farmer	1	2	3	0	3	0.666667	rvf_cs_v11_19	Tana 0rth	1	0
AVAQ78036	2014-01-29	Human	0	BSR020470	dddac_hs_v2_185	Wife	Female	1	Housewife	other	3	Ege	4	Ege	Ege	Sangole	30	1	3	30	77	pastoral	1	dddac_hs_v2_185		1279	1279			Negative	0	9	2	-1.1295	39.8619	102.6	3.24	Male	Farmer	1	5	6	0	6	0.833333	rvf_cs_v12_1	Tana 0rth	1	0
AVAQ78043	2014-01-29	Human	0	BSR020446	dddac_hs_v2_187	Wife	Female	1	Housewife	other	3	Ege	4	Ege	Ege		30	1	3	46		pastoral	1	dddac_hs_v2_187		1279	1279			Positive	1	9	2	-1.1295	39.8619	102.6	3.24	Male	Farmer	1	5	6	0	6	0.833333	rvf_cs_v12_1	Tana 0rth	1	0
AVAQ78117	2014-01-29	Human	0	BSR020447	dddac_hs_v2_190	Wife	Female	1				Ege	4	Ege	Ege		30	1	3	33		pastoral	1	dddac_hs_v2_190		1279	1279			Negative	0	9	2	-1.1295	39.8619	102.6	3.24	Male	Farmer	1	5	6	0	6	0.833333	rvf_cs_v12_1	Tana 0rth	1	0
AVAQ77826	2013-12-21	Human	0	BSR020348	dddac_hs_v2_146	Son	Male	0	Pastoralist	pastoralist	0	Ege	4	Ege	Ege	Ege	32	1	4	64	64	pastoral	1	dddac_hs_v2_146		1297	1297	1297	0	Negative	0	9	2	-1.15766	39.8544	103.2	4.2	Male	Farmer	2	2	4	0	4	0.5	rvf_cs_v8_9	Tana 0rth	1	0
AVAQ77831	2013-12-21	Human	0	BSR020336	dddac_hs_v2_152	Household Head	Male	0	Pastoralist	pastoralist	0	Ege	4	Ege	Ege		33	1	4	33		pastoral	1	dddac_hs_v2_152		1297	1297	1297	0	Negative	0	9	2	-1.15766	39.8544	103.2	4.2	Male	Farmer	2	2	4	0	4	0.5	rvf_cs_v8_9	Tana 0rth	1	0
AVAQ77651	2013-12-21	Human	0	BSR020327	dddac_hs_v2_149	Wife	Female	1				Ege	4	Ege	Ege	Ege	35	1	4	43	35	pastoral	1	dddac_hs_v2_149		1298	1298			Negative	0	17	3	-1.1632	39.8576	103.9	4.36	Male	Farmer	5	3	8	0	9	0.375	rvf_cs_v12_26	Tana 0rth	1	0
AVAQ77782	2013-12-21	Human	0	BSR020357	dddac_hs_v2_147	Wife	Female	1	Housewife	other	3	Ege	4	Ege	Ege	Ege	36	1	4	38	38	pastoral	1	dddac_hs_v2_147		1298	1298			Negative	0	17	3	-1.1632	39.8576	103.9	4.36	Male	Farmer	5	3	8	0	9	0.375	rvf_cs_v12_26	Tana 0rth	1	0
AVAQ78083	2014-01-29	Human	0	BSR020449	dddac_hs_v2_191	Wife	Female	1				Ege	4	Ege	Ege		38	1	4	45		pastoral	1	dddac_hs_v2_191		1298	1298			Negative	0	17	3	-1.1632	39.8576	103.9	4.36	Male	Farmer	5	3	8	0	9	0.375	rvf_cs_v12_26	Tana 0rth	1	0
AVAQ78048	2014-01-29	Human	0	BSR020451	dddac_hs_v2_192	Sister	Female	1				Ege	4	Ege	Ege		38	1	4	50		pastoral	1	dddac_hs_v2_192		1298	1298			Positive	1	17	3	-1.1632	39.8576	103.9	4.36	Male	Farmer	5	3	8	0	9	0.375	rvf_cs_v12_26	Tana 0rth	1	0
AVAQ77781	2013-12-21	Human	0	BSR020346	dddac_hs_v2_151	Household Head	Male	0	Pastoralist	pastoralist	0	Ege	4	Ege	Ege		40	1	4	40		pastoral	1	dddac_hs_v2_151		1298	1298			Negative	0	17	3	-1.1632	39.8576	103.9	4.36	Male	Farmer	5	3	8	0	9	0.375	rvf_cs_v12_26	Tana 0rth	1	0
AVAQ77794	2013-12-21	Human	0	BSR020347	dddac_hs_v2_149	Household Head	Male	0	Pastoralist	pastoralist	0	Ege	4	Ege	Ege	Ege	43	2	4	43	35	pastoral	1	dddac_hs_v2_149		1328	1328	1328	1	Positive	1	6	1	-1.15843	39.8555	96.8	3.72	Male	Farmer	5	2	7	0	7	0.285714	rvf_cs_v8_3	Tana 0rth	1	0
AVAQ78081	2014-01-29	Human	0	BSR020404	dddac_hs_v2_186	Household Head	Female	1	Pastoralist	pastoralist	0	Ege	4	Ege	Ege		45	2	4	45		pastoral	1	dddac_hs_v2_186		1328	1328	1328	1	Positive	1	6	1	-1.15843	39.8555	96.8	3.72	Male	Farmer	5	2	7	0	7	0.285714	rvf_cs_v8_3	Tana 0rth	1	0
AVAQ78133	2014-01-29	Human	0	BSR020471	dddac_hs_v2_191	Household Head	Male	0	Pastoralist	pastoralist	0	Ege	4	Ege	Ege		45	2	4	45		pastoral	1	dddac_hs_v2_191		1328	1328	1328	1	Negative	0	6	1	-1.15843	39.8555	96.8	3.72	Male	Farmer	5	2	7	0	7	0.285714	rvf_cs_v8_3	Tana 0rth	1	0
AVAQ78085	2014-01-29	Human	0	BSR020438	dddac_hs_v2_192	Household Head	Female	1	Pastoralist	pastoralist	0	Ege	4	Ege	Ege		50	2	4	50		pastoral	1	dddac_hs_v2_192		1341	1341	1341	1	Negative	0	6	1	-1.15779	39.8545	103.6	4	Male	Farmer	3	4	7	0	7	0.571429	rvf_cs_v8_1	Tana 0rth	1	0
AVAQ77829	2013-12-21	Human	0	BSR020366	dddac_hs_v2_150	Household Head	Female	1	Pastoralist	pastoralist	0	Ege	4	Ege	Ege	Ege	56	2	4	56	56	pastoral	1	dddac_hs_v2_150		1341	1341	1341	1	Positive	1	6	1	-1.15779	39.8545	103.6	4	Male	Farmer	3	4	7	0	7	0.571429	rvf_cs_v8_1	Tana 0rth	1	0
AVAQ77636	2013-12-21	Human	0	BSR020408	dddac_hs_v2_156	Wife	Female	1	Housewife	other	3	Ege	4	Ege	Ege	Ege	60	2	4	60	40	pastoral	1	dddac_hs_v2_156		1341	1341	1341	1	Positive	1	6	1	-1.15779	39.8545	103.6	4	Male	Farmer	3	4	7	0	7	0.571429	rvf_cs_v8_1	Tana 0rth	1	0
AVAQ77647	2013-12-21	Human	0	BSR020396	dddac_hs_v2_156	Household Head	Male	0	Pastoralist	pastoralist	0	Ege	4	Ege	Ege	Ege	60	2	4	60	40	pastoral	1	dddac_hs_v2_156		1348	1348	1348	0	Negative	0	9	2	-1.15761	39.8547	111.6	3.24	Female	Farmer	3	5	8	0	6	0.625	rvf_cs_v9_11	Tana 0rth	1	0
AVAQ77793	2013-12-21	Human	0	BSR020337	dddac_hs_v2_149	Mother	Female	1				Ege	4	Ege	Ege	Ege	60	2	4	43	35	pastoral	1	dddac_hs_v2_149		1348	1348	1348	0	Negative	0	9	2	-1.15761	39.8547	111.6	3.24	Female	Farmer	3	5	8	0	6	0.625	rvf_cs_v9_11	Tana 0rth	1	0
AVAQ77810	2013-12-21	Human	0	BSR020338	dddac_hs_v2_146	Household Head	Male	0	Pastoralist	pastoralist	0	Ege	4	Ege	Ege	Ege	64	2	4	64	64	pastoral	1	dddac_hs_v2_146		1348	1348	1348	0	Negative	0	9	2	-1.15761	39.8547	111.6	3.24	Female	Farmer	3	5	8	0	6	0.625	rvf_cs_v9_11	Tana 0rth	1	0
AVAQ75987	2014-01-30	Human	0	BSR018469	dddac_hs_v2_216	Daughter	Female	1				Gafuru	5	Gafuru	Gafuru	Gafuru	5	0	1	52	52	pastoral	1	dddac_hs_v2_216		1353	1353	1353	0	Negative	0	6	1	-1.15723	39.8547	107.1	3.44	Female	Farmer	1	3	4	0	4	0.75	rvf_cs_v8_2	Tana 0rth	1	0
AVAQ74794	2014-01-30	Human	0	BSR018332	dddac_hs_v2_220	Son	Male	0				Gafuru	5	Gafuru	Gafuru	Gafuru	5	0	1	41	30	pastoral	1	dddac_hs_v2_220		1379	1379	1379	0	Positive	1	9	2	-1.1576	39.8571	107.4	4.52	Male	Farmer	3	2	5	0	5	0.4	rvf_cs_v9_16	Tana 0rth	1	0
AVAQ76003	2014-01-30	Human	0	BSR018327	dddac_hs_v2_219	Daughter	Female	1				Gafuru	5	Gafuru	Gafuru	Gafuru	6	0	1	68	64	pastoral	1	dddac_hs_v2_219		1379	1379	1379	0	Negative	0	9	2	-1.1576	39.8571	107.4	4.52	Male	Farmer	3	2	5	0	5	0.4	rvf_cs_v9_16	Tana 0rth	1	0
AVAQ74767	2014-01-30	Human	0	BSR018334	dddac_hs_v2_222	Son	Male	0	Student	student	2	Gafuru	5	Gafuru	Gafuru	Gafuru	7	0	1	38	38	pastoral	1	dddac_hs_v2_222		1379	1379	1379	0	Negative	0	9	2	-1.1576	39.8571	107.4	4.52	Male	Farmer	3	2	5	0	5	0.4	rvf_cs_v9_16	Tana 0rth	1	0
AVAQ76040	2014-01-30	Human	0	BSR018341	dddac_hs_v2_219	Son	Male	0	Student	student	2	Gafuru	5	Gafuru	Gafuru	Gafuru	8	0	1	68	64	pastoral	1	dddac_hs_v2_219		1389	1389	1389		Negative	0			-1.15719	39.8553	97.4	3.6	Female	Farmer	4	2	6	0		0.333333		Tana 0rth	1	0
AVAQ76092	2014-01-30	Human	0	BSR018340	dddac_hs_v2_217	Daughter	Female	1	Student	student	2	Gafuru	5	Gafuru	Gafuru	Gufuru manyatta.	10	0	2	75	50	pastoral	1	dddac_hs_v2_217		1389	1389	1389		Positive	1			-1.15719	39.8553	97.4	3.6	Female	Farmer	4	2	6	0		0.333333		Tana 0rth	1	0
AVAQ75992	2014-01-30	Human	0	BSR018336	dddac_hs_v2_222	Son	Male	0	Student	student	2	Gafuru	5	Gafuru	Gafuru	Gafuru	10	0	2	38	38	pastoral	1	dddac_hs_v2_222		1394	1394	1394	1	Negative	0	11	3	-1.15777	39.8564	102.8	3.56	Female	Farmer	0	1	1	0	3	1	rvf_cs_v8_13	Tana 0rth	1	0
AVAQ74781	2014-01-30	Human	0	BSR018344	dddac_hs_v2_221	Daughter	Female	1	Student	student	2	Gafuru	5	Gafuru	Gafuru	Gafuru manyata	11	0	2	45	28	pastoral	1	dddac_hs_v2_221		1414	1414	1414	0	Negative	0	9	2	-1.15969	39.857	92.4	3.16	Female	Farmer	1	6	7	0	4	0.857143	rvf_cs_v8_7	Tana 0rth	1	0
AVAQ76046	2014-01-30	Human	0	BSR018337	dddac_hs_v2_219	Son	Male	0	Student	student	2	Gafuru	5	Gafuru	Gafuru	Gafuru	12	0	2	68	64	pastoral	1	dddac_hs_v2_219		1414	1414	1414	0	Positive	1	9	2	-1.15969	39.857	92.4	3.16	Female	Farmer	1	6	7	0	4	0.857143	rvf_cs_v8_7	Tana 0rth	1	0
AVAQ74757	2014-01-30	Human	0	BSR018335	dddac_hs_v2_222	Daughter	Female	1	Student	student	2	Gafuru	5	Gafuru	Gafuru	Gafuru	12	0	2	38	38	pastoral	1	dddac_hs_v2_222		1414	1414	1414	0	Negative	0	9	2	-1.15969	39.857	92.4	3.16	Female	Farmer	1	6	7	0	4	0.857143	rvf_cs_v8_7	Tana 0rth	1	0
AVAQ74846	2014-01-30	Human	0	BSR018339	dddac_hs_v2_218	Daughter	Female	1	Student	student	2	Gafuru	5	Gafuru	Gafuru	Gafuru manyatta.	13	0	2	65	46	pastoral	1	dddac_hs_v2_218		1414	1414	1414	0	Negative	0	9	2	-1.15969	39.857	92.4	3.16	Female	Farmer	1	6	7	0	4	0.857143	rvf_cs_v8_7	Tana 0rth	1	0
AVAQ74780	2014-01-30	Human	0	BSR018343	dddac_hs_v2_221	Daughter	Female	1	Student	student	2	Gafuru	5	Gafuru	Gafuru	Gafuru manyata	14	0	2	45	28	pastoral	1	dddac_hs_v2_221		1414	1414	1414	0	Negative	0	9	2	-1.15969	39.857	92.4	3.16	Female	Farmer	1	6	7	0	4	0.857143	rvf_cs_v8_7	Tana 0rth	1	0
AVAQ76005	2014-01-30	Human	0	BSR018472	dddac_hs_v2_217	Son	Male	0	Student	student	2	Gafuru	5	Gafuru	Gafuru	Gufuru manyatta.	14	0	2	75	50	pastoral	1	dddac_hs_v2_217		1438	1438	1438	1	Positive	1	9	2	-1.15841	39.8567	101.2	3.64	Female	Farmer	5	7	12	1	3	0.583333	rvf_cs_v9_3	Tana 0rth	1	0
AVAQ75993	2014-01-30	Human	0	BSR018342	dddac_hs_v2_218	Daughter	Female	1	Student	student	2	Gafuru	5	Gafuru	Gafuru	Gafuru manyatta.	14	0	2	65	46	pastoral	1	dddac_hs_v2_218		1438	1438	1438	1	Negative	0	9	2	-1.15841	39.8567	101.2	3.64	Female	Farmer	5	7	12	1	3	0.583333	rvf_cs_v9_3	Tana 0rth	1	0
AVAQ75986	2014-01-30	Human	0	BSR018467	dddac_hs_v2_216	Daughter	Female	1				Gafuru	5	Gafuru	Gafuru	Gafuru	15	0	2	52	52	pastoral	1	dddac_hs_v2_216		1438	1438	1438	1	Negative	0	9	2	-1.15841	39.8567	101.2	3.64	Female	Farmer	5	7	12	1	3	0.583333	rvf_cs_v9_3	Tana 0rth	1	0
AVAQ76042	2014-01-30	Human	0	BSR018330	dddac_hs_v2_222	Daughter	Female	1				Gafuru	5	Gafuru	Gafuru	Gafuru	15	0	2	38	38	pastoral	1	dddac_hs_v2_222		1438	1438	1438	1	Negative	0	9	2	-1.15841	39.8567	101.2	3.64	Female	Farmer	5	7	12	1	3	0.583333	rvf_cs_v9_3	Tana 0rth	1	0
AVAQ76031	2014-01-30	Human	0	BSR018474	dddac_hs_v2_219	Wife	Female	1	Pastoralist	pastoralist	0	Gafuru	5	Gafuru	Gafuru	Gafuru	28	1	3	68	64	pastoral	1	dddac_hs_v2_219		1443	1443	1443	1	Negative	0	8	2	-1.16041	39.858	105.6	3.44	Male	Farmer	4	4	8	0	5	0.5	rvf_cs_v8_11	Tana 0rth	1	0
AVAQ76093	2014-01-30	Human	0	BSR018465	dddac_hs_v2_216	Wife	Female	1	Pastoralist	pastoralist	0	Gafuru	5	Gafuru	Gafuru	Gafuru	30	1	3	52	52	pastoral	1	dddac_hs_v2_216		1443	1443	1443	1	Positive	1	8	2	-1.16041	39.858	105.6	3.44	Male	Farmer	4	4	8	0	5	0.5	rvf_cs_v8_11	Tana 0rth	1	0
AVAQ76016	2014-01-30	Human	0	BSR018333	dddac_hs_v2_220	Wife	Female	1	Pastoralist	pastoralist	0	Gafuru	5	Gafuru	Gafuru	Gafuru	30	1	3	41	30	pastoral	1	dddac_hs_v2_220		1443	1443	1443	1	Negative	0	8	2	-1.16041	39.858	105.6	3.44	Male	Farmer	4	4	8	0	5	0.5	rvf_cs_v8_11	Tana 0rth	1	0
AVAQ75991	2014-01-30	Human	0	BSR018328	dddac_hs_v2_221	Wife	Female	1	Pastoralist	pastoralist	0	Gafuru	5	Gafuru	Gafuru	Gafuru manyata	35	1	4	45	28	pastoral	1	dddac_hs_v2_221		1443	1443	1443	1	Negative	0	8	2	-1.16041	39.858	105.6	3.44	Male	Farmer	4	4	8	0	5	0.5	rvf_cs_v8_11	Tana 0rth	1	0
AVAQ76090	2014-01-30	Human	0	BSR018331	dddac_hs_v2_222	Household Head	Female	1	Pastoralist	pastoralist	0	Gafuru	5	Gafuru	Gafuru	Gafuru	38	1	4	38	38	pastoral	1	dddac_hs_v2_222		1448	1448	1448	0	Negative	0	11	3	-1.15952	39.8572	102.3	3.52	Female	Farmer	4	4	8	0	6	0.5	rvf_cs_v8_14	Tana 0rth	1	0
AVAQ74777	2014-01-30	Human	0	BSR018325	dddac_hs_v2_220	Household Head	Male	0	Pastoralist	pastoralist	0	Gafuru	5	Gafuru	Gafuru	Gafuru	41	2	4	41	30	pastoral	1	dddac_hs_v2_220		1448	1448	1448	0	Positive	1	11	3	-1.15952	39.8572	102.3	3.52	Female	Farmer	4	4	8	0	6	0.5	rvf_cs_v8_14	Tana 0rth	1	0
AVAQ76076	2014-01-30	Human	0	BSR018473	dddac_hs_v2_217	Wife	Female	1	Pastoralist	pastoralist	0	Gafuru	5	Gafuru	Gafuru	Gufuru manyatta.	45	2	4	75	50	pastoral	1	dddac_hs_v2_217		1448	1448	1448	0	Positive	1	11	3	-1.15952	39.8572	102.3	3.52	Female	Farmer	4	4	8	0	6	0.5	rvf_cs_v8_14	Tana 0rth	1	0
AVAQ76012	2014-01-30	Human	0	BSR018468	dddac_hs_v2_216	Wife	Female	1	Pastoralist	pastoralist	0	Gafuru	5	Gafuru	Gafuru	Gafuru	48	2	4	52	52	pastoral	1	dddac_hs_v2_216		1458	1458			Positive	1			-1.15718	39.8553	98.1	3.32	Male	Farmer	2	3	5	0		0.6		Tana 0rth	1	0
AVAQ76037	2014-01-30	Human	0	BSR018466	dddac_hs_v2_216	Household Head	Male	0	Pastoralist	pastoralist	0	Gafuru	5	Gafuru	Gafuru	Gafuru	52	2	4	52	52	pastoral	1	dddac_hs_v2_216		1505	1505	1505	1	Negative	0	12	3	-1.16229	39.8831	92.6	4.6	Female	Farmer	4	4	8	0	6	0.5	rvf_cs_v9_13	Tana 0rth	1	0
AVAQ76004	2014-01-30	Human	0	BSR018471	dddac_hs_v2_218	Wife	Female	1	Pastoralist	pastoralist	0	Gafuru	5	Gafuru	Gafuru	Gafuru manyatta.	52	2	4	65	46	pastoral	1	dddac_hs_v2_218		1573	1573	1573	1	Negative	0	9	2	-1.16051	39.8832	99.2	4.96	Female	Farmer	5	5	10	0	10	0.5	rvf_cs_v8_12	Tana 0rth	1	0
AVAQ76074	2014-01-30	Human	0	BSR018470	dddac_hs_v2_219	Wife	Female	1	Pastoralist	pastoralist	0	Gafuru	5	Gafuru	Gafuru	Gafuru	60	2	4	68	64	pastoral	1	dddac_hs_v2_219		1653	1653	1653	0	Positive	1	7	2	-1.16119	39.8833	101.1	4.08	Male	Pastoralist	10	9	19	1	6	0.473684	rvf_cs_v9_4	Tana 0rth	1	0
AVAQ77479	2013-12-18	Human	0	BSR020297	dddac_hs_v2_107	Son	Male	0				Gedelun	6	Gedelun	Gedelun	Bobtay	8	0	1	48	47	pastoral	1	dddac_hs_v2_107		1653	1653	1653	0	Negative	0	7	2	-1.16119	39.8833	101.1	4.08	Male	Pastoralist	10	9	19	1	6	0.473684	rvf_cs_v9_4	Tana 0rth	1	0
AVAQ77486	2013-12-18	Human	0	BSR020321	dddac_hs_v2_105	Daughter	Female	1				Gedelun	6	Gedelun	Gedelun	Gedilu	11	0	2	57	57	pastoral	1	dddac_hs_v2_105		1772	1772	1772	1	Positive	1	8	2	-1.16697	39.8485	112.3	3.44	Male	Farmer	3	2	5	0	5	0.4	rvf_cs_v9_31	Tana 0rth	1	0
AVAQ77507	2013-12-19	Human	0	BSR020305	dddac_hs_v2_111	Nephew	Female	1				Gedelun	6	Gedelun	Gedelun		14	0	2	28		pastoral	1	dddac_hs_v2_111		1772	1772	1772	1	Negative	0	8	2	-1.16697	39.8485	112.3	3.44	Male	Farmer	3	2	5	0	5	0.4	rvf_cs_v9_31	Tana 0rth	1	0
AVAQ77491	2013-12-19	Human	0	BSR020322	dddac_hs_v2_109	Son	Male	0				Gedelun	6	Gedelun	Gedelun		15	0	2	55		pastoral	1	dddac_hs_v2_109		1772	1772	1772	1	Negative	0	8	2	-1.16697	39.8485	112.3	3.44	Male	Farmer	3	2	5	0	5	0.4	rvf_cs_v9_31	Tana 0rth	1	0
AVAQ77539	2013-12-18	Human	0	BSR020308	dddac_hs_v2_105	Son	Male	0	Herdsman	pastoralist	0	Gedelun	6	Gedelun	Gedelun	Gedilu	16	0	2	57	57	pastoral	1	dddac_hs_v2_105		1772	1772	1772	1	Negative	0	8	2	-1.16697	39.8485	112.3	3.44	Male	Farmer	3	2	5	0	5	0.4	rvf_cs_v9_31	Tana 0rth	1	0
AVAQ77555	2013-12-19	Human	0	BSR020296	dddac_hs_v2_109	Son	Male	0	Community health worker	other	3	Gedelun	6	Gedelun	Gedelun		17	0	2	55		pastoral	1	dddac_hs_v2_109		1776	1776	1776	1	Negative	0	9	2	-1.16669	39.8485	112.4	2.96	Female	Farmer	2	2	4	0	6	0.5	rvf_cs_v9_14	Tana 0rth	1	0
AVAQ77505	2013-12-18	Human	0	BSR020307	dddac_hs_v2_108	Wife	Female	1	Housewife	other	3	Gedelun	6	Gedelun	Gedelun	Gedilun	20	1	3	24	20	pastoral	1	dddac_hs_v2_108		1776	1776	1776	1	Negative	0	9	2	-1.16669	39.8485	112.4	2.96	Female	Farmer	2	2	4	0	6	0.5	rvf_cs_v9_14	Tana 0rth	1	0
AVAQ77489	2013-12-19	Human	0	BSR020275	dddac_hs_v2_111	Brother	Male	0	Pastoralist	pastoralist	0	Gedelun	6	Gedelun	Gedelun		25	1	3	28		pastoral	1	dddac_hs_v2_111		1776	1776	1776	1	Positive	1	9	2	-1.16669	39.8485	112.4	2.96	Female	Farmer	2	2	4	0	6	0.5	rvf_cs_v9_14	Tana 0rth	1	0
AVAQ77494	2013-12-19	Human	0	BSR020324	dddac_hs_v2_111	Brother	Male	0	Pastoralist	pastoralist	0	Gedelun	6	Gedelun	Gedelun		26	1	3	28		pastoral	1	dddac_hs_v2_111		1787	1787	1787	1	Positive	1	9	2	-1.16563	39.848	105.3	4.6	Male	Farmer	5	5	10	0	2	0.5	rvf_cs_v9_6	Tana 0rth	1	0
AVAQ77512	2013-12-19	Human	0	BSR020293	dddac_hs_v2_110	Sister	Female	1				Gedelun	6	Gedelun	Gedelun		28	1	3	45		pastoral	1	dddac_hs_v2_110		1787	1787	1787	1	Negative	0	9	2	-1.16563	39.848	105.3	4.6	Male	Farmer	5	5	10	0	2	0.5	rvf_cs_v9_6	Tana 0rth	1	0
AVAQ77515	2013-12-19	Human	0	BSR020295	dddac_hs_v2_111	Household Head	Male	0	Pastoralist	pastoralist	0	Gedelun	6	Gedelun	Gedelun		28	1	3	28		pastoral	1	dddac_hs_v2_111		1787	1787	1787	1	Negative	0	9	2	-1.16563	39.848	105.3	4.6	Male	Farmer	5	5	10	0	2	0.5	rvf_cs_v9_6	Tana 0rth	1	0
AVAQ77253	2013-12-19	Human	0	BSR020280	dddac_hs_v2_110	Wife	Male	0	Housewife	other	3	Gedelun	6	Gedelun	Gedelun		35	1	4	45		pastoral	1	dddac_hs_v2_110		1787	1787	1787	1	Negative	0	9	2	-1.16563	39.848	105.3	4.6	Male	Farmer	5	5	10	0	2	0.5	rvf_cs_v9_6	Tana 0rth	1	0
AVAQ77580	2013-12-18	Human	0	BSR020277	dddac_hs_v2_106	Household Head	Male	0	Pastoralist	pastoralist	0	Gedelun	6	Gedelun	Gedelun	Gedilun	40	1	4	40	40	pastoral	1	dddac_hs_v2_106		1787	1787	1787	1	Negative	0	9	2	-1.16563	39.848	105.3	4.6	Male	Farmer	5	5	10	0	2	0.5	rvf_cs_v9_6	Tana 0rth	1	0
AVAQ77484	2013-12-18	Human	0	BSR020276	dddac_hs_v2_107	Household Head	Male	0	Pastoralist	pastoralist	0	Gedelun	6	Gedelun	Gedelun	Bobtay	48	2	4	48	47	pastoral	1	dddac_hs_v2_107		1790	1790	1790	1	Positive	1	5	1	-1.16614	39.8485	107	3.6	Male	Farmer	2	7	9	0	7	0.777778	rvf_cs_v9_9	Tana 0rth	1	0
AVAQ77509	2013-12-19	Human	0	BSR020306	dddac_hs_v2_109	Household Head	Male	0	Pastoralist	pastoralist	0	Gedelun	6	Gedelun	Gedelun		55	2	4	55		pastoral	1	dddac_hs_v2_109		1825	1825	1825	1	Positive	1	9	2	-1.167	39.8486	111.6	3.52	Male	Farmer	7	2	9	0	5	0.222222	rvf_cs_v9_2	Tana 0rth	1	0
AVAQ77487	2013-12-18	Human	0	BSR020291	dddac_hs_v2_105	Household Head	Male	0	Pastoralist	pastoralist	0	Gedelun	6	Gedelun	Gedelun	Gedilu	57	2	4	57	57	pastoral	1	dddac_hs_v2_105		1833	1833	1833	1	Negative	0	7	2	-1.16624	39.8487	104.6	3.88	Male	Farmer	1	4	5	0	3	0.8	rvf_cs_v9_5	Tana 0rth	1	0
AVAQ78106	2014-01-30	Human	0	BSR020484	dddac_hs_v2_205	Daughter	Female	1				Gerrille	7	Gerrille	Gerrille		5	0	1	48		pastoral	1	dddac_hs_v2_205		1833	1833	1833	1	Negative	0	7	2	-1.16624	39.8487	104.6	3.88	Male	Farmer	1	4	5	0	3	0.8	rvf_cs_v9_5	Tana 0rth	1	0
AVAQ78077	2014-01-30	Human	0	BSR020456	dddac_hs_v2_197	Son	Male	0				Gerrille	7	Gerrille	Gerrille	Bula gerile	6	0	1	67	35	pastoral	1	dddac_hs_v2_197		1833	1833	1833	1	Negative	0	7	2	-1.16624	39.8487	104.6	3.88	Male	Farmer	1	4	5	0	3	0.8	rvf_cs_v9_5	Tana 0rth	1	0
AVAQ78075	2014-01-30	Human	0	BSR020442	dddac_hs_v2_197	Son	Male	0				Gerrille	7	Gerrille	Gerrille	Bula gerile	6	0	1	67	35	pastoral	1	dddac_hs_v2_197		1841	1841	1841	0	Negative	0	17	3	-1.16547	39.8483	107.2	4.76	Male	Farmer	4	1	5	0	5	0.2	rvf_cs_v9_15	Tana 0rth	1	0
AVAQ78165	2014-01-30	Human	0	BSR020500	dddac_hs_v2_213	Daughter	Female	1				Gerrille	7	Gerrille	Gerrille	Gerille	6	0	1	56	56	pastoral	1	dddac_hs_v2_213		1841	1841	1841	0	Negative	0	17	3	-1.16547	39.8483	107.2	4.76	Male	Farmer	4	1	5	0	5	0.2	rvf_cs_v9_15	Tana 0rth	1	0
AVAQ78171	2014-01-30	Human	0	BSR020439	dddac_hs_v2_200	Daughter	Female	1				Gerrille	7	Gerrille	Gerrille		6	0	1	38		pastoral	1	dddac_hs_v2_200		1841	1841	1841	0	Negative	0	17	3	-1.16547	39.8483	107.2	4.76	Male	Farmer	4	1	5	0	5	0.2	rvf_cs_v9_15	Tana 0rth	1	0
AVAQ78046	2014-01-30	Human	0	BSR020515	dddac_hs_v2_204	Daughter	Female	1				Gerrille	7	Gerrille	Gerrille		6	0	1	50		pastoral	1	dddac_hs_v2_204		2022	2022	2022	0	Negative	0	7	2	-1.17886	39.8571	98.2	2.96	Male	Watchman	7	6	13	1	6	0.461539	rvf_cs_v8_19	Tana 0rth	1	0
AVAQ78222	2014-01-30	Human	0	BSR020487	dddac_hs_v2_211	Daughter	Female	1				Gerrille	7	Gerrille	Gerrille		6	0	1	32		pastoral	1	dddac_hs_v2_211		2022	2022	2022	0	Negative	0	7	2	-1.17886	39.8571	98.2	2.96	Male	Watchman	7	6	13	1	6	0.461539	rvf_cs_v8_19	Tana 0rth	1	0
AVAQ78191	2014-01-30	Human	0	BSR020520	dddac_hs_v2_208	Daughter	Female	1				Gerrille	7	Gerrille	Gerrille	Bullajawak	7	0	1	50	30	pastoral	1	dddac_hs_v2_208		2022	2022	2022	0	Negative	0	7	2	-1.17886	39.8571	98.2	2.96	Male	Watchman	7	6	13	1	6	0.461539	rvf_cs_v8_19	Tana 0rth	1	0
AVAQ78062	2014-01-30	Human	0	BSR020435	dddac_hs_v2_197	Son	Male	0				Gerrille	7	Gerrille	Gerrille	Bula gerile	7	0	1	67	35	pastoral	1	dddac_hs_v2_197		2022	2022	2022	0	Negative	0	7	2	-1.17886	39.8571	98.2	2.96	Male	Watchman	7	6	13	1	6	0.461539	rvf_cs_v8_19	Tana 0rth	1	0
AVAQ79977	2014-02-06	Human	0	BSR020795	dddac_hs_v2_356	Daughter	Female	1				Gerrille	7	Gerrille	Gerrille		7	0	1	50		pastoral	1	dddac_hs_v2_356		3001	3001	3001	1	Negative	0	6	1	-1.12629	39.7533	115.9	2.96	Male	Pastoralist	6	4	10	0	3	0.4	rvf_cs_v9_43	Tana 0rth	1	0
AVAQ78163	2014-01-30	Human	0	BSR020433	dddac_hs_v2_199	Daughter	Female	1				Gerrille	7	Gerrille	Gerrille		7	0	1	78		pastoral	1	dddac_hs_v2_199		3001	3001	3001	1	Negative	0	6	1	-1.12629	39.7533	115.9	2.96	Male	Pastoralist	6	4	10	0	3	0.4	rvf_cs_v9_43	Tana 0rth	1	0
AVAQ78071	2014-01-30	Human	0	BSR020458	dddac_hs_v2_199	Daughter	Female	1				Gerrille	7	Gerrille	Gerrille		7	0	1	78		pastoral	1	dddac_hs_v2_199		3001	3001	3001	1	Positive	1	6	1	-1.12629	39.7533	115.9	2.96	Male	Pastoralist	6	4	10	0	3	0.4	rvf_cs_v9_43	Tana 0rth	1	0
AVAQ78143	2014-01-30	Human	0	BSR020468	dddac_hs_v2_202	Granddaughter	Female	1				Gerrille	7	Gerrille	Gerrille		8	0	1	63		pastoral	1	dddac_hs_v2_202		3001	3001	3001	1	Negative	0	6	1	-1.12629	39.7533	115.9	2.96	Male	Pastoralist	6	4	10	0	3	0.4	rvf_cs_v9_43	Tana 0rth	1	0
AVAQ78214	2014-01-30	Human	0	BSR020482	dddac_hs_v2_211	Son	Male	0				Gerrille	7	Gerrille	Gerrille		8	0	1	32		pastoral	1	dddac_hs_v2_211		3001	3001	3001	1	Negative	0	6	1	-1.12629	39.7533	115.9	2.96	Male	Pastoralist	6	4	10	0	3	0.4	rvf_cs_v9_43	Tana 0rth	1	0
AVAQ78144	2014-01-30	Human	0	BSR020523	dddac_hs_v2_212	Son	Male	0				Gerrille	7	Gerrille	Gerrille		8	0	1	34		pastoral	1	dddac_hs_v2_212		3002	3002	3002	1	Negative	0	6	1	-1.12629	39.7533	112.3	3.2	Male	Pastoralist	7	7	14	1	6	0.5	rvf_cs_v9_52	Tana 0rth	1	0
AVAQ78170	2014-01-30	Human	0	BSR020466	dddac_hs_v2_215	Son	Male	0				Gerrille	7	Gerrille	Gerrille		10	0	2	38		pastoral	1	dddac_hs_v2_215		3002	3002	3002	1	Negative	0	6	1	-1.12629	39.7533	112.3	3.2	Male	Pastoralist	7	7	14	1	6	0.5	rvf_cs_v9_52	Tana 0rth	1	0
AVAQ78215	2014-01-30	Human	0	BSR020502	dddac_hs_v2_212	Daughter	Female	1				Gerrille	7	Gerrille	Gerrille		10	0	2	34		pastoral	1	dddac_hs_v2_212		3002	3002	3002	1	Negative	0	6	1	-1.12629	39.7533	112.3	3.2	Male	Pastoralist	7	7	14	1	6	0.5	rvf_cs_v9_52	Tana 0rth	1	0
AVAQ79959	2014-02-06	Human	0	BSR020806	dddac_hs_v2_352	Son	Male	0				Gerrille	7	Gerrille	Gerrille		10	0	2	43		pastoral	1	dddac_hs_v2_352		3002	3002	3002	1	Negative	0	6	1	-1.12629	39.7533	112.3	3.2	Male	Pastoralist	7	7	14	1	6	0.5	rvf_cs_v9_52	Tana 0rth	1	0
AVAQ80033	2014-02-06	Human	0	BSR020804	dddac_hs_v2_354	Daughter	Female	1				Gerrille	7	Gerrille	Gerrille		11	0	2	36		pastoral	1	dddac_hs_v2_354		3003	3003	3003	0	Negative	0	9	2	-1.12474	39.7569	115.5	3.32	Male	Chief	5	9	14	1	8	0.642857	rvf_cs_v9_57	Tana 0rth	1	0
AVAQ80000	2014-02-06	Human	0	BSR020803	dddac_hs_v2_353	Daughter	Female	1				Gerrille	7	Gerrille	Gerrille		12	0	2	47		pastoral	1	dddac_hs_v2_353		3003	3003	3003	0	Negative	0	9	2	-1.12474	39.7569	115.5	3.32	Male	Chief	5	9	14	1	8	0.642857	rvf_cs_v9_57	Tana 0rth	1	0
AVAQ78134	2014-01-30	Human	0	BSR020462	dddac_hs_v2_199	Son	Male	0				Gerrille	7	Gerrille	Gerrille		12	0	2	78		pastoral	1	dddac_hs_v2_199		3003	3003	3003	0	Negative	0	9	2	-1.12474	39.7569	115.5	3.32	Male	Chief	5	9	14	1	8	0.642857	rvf_cs_v9_57	Tana 0rth	1	0
AVAQ79995	2014-02-06	Human	0	BSR020809	dddac_hs_v2_351	Daughter	Female	1				Gerrille	7	Gerrille	Gerrille		14	0	2	62		pastoral	1	dddac_hs_v2_351		3003	3003	3003	0	Negative	0	9	2	-1.12474	39.7569	115.5	3.32	Male	Chief	5	9	14	1	8	0.642857	rvf_cs_v9_57	Tana 0rth	1	0
AVAQ78125	2014-01-30	Human	0	BSR020425	dddac_hs_v2_203	Grandson	Male	0				Gerrille	7	Gerrille	Gerrille		15	0	2	68		pastoral	1	dddac_hs_v2_203		3004	3004			Negative	0	6	1	-1.12474	39.7569	118	3.32	Male	Pastoralist	5	3	8	0	7	0.375	rvf_cs_v9_46	Tana 0rth	1	0
AVAQ78158	2014-01-30	Human	0	BSR020493	dddac_hs_v2_213	Son	Male	0				Gerrille	7	Gerrille	Gerrille	Gerille	18	1	2	56	56	pastoral	1	dddac_hs_v2_213		3004	3004			Negative	0	6	1	-1.12474	39.7569	118	3.32	Male	Pastoralist	5	3	8	0	7	0.375	rvf_cs_v9_46	Tana 0rth	1	0
AVAQ79968	2014-02-06	Human	0	BSR020800	dddac_hs_v2_355	Wife	Female	1				Gerrille	7	Gerrille	Gerrille		20	1	3	29		pastoral	1	dddac_hs_v2_355		3004	3004			Negative	0	6	1	-1.12474	39.7569	118	3.32	Male	Pastoralist	5	3	8	0	7	0.375	rvf_cs_v9_46	Tana 0rth	1	0
AVAQ78053	2014-01-30	Human	0	BSR020474	dddac_hs_v2_201	Household Head	Female	1	Pastoralist	pastoralist	0	Gerrille	7	Gerrille	Gerrille	Gerille	22	1	3	22	25	pastoral	1	dddac_hs_v2_201		3004	3004			Negative	0	6	1	-1.12474	39.7569	118	3.32	Male	Pastoralist	5	3	8	0	7	0.375	rvf_cs_v9_46	Tana 0rth	1	0
AVAQ78220	2014-01-30	Human	0	BSR020488	dddac_hs_v2_210	Sister	Female	1				Gerrille	7	Gerrille	Gerrille		22	1	3	46		pastoral	1	dddac_hs_v2_210		3005	3005	3005	0	Positive	1	6	1	-1.12912	39.7586	86	3.6	Male	Pastoralist	8	7	15	1	5	0.466667	rvf_cs_v9_54	Tana 0rth	1	0
AVAQ78296	2014-01-30	Human	0	BSR020479	dddac_hs_v2_207	Household Head	Female	1	0ne	other	3	Gerrille	7	Gerrille	Gerrille		23	1	3	23		pastoral	1	dddac_hs_v2_207		3005	3005	3005	0	Negative	0	6	1	-1.12912	39.7586	86	3.6	Male	Pastoralist	8	7	15	1	5	0.466667	rvf_cs_v9_54	Tana 0rth	1	0
AVAQ78198	2014-01-30	Human	0	BSR020489	dddac_hs_v2_210	Wife	Female	1	Housewife	other	3	Gerrille	7	Gerrille	Gerrille		23	1	3	46		pastoral	1	dddac_hs_v2_210		3005	3005	3005	0	Positive	1	6	1	-1.12912	39.7586	86	3.6	Male	Pastoralist	8	7	15	1	5	0.466667	rvf_cs_v9_54	Tana 0rth	1	0
AVAQ78218	2014-01-30	Human	0	BSR020486	dddac_hs_v2_211	Wife	Female	1	Housewife	other	3	Gerrille	7	Gerrille	Gerrille		24	1	3	32		pastoral	1	dddac_hs_v2_211		3005	3005	3005	0	Negative	0	6	1	-1.12912	39.7586	86	3.6	Male	Pastoralist	8	7	15	1	5	0.466667	rvf_cs_v9_54	Tana 0rth	1	0
AVAQ78154	2014-01-30	Human	0	BSR020505	dddac_hs_v2_214	Household Head	Female	1	Pastoralist	pastoralist	0	Gerrille	7	Gerrille	Gerrille		25	1	3	25		pastoral	1	dddac_hs_v2_214		3005	3005	3005	0	Negative	0	6	1	-1.12912	39.7586	86	3.6	Male	Pastoralist	8	7	15	1	5	0.466667	rvf_cs_v9_54	Tana 0rth	1	0
AVAQ79990	2014-02-06	Human	0	BSR020801	dddac_hs_v2_354	Wife	Female	1				Gerrille	7	Gerrille	Gerrille		25	1	3	36		pastoral	1	dddac_hs_v2_354		3006	3006	3006	1	Negative	0	6	1	-1.13126	39.7508	121.3	2.96	Male	Pastoralist	1	7	8	0	7	0.875	rvf_cs_v9_48	Tana 0rth	1	0
AVAQ80011	2014-02-06	Human	0	BSR020798	dddac_hs_v2_356	Daughter	Female	1				Gerrille	7	Gerrille	Gerrille		25	1	3	50		pastoral	1	dddac_hs_v2_356		3006	3006	3006	1	Negative	0	6	1	-1.13126	39.7508	121.3	2.96	Male	Pastoralist	1	7	8	0	7	0.875	rvf_cs_v9_48	Tana 0rth	1	0
AVAQ78173	2014-01-30	Human	0	BSR020477	dddac_hs_v2_209	Household Head	Female	1	Pastoralist	pastoralist	0	Gerrille	7	Gerrille	Gerrille	Gerile	26	1	3	26	29	pastoral	1	dddac_hs_v2_209		3006	3006	3006	1	Negative	0	6	1	-1.13126	39.7508	121.3	2.96	Male	Pastoralist	1	7	8	0	7	0.875	rvf_cs_v9_48	Tana 0rth	1	0
AVAQ78051	2014-01-30	Human	0	BSR020467	dddac_hs_v2_197	Wife	Female	1	Housewife	other	3	Gerrille	7	Gerrille	Gerrille	Bula gerile	28	1	3	67	35	pastoral	1	dddac_hs_v2_197		3006	3006	3006	1	Negative	0	6	1	-1.13126	39.7508	121.3	2.96	Male	Pastoralist	1	7	8	0	7	0.875	rvf_cs_v9_48	Tana 0rth	1	0
AVAQ78080	2014-01-30	Human	0	BSR020478	dddac_hs_v2_205	Wife	Female	1	Housewife	other	3	Gerrille	7	Gerrille	Gerrille		28	1	3	48		pastoral	1	dddac_hs_v2_205		3006	3006	3006	1	Negative	0	6	1	-1.13126	39.7508	121.3	2.96	Male	Pastoralist	1	7	8	0	7	0.875	rvf_cs_v9_48	Tana 0rth	1	0
AVAQ78065	2014-01-30	Human	0	BSR020481	dddac_hs_v2_206	Household Head	Male	0	Pastoralist	pastoralist	0	Gerrille	7	Gerrille	Gerrille		28	1	3	28		pastoral	1	dddac_hs_v2_206		3007	3007	3007	0	Negative	0	6	1	-1.13109	39.7511	115.8	3.04	Male	Pastoralist	1	2	3	0	3	0.666667	rvf_cs_v9_53	Tana 0rth	1	0
AVAQ78223	2014-01-30	Human	0	BSR020480	dddac_hs_v2_212	Wife	Female	1	Housewife	other	3	Gerrille	7	Gerrille	Gerrille		28	1	3	34		pastoral	1	dddac_hs_v2_212		3008	3008	3008	1	Negative	0	6	1	-1.13126	39.7508	124.6	3.28	Male	Pastoralist	3	4	7	0	7	0.571429	rvf_cs_v9_58	Tana 0rth	1	0
AVAQ78092	2014-01-30	Human	0	BSR020460	dddac_hs_v2_198	Wife	Female	1	Housewife	other	3	Gerrille	7	Gerrille	Gerrille		31	1	4	46		pastoral	1	dddac_hs_v2_198		3008	3008	3008	1	Negative	0	6	1	-1.13126	39.7508	124.6	3.28	Male	Pastoralist	3	4	7	0	7	0.571429	rvf_cs_v9_58	Tana 0rth	1	0
AVAQ78210	2014-01-30	Human	0	BSR020475	dddac_hs_v2_208	Wife	Female	1				Gerrille	7	Gerrille	Gerrille	Bullajawak	32	1	4	50	30	pastoral	1	dddac_hs_v2_208		3008	3008	3008	1	Negative	0	6	1	-1.13126	39.7508	124.6	3.28	Male	Pastoralist	3	4	7	0	7	0.571429	rvf_cs_v9_58	Tana 0rth	1	0
AVAQ78139	2014-01-30	Human	0	BSR020476	dddac_hs_v2_206	Wife	Female	1	Housewife	other	3	Gerrille	7	Gerrille	Gerrille		32	1	4	28		pastoral	1	dddac_hs_v2_206		3009	3009	3009	0	Negative	0	6	1	-1.13128	39.7509	124.9	3.4	Male	Pastoralist	5	5	10	0	9	0.5	rvf_cs_v9_49	Tana 0rth	1	0
AVAQ78137	2014-01-30	Human	0	BSR020436	dddac_hs_v2_199	Wife	Female	1	Housewife	other	3	Gerrille	7	Gerrille	Gerrille		32	1	4	78		pastoral	1	dddac_hs_v2_199		3009	3009	3009	0	Negative	0	6	1	-1.13128	39.7509	124.9	3.4	Male	Pastoralist	5	5	10	0	9	0.5	rvf_cs_v9_49	Tana 0rth	1	0
AVAQ79949	2014-02-06	Human	0	BSR020802	dddac_hs_v2_354	Household Head	Male	0	Pastoralist	pastoralist	0	Gerrille	7	Gerrille	Gerrille		36	1	4	36		pastoral	1	dddac_hs_v2_354		3009	3009	3009	0	Negative	0	6	1	-1.13128	39.7509	124.9	3.4	Male	Pastoralist	5	5	10	0	9	0.5	rvf_cs_v9_49	Tana 0rth	1	0
AVAQ78138	2014-01-30	Human	0	BSR020465	dddac_hs_v2_200	Household Head	Female	1	Pastoralist	pastoralist	0	Gerrille	7	Gerrille	Gerrille		38	1	4	38		pastoral	1	dddac_hs_v2_200		3009	3009	3009	0	Negative	0	6	1	-1.13128	39.7509	124.9	3.4	Male	Pastoralist	5	5	10	0	9	0.5	rvf_cs_v9_49	Tana 0rth	1	0
AVAQ79985	2014-02-06	Human	0	BSR020808	dddac_hs_v2_350	Wife	Female	1				Gerrille	7	Gerrille	Gerrille		38	1	4	55		pastoral	1	dddac_hs_v2_350		3021	3021	3021	0	Negative	0	9	2	-1.20977	39.9255	80.9	4.44	Male	Pastoralist	9	2	11	1	8	0.181818	rvf_cs_v9_51	Tana 0rth	1	0
AVAQ78049	2014-01-30	Human	0	BSR020450	dddac_hs_v2_204	Wife	Female	1	Housewife	other	3	Gerrille	7	Gerrille	Gerrille		40	1	4	50		pastoral	1	dddac_hs_v2_204		3022	3022	3022	1	Negative	0	9	2	-1.20914	39.9265	78.6	3.84	Male	Pastoralist	3	6	9	0	6	0.666667	rvf_cs_v9_55	Tana 0rth	1	0
AVAQ78097	2014-01-30	Human	0	BSR020428	dddac_hs_v2_198	Household Head	Male	0	Pastoralist	pastoralist	0	Gerrille	7	Gerrille	Gerrille		46	2	4	46		pastoral	1	dddac_hs_v2_198		3022	3022	3022	1	Positive	1	9	2	-1.20914	39.9265	78.6	3.84	Male	Pastoralist	3	6	9	0	6	0.666667	rvf_cs_v9_55	Tana 0rth	1	0
AVAQ78052	2014-01-30	Human	0	BSR020483	dddac_hs_v2_205	Household Head	Male	0	Pastoralist	pastoralist	0	Gerrille	7	Gerrille	Gerrille		48	2	4	48		pastoral	1	dddac_hs_v2_205		3023	3023	3023	1	Negative	0	17	3	-1.29475	39.7078	142.3	3.16	Male	Civil Servant	6	6	12	1	3	0.5	rvf_cs_v11_27	Tana River	2	0
AVAQ80026	2014-02-06	Human	0	BSR020796	dddac_hs_v2_356	Brother	Male	0	Pastoralist	pastoralist	0	Gerrille	7	Gerrille	Gerrille		48	2	4	50		pastoral	1	dddac_hs_v2_356		3023	3023	3023	1	Negative	0	17	3	-1.29475	39.7078	142.3	3.16	Male	Civil Servant	6	6	12	1	3	0.5	rvf_cs_v11_27	Tana River	2	0
AVAQ78135	2014-01-30	Human	0	BSR020521	dddac_hs_v2_204	Household Head	Male	0	Pastoralist	pastoralist	0	Gerrille	7	Gerrille	Gerrille		50	2	4	50		pastoral	1	dddac_hs_v2_204		3023	3023	3023	1	Negative	0	17	3	-1.29475	39.7078	142.3	3.16	Male	Civil Servant	6	6	12	1	3	0.5	rvf_cs_v11_27	Tana River	2	0
AVAQ80003	2014-02-06	Human	0	BSR020797	dddac_hs_v2_356	Household Head	Female	1	Pastoralist	pastoralist	0	Gerrille	7	Gerrille	Gerrille		50	2	4	50		pastoral	1	dddac_hs_v2_356		3023	3023	3023	1	Negative	0	17	3	-1.29475	39.7078	142.3	3.16	Male	Civil Servant	6	6	12	1	3	0.5	rvf_cs_v11_27	Tana River	2	0
AVAQ78202	2014-01-30	Human	0	BSR020511	dddac_hs_v2_213	Wife	Female	1	Housewife	other	3	Gerrille	7	Gerrille	Gerrille	Gerille	55	2	4	56	56	pastoral	1	dddac_hs_v2_213		3023	3023	3023	1	Negative	0	17	3	-1.29475	39.7078	142.3	3.16	Male	Civil Servant	6	6	12	1	3	0.5	rvf_cs_v11_27	Tana River	2	0
AVAQ79961	2014-02-06	Human	0	BSR020811	dddac_hs_v2_350	Household Head	Male	0	Pastoralist	pastoralist	0	Gerrille	7	Gerrille	Gerrille		55	2	4	55		pastoral	1	dddac_hs_v2_350		3024	3024	3024	0	Negative	0	7	2	-1.29479	39.7051	136.3	3.52	Male	Pastoralist	6	8	14	1	2	0.571429	rvf_cs_v11_28	Tana River	2	0
AVAQ79973	2014-02-06	Human	0	BSR020814	dddac_hs_v2_351	Household Head	Female	1	Pastoralist	pastoralist	0	Gerrille	7	Gerrille	Gerrille		62	2	4	62		pastoral	1	dddac_hs_v2_351		3024	3024	3024	0	Positive	1	7	2	-1.29479	39.7051	136.3	3.52	Male	Pastoralist	6	8	14	1	2	0.571429	rvf_cs_v11_28	Tana River	2	0
AVAQ78084	2014-01-30	Human	0	BSR020473	dddac_hs_v2_202	Household Head	Female	1	Pastoralist	pastoralist	0	Gerrille	7	Gerrille	Gerrille		63	2	4	63		pastoral	1	dddac_hs_v2_202		3024	3024	3024	0	Negative	0	7	2	-1.29479	39.7051	136.3	3.52	Male	Pastoralist	6	8	14	1	2	0.571429	rvf_cs_v11_28	Tana River	2	0
AVAQ78091	2014-01-30	Human	0	BSR020444	dddac_hs_v2_197	Household Head	Male	0	Pastoralist	pastoralist	0	Gerrille	7	Gerrille	Gerrille	Bula gerile	67	2	4	67	35	pastoral	1	dddac_hs_v2_197		3024	3024	3024	0	Negative	0	7	2	-1.29479	39.7051	136.3	3.52	Male	Pastoralist	6	8	14	1	2	0.571429	rvf_cs_v11_28	Tana River	2	0
AVAQ78308	2014-01-30	Human	0	BSR020426	dddac_hs_v2_203	Household Head	Female	1	Pastoralist	pastoralist	0	Gerrille	7	Gerrille	Gerrille		68	2	4	68		pastoral	1	dddac_hs_v2_203		3024	3024	3024	0	Negative	0	7	2	-1.29479	39.7051	136.3	3.52	Male	Pastoralist	6	8	14	1	2	0.571429	rvf_cs_v11_28	Tana River	2	0
AVAQ78096	2014-01-30	Human	0	BSR020443	dddac_hs_v2_215	Mother	Female	1				Gerrille	7	Gerrille	Gerrille		70	2	4	38		pastoral	1	dddac_hs_v2_215		3027	3027	3027	1	Positive	1	7	2	-1.2945	39.7062	135.9	3.48	Male	Pastoralist	4	4	8	0	3	0.5	rvf_cs_v11_26	Tana River	2	0
AVAQ76220	2014-02-06	Human	0	BSR018917	dddac_hs_v2_343	Son	Male	0				Gururi	8	Gururi	Gururi	Gururi	6	0	1	50	52	pastoral	1	dddac_hs_v2_343		3027	3027	3027	1	Negative	0	7	2	-1.2945	39.7062	135.9	3.48	Male	Pastoralist	4	4	8	0	3	0.5	rvf_cs_v11_26	Tana River	2	0
AVAQ76209	2014-02-06	Human	0	BSR018879	dddac_hs_v2_339	Son	Female	1				Gururi	8	Gururi	Gururi	Gururi	7	0	1	50	56	pastoral	1	dddac_hs_v2_339		3028	3028	3028	0	Negative	0	7	2	-1.29221	39.7092	132.8	3.52	Male	Pastoralist	6	4	10	0	10	0.4	rvf_cs_v11_20	Tana River	2	0
AVAQ76057	2014-02-06	Human	0	BSR018915	dddac_hs_v2_339	Son	Male	0				Gururi	8	Gururi	Gururi	Gururi	7	0	1	50	56	pastoral	1	dddac_hs_v2_339		3028	3028	3028	0	Negative	0	7	2	-1.29221	39.7092	132.8	3.52	Male	Pastoralist	6	4	10	0	10	0.4	rvf_cs_v11_20	Tana River	2	0
AVAQ76231	2014-02-06	Human	0	BSR018679	dddac_hs_v2_343	Son	Male	0				Gururi	8	Gururi	Gururi	Gururi	7	0	1	50	52	pastoral	1	dddac_hs_v2_343		3028	3028	3028	0	Negative	0	7	2	-1.29221	39.7092	132.8	3.52	Male	Pastoralist	6	4	10	0	10	0.4	rvf_cs_v11_20	Tana River	2	0
AVAQ76247	2014-02-06	Human	0	BSR018901	dddac_hs_v2_341	Daughter	Female	1				Gururi	8	Gururi	Gururi	Gururi	8	0	1	36	23	pastoral	1	dddac_hs_v2_341		3028	3028	3028	0	Negative	0	7	2	-1.29221	39.7092	132.8	3.52	Male	Pastoralist	6	4	10	0	10	0.4	rvf_cs_v11_20	Tana River	2	0
AVAQ76198	2014-02-06	Human	0	BSR018678	dddac_hs_v2_342	Daughter	Female	1				Gururi	8	Gururi	Gururi	Gururi manyata	12	0	2	71	42	pastoral	1	dddac_hs_v2_342		3028	3028	3028	0	Negative	0	7	2	-1.29221	39.7092	132.8	3.52	Male	Pastoralist	6	4	10	0	10	0.4	rvf_cs_v11_20	Tana River	2	0
AVAQ76249	2014-02-06	Human	0	BSR018881	dddac_hs_v2_340	Daughter	Female	1				Gururi	8	Gururi	Gururi	Gururi	12	0	2	50	50	pastoral	1	dddac_hs_v2_340		3029	3029	3029	1	Negative	0	6	1	-1.29478	39.7051	136.4	3.6	Male	Pastoralist	6	7	13	1	7	0.538462	rvf_cs_v11_21	Tana River	2	0
AVAQ76203	2014-02-06	Human	0	BSR018916	dddac_hs_v2_343	Daughter	Female	1				Gururi	8	Gururi	Gururi	Gururi	14	0	2	50	52	pastoral	1	dddac_hs_v2_343		3029	3029	3029	1	Positive	1	6	1	-1.29478	39.7051	136.4	3.6	Male	Pastoralist	6	7	13	1	7	0.538462	rvf_cs_v11_21	Tana River	2	0
AVAQ76048	2014-02-06	Human	0	BSR018902	dddac_hs_v2_340	Wife	Female	1	Pastoralist	pastoralist	0	Gururi	8	Gururi	Gururi	Gururi	22	1	3	50	50	pastoral	1	dddac_hs_v2_340		3029	3029	3029	1	Negative	0	6	1	-1.29478	39.7051	136.4	3.6	Male	Pastoralist	6	7	13	1	7	0.538462	rvf_cs_v11_21	Tana River	2	0
AVAQ76196	2014-02-06	Human	0	BSR018912	dddac_hs_v2_338	Son	Male	0	Herdsman	pastoralist	0	Gururi	8	Gururi	Gururi	Gururi manyata	25	1	3	53	50	pastoral	1	dddac_hs_v2_338		3029	3029	3029	1	Negative	0	6	1	-1.29478	39.7051	136.4	3.6	Male	Pastoralist	6	7	13	1	7	0.538462	rvf_cs_v11_21	Tana River	2	0
AVAQ76052	2014-02-06	Human	0	BSR018892	dddac_hs_v2_341	Wife	Female	1	Pastoralist	pastoralist	0	Gururi	8	Gururi	Gururi	Gururi	25	1	3	36	23	pastoral	1	dddac_hs_v2_341		3029	3029	3029	1	Negative	0	6	1	-1.29478	39.7051	136.4	3.6	Male	Pastoralist	6	7	13	1	7	0.538462	rvf_cs_v11_21	Tana River	2	0
AVAQ76064	2014-02-06	Human	0	BSR018891	dddac_hs_v2_340	Wife	Female	1	Pastoralist	pastoralist	0	Gururi	8	Gururi	Gururi	Gururi	25	1	3	50	50	pastoral	1	dddac_hs_v2_340		3030	3030	3030	0	Negative	0	9	2	-1.29638	39.7055	130.7	4.04	Male	Pastoralist	5	11	16	1	7	0.6875	rvf_cs_v11_29	Tana River	2	0
AVAQ76204	2014-02-06	Human	0	BSR018913	dddac_hs_v2_341	Wife	Female	1	Pastoralist	pastoralist	0	Gururi	8	Gururi	Gururi	Gururi	27	1	3	36	23	pastoral	1	dddac_hs_v2_341		3030	3030	3030	0	Negative	0	9	2	-1.29638	39.7055	130.7	4.04	Male	Pastoralist	5	11	16	1	7	0.6875	rvf_cs_v11_29	Tana River	2	0
AVAQ76262	2014-02-06	Human	0	BSR018923	dddac_hs_v2_338	Son	Male	0	Pastoralist	pastoralist	0	Gururi	8	Gururi	Gururi	Gururi manyata	30	1	3	53	50	pastoral	1	dddac_hs_v2_338		3030	3030	3030	0	Negative	0	9	2	-1.29638	39.7055	130.7	4.04	Male	Pastoralist	5	11	16	1	7	0.6875	rvf_cs_v11_29	Tana River	2	0
AVAQ76245	2014-02-06	Human	0	BSR018877	dddac_hs_v2_343	Wife	Female	1	Pastoralist	pastoralist	0	Gururi	8	Gururi	Gururi	Gururi	30	1	3	50	52	pastoral	1	dddac_hs_v2_343		3030	3030	3030	0	Positive	1	9	2	-1.29638	39.7055	130.7	4.04	Male	Pastoralist	5	11	16	1	7	0.6875	rvf_cs_v11_29	Tana River	2	0
AVAQ76258	2014-02-06	Human	0	BSR018906	dddac_hs_v2_342	Wife	Female	1	Pastoralist	pastoralist	0	Gururi	8	Gururi	Gururi	Gururi manyata	38	1	4	71	42	pastoral	1	dddac_hs_v2_342		3031	3031	3031	1	Negative	0	9	2	-1.47345	39.997	69.3	3.76	Male	Farmer	2	3	5	0	4	0.6	rvf_cs_v12_46	Tana River	2	0
AVAQ76063	2014-02-06	Human	0	BSR018905	dddac_hs_v2_339	Wife	Female	1	Pastoralist	pastoralist	0	Gururi	8	Gururi	Gururi	Gururi	45	2	4	50	56	pastoral	1	dddac_hs_v2_339		3031	3031	3031	1	Negative	0	9	2	-1.47345	39.997	69.3	3.76	Male	Farmer	2	3	5	0	4	0.6	rvf_cs_v12_46	Tana River	2	0
AVAQ76194	2014-02-06	Human	0	BSR018677	dddac_hs_v2_339	Brother	Male	0	Pastoralist	pastoralist	0	Gururi	8	Gururi	Gururi	Gururi	45	2	4	50	56	pastoral	1	dddac_hs_v2_339		3032	3032	3032	1	Negative	0	7	2	-1.47342	39.997	69.8	3.52	Male	Farmer	4	3	7	0	7	0.428571	rvf_cs_v12_42	Tana River	2	0
AVAQ76234	2014-02-06	Human	0	BSR018884	dddac_hs_v2_338	Wife	Female	1	Pastoralist	pastoralist	0	Gururi	8	Gururi	Gururi	Gururi manyata	47	2	4	53	50	pastoral	1	dddac_hs_v2_338		3032	3032	3032	1	Negative	0	7	2	-1.47342	39.997	69.8	3.52	Male	Farmer	4	3	7	0	7	0.428571	rvf_cs_v12_42	Tana River	2	0
AVAQ76068	2014-02-06	Human	0	BSR018890	dddac_hs_v2_340	Wife	Female	1	Pastoralist	pastoralist	0	Gururi	8	Gururi	Gururi	Gururi	47	2	4	50	50	pastoral	1	dddac_hs_v2_340		3032	3032	3032	1	Negative	0	7	2	-1.47342	39.997	69.8	3.52	Male	Farmer	4	3	7	0	7	0.428571	rvf_cs_v12_42	Tana River	2	0
AVAQ76058	2014-02-06	Human	0	BSR018893	dddac_hs_v2_339	Household Head	Male	0	Pastoralist	pastoralist	0	Gururi	8	Gururi	Gururi	Gururi	50	2	4	50	56	pastoral	1	dddac_hs_v2_339		3034	3034	3034	0	Negative	0	9	2	-1.47404	39.9945	76.3	4.28	Male	Farmer	5	4	9	0	4	0.444444	rvf_cs_v12_35	Tana River	2	0
AVAQ76212	2014-02-06	Human	0	BSR018878	dddac_hs_v2_342	Brother	Male	0	Pastoralist	pastoralist	0	Gururi	8	Gururi	Gururi	Gururi manyata	50	2	4	71	42	pastoral	1	dddac_hs_v2_342		3034	3034	3034	0	Positive	1	9	2	-1.47404	39.9945	76.3	4.28	Male	Farmer	5	4	9	0	4	0.444444	rvf_cs_v12_35	Tana River	2	0
AVAQ76205	2014-02-06	Human	0	BSR018895	dddac_hs_v2_343	Household Head	Male	0	Pastoralist	pastoralist	0	Gururi	8	Gururi	Gururi	Gururi	50	2	4	50	52	pastoral	1	dddac_hs_v2_343		3034	3034	3034	0	Negative	0	9	2	-1.47404	39.9945	76.3	4.28	Male	Farmer	5	4	9	0	4	0.444444	rvf_cs_v12_35	Tana River	2	0
AVAQ76211	2014-02-06	Human	0	BSR018675	dddac_hs_v2_340	Household Head	Male	0	Pastoralist	pastoralist	0	Gururi	8	Gururi	Gururi	Gururi	50	2	4	50	50	pastoral	1	dddac_hs_v2_340		3034	3034	3034	0	Negative	0	9	2	-1.47404	39.9945	76.3	4.28	Male	Farmer	5	4	9	0	4	0.444444	rvf_cs_v12_35	Tana River	2	0
AVAQ76208	2014-02-06	Human	0	BSR018880	dddac_hs_v2_341	Mother	Female	1	Pastoralist	pastoralist	0	Gururi	8	Gururi	Gururi	Gururi	57	2	4	36	23	pastoral	1	dddac_hs_v2_341		3034	3034	3034	0	Negative	0	9	2	-1.47404	39.9945	76.3	4.28	Male	Farmer	5	4	9	0	4	0.444444	rvf_cs_v12_35	Tana River	2	0
AVAQ76067	2014-02-06	Human	0	BSR018882	dddac_hs_v2_338	Brother	Male	0	Pastoralist	pastoralist	0	Gururi	8	Gururi	Gururi	Gururi manyata	60	2	4	53	50	pastoral	1	dddac_hs_v2_338		3036	3036	3036	1	Negative	0	6	1	-1.47405	39.9945	78.4	3.08	Male	Farmer	6	8	14	1	5	0.571429	rvf_cs_v12_36	Tana River	2	0
AVAQ77605	2013-12-20	Human	0	BSR020358	dddac_hs_v2_122	Granddaughter	Male	0				Handaro	9	Handaro	Handaro	Handaro	6	0	1	60	60	pastoral	1	dddac_hs_v2_122		3036	3036	3036	1	Positive	1	6	1	-1.47405	39.9945	78.4	3.08	Male	Farmer	6	8	14	1	5	0.571429	rvf_cs_v12_36	Tana River	2	0
AVAQ77604	2013-12-20	Human	0	BSR020372	dddac_hs_v2_117	Son	Male	0				Handaro	9	Handaro	Handaro	Handaro	7	0	1	49	49	pastoral	1	dddac_hs_v2_117		3036	3036	3036	1	Negative	0	6	1	-1.47405	39.9945	78.4	3.08	Male	Farmer	6	8	14	1	5	0.571429	rvf_cs_v12_36	Tana River	2	0
AVAQ77743	2013-12-20	Human	0	BSR020359	dddac_hs_v2_121	Son	Male	0				Handaro	9	Handaro	Handaro	Handaro	8	0	1	35	32	pastoral	1	dddac_hs_v2_121		3038	3038	3038	1	Negative	0	9	2	-1.46256	39.9993	67.2	3.16	Male	Farmer	3	5	8	0	6	0.625	rvf_cs_v12_40	Tana River	2	0
AVAQ77714	2013-12-20	Human	0	BSR020360	dddac_hs_v2_120	Son	Male	0				Handaro	9	Handaro	Handaro	Handaro	8	0	1	40	40	pastoral	1	dddac_hs_v2_120		3039	3039	3039	0	Negative	0	9	2	-1.46255	39.9993	67.7	3.72	Male	Farmer	3	3	6	0	7	0.5	rvf_cs_v12_39	Tana River	2	0
AVAQ77593	2013-12-20	Human	0	BSR020331	dddac_hs_v2_118	Son	Male	0				Handaro	9	Handaro	Handaro	Handaro	9	0	2	37	38	pastoral	1	dddac_hs_v2_118		3041	3041	3041	0	Positive	1	7	2	-1.46256	39.9993	67.7	4.16	Female	Pastoralist	2	3	5	0	5	0.6	rvf_cs_v12_43	Tana River	2	0
AVAQ77631	2013-12-20	Human	0	BSR020354	dddac_hs_v2_112	Daughter	Female	1				Handaro	9	Handaro	Handaro	Handaro	12	0	2	49	49	pastoral	1	dddac_hs_v2_112		3045	3045	3045	0	Negative	0	9	2	-1.47404	39.9945	75.7	3.16	Male	Farmer	5	6	11	1	5	0.545455	rvf_cs_v12_45	Tana River	2	0
AVAQ77744	2013-12-20	Human	0	BSR020343	dddac_hs_v2_114	Daughter	Female	1				Handaro	9	Handaro	Handaro	Handaro	12	0	2	76	37	pastoral	1	dddac_hs_v2_114		3045	3045	3045	0	Negative	0	9	2	-1.47404	39.9945	75.7	3.16	Male	Farmer	5	6	11	1	5	0.545455	rvf_cs_v12_45	Tana River	2	0
AVAQ77613	2013-12-20	Human	0	BSR020370	dddac_hs_v2_120	Son	Male	0				Handaro	9	Handaro	Handaro	Handaro	12	0	2	40	40	pastoral	1	dddac_hs_v2_120		3047	3047	3047	1	Negative	0	9	2	-1.48037	39.9866	72.5	3.6	Male	Farmer	3	5	8	0	5	0.625	rvf_cs_v13_58	Tana River	2	0
AVAQ77739	2013-12-20	Human	0	BSR020353	dddac_hs_v2_113	Daughter	Female	1				Handaro	9	Handaro	Handaro	Handaro	15	0	2	68	28	pastoral	1	dddac_hs_v2_113		3048	3048	3048	0	Negative	0	9	2	-1.48037	39.9866	72.7	3.04	Female	Farmer	6	4	10	0	7	0.4	rvf_cs_v13_55	Tana River	2	0
AVAQ77741	2013-12-20	Human	0	BSR020373	dddac_hs_v2_113	Son	Male	0				Handaro	9	Handaro	Handaro	Handaro	16	0	2	68	28	pastoral	1	dddac_hs_v2_113		3048	3048	3048	0	Positive	1	9	2	-1.48037	39.9866	72.7	3.04	Female	Farmer	6	4	10	0	7	0.4	rvf_cs_v13_55	Tana River	2	0
AVAQ77610	2013-12-20	Human	0	BSR020374	dddac_hs_v2_113	Daughter	Female	1				Handaro	9	Handaro	Handaro	Handaro	20	1	3	68	28	pastoral	1	dddac_hs_v2_113		3048	3048	3048	0	Positive	1	9	2	-1.48037	39.9866	72.7	3.04	Female	Farmer	6	4	10	0	7	0.4	rvf_cs_v13_55	Tana River	2	0
AVAQ78123	2014-01-29	Human	0	BSR020432	dddac_hs_v2_196	Grandson	Male	0	Herdsman	pastoralist	0	Handaro	9	Handaro	Handaro		20	1	3	78		pastoral	1	dddac_hs_v2_196		3048	3048	3048	0	Negative	0	9	2	-1.48037	39.9866	72.7	3.04	Female	Farmer	6	4	10	0	7	0.4	rvf_cs_v13_55	Tana River	2	0
AVAQ77246	2013-12-20	Human	0	BSR020350	dddac_hs_v2_119	Brother	Male	0	Herdsman	pastoralist	0	Handaro	9	Handaro	Handaro	Handaro	25	1	3	30	35	pastoral	1	dddac_hs_v2_119		3048	3048	3048	0	Positive	1	9	2	-1.48037	39.9866	72.7	3.04	Female	Farmer	6	4	10	0	7	0.4	rvf_cs_v13_55	Tana River	2	0
AVAQ77616	2013-12-20	Human	0	BSR020333	dddac_hs_v2_115	Wife	Female	1	Housewife	other	3	Handaro	9	Handaro	Handaro	Handaro	26	1	3	35	42	pastoral	1	dddac_hs_v2_115		3049	3049	3049	0	Negative	0	17	3	-1.48037	39.9866	73	3.4	Female	Farmer	3	6	9	0	6	0.666667	rvf_cs_v13_56	Tana River	2	0
AVAQ77624	2013-12-20	Human	0	BSR020339	dddac_hs_v2_121	Wife	Male	0	Housewife	other	3	Handaro	9	Handaro	Handaro	Handaro	27	1	3	35	32	pastoral	1	dddac_hs_v2_121		3049	3049	3049	0	Negative	0	17	3	-1.48037	39.9866	73	3.4	Female	Farmer	3	6	9	0	6	0.666667	rvf_cs_v13_56	Tana River	2	0
AVAQ77584	2013-12-20	Human	0	BSR020371	dddac_hs_v2_119	Wife	Female	1	Housewife	other	3	Handaro	9	Handaro	Handaro	Handaro	28	1	3	30	35	pastoral	1	dddac_hs_v2_119		3051	3051	3051	1	Negative	0	7	2	-1.43347	39.9853	68.5	4.04	Male	Farmer	5	4	9	0	10	0.444444	rvf_cs_v13_53	Tana River	2	0
AVAQ78060	2014-01-29	Human	0	BSR020434	dddac_hs_v2_195	Wife	Female	1	Housewife	other	3	Handaro	9	Handaro	Handaro	Handaro	28	1	3	60	60	pastoral	1	dddac_hs_v2_195		3051	3051	3051	1	Positive	1	7	2	-1.43347	39.9853	68.5	4.04	Male	Farmer	5	4	9	0	10	0.444444	rvf_cs_v13_53	Tana River	2	0
AVAQ77632	2013-12-20	Human	0	BSR020341	dddac_hs_v2_118	Wife	Female	1	Housewife	other	3	Handaro	9	Handaro	Handaro	Handaro	30	1	3	37	38	pastoral	1	dddac_hs_v2_118		3051	3051	3051	1	Positive	1	7	2	-1.43347	39.9853	68.5	4.04	Male	Farmer	5	4	9	0	10	0.444444	rvf_cs_v13_53	Tana River	2	0
AVAQ77740	2013-12-20	Human	0	BSR020361	dddac_hs_v2_119	Household Head	Male	0	Pastoralist	pastoralist	0	Handaro	9	Handaro	Handaro	Handaro	30	1	3	30	35	pastoral	1	dddac_hs_v2_119		3053	3053	3053	0	Positive	1	7	2	-1.43347	39.9853	66.1	3.84	Male	Pastoralist	5	8	13	1	8	0.615385	rvf_cs_v13_54	Tana River	2	0
AVAQ77594	2013-12-20	Human	0	BSR020342	dddac_hs_v2_116	Household Head	Female	1	Businessman	other	3	Handaro	9	Handaro	Handaro	Handaro	30	1	3	30	30	pastoral	1	dddac_hs_v2_116		3055	3055	3055	1	Negative	0	7	2	-1.43345	39.9853	71.7	2.96	Male	Farmer	4	7	11	1	3	0.636364	rvf_cs_v13_61	Tana River	2	0
AVAQ77738	2013-12-20	Human	0	BSR020340	dddac_hs_v2_121	Household Head	Male	0	Pastoralist	pastoralist	0	Handaro	9	Handaro	Handaro	Handaro	35	1	4	35	32	pastoral	1	dddac_hs_v2_121		3055	3055	3055	1	Positive	1	7	2	-1.43345	39.9853	71.7	2.96	Male	Farmer	4	7	11	1	3	0.636364	rvf_cs_v13_61	Tana River	2	0
AVAQ77939	2014-01-29	Human	0	BSR020463	dddac_hs_v2_193	Son	Male	0	Pastoralist	pastoralist	0	Handaro	9	Handaro	Handaro	Handaro	36	1	4	55	47	pastoral	1	dddac_hs_v2_193		3055	3055	3055	1	Negative	0	7	2	-1.43345	39.9853	71.7	2.96	Male	Farmer	4	7	11	1	3	0.636364	rvf_cs_v13_61	Tana River	2	0
AVAQ77730	2013-12-20	Human	0	BSR020351	dddac_hs_v2_118	Household Head	Male	0	Pastoralist	pastoralist	0	Handaro	9	Handaro	Handaro	Handaro	37	1	4	37	38	pastoral	1	dddac_hs_v2_118		3055	3055	3055	1	Negative	0	7	2	-1.43345	39.9853	71.7	2.96	Male	Farmer	4	7	11	1	3	0.636364	rvf_cs_v13_61	Tana River	2	0
AVAQ78044	2014-01-29	Human	0	BSR020459	dddac_hs_v2_194	Wife	Female	1	Housewife	other	3	Handaro	9	Handaro	Handaro	Handaro	37	1	4	53	53	pastoral	1	dddac_hs_v2_194		3055	3055	3055	1	Negative	0	7	2	-1.43345	39.9853	71.7	2.96	Male	Farmer	4	7	11	1	3	0.636364	rvf_cs_v13_61	Tana River	2	0
AVAQ77637	2013-12-20	Human	0	BSR020344	dddac_hs_v2_113	Wife	Female	1	Housewife	other	3	Handaro	9	Handaro	Handaro	Handaro	40	1	4	68	28	pastoral	1	dddac_hs_v2_113		3056	3056	3056	1	Positive	1	14	3	-1.40827	39.9837	78.7	4.16	Male	Farmer	4	4	8	0	5	0.5	rvf_cs_v13_62	Tana River	2	0
AVAQ77729	2013-12-20	Human	0	BSR020330	dddac_hs_v2_120	Household Head	Male	0	Pastoralist	pastoralist	0	Handaro	9	Handaro	Handaro	Handaro	40	1	4	40	40	pastoral	1	dddac_hs_v2_120		3056	3056	3056	1	Negative	0	14	3	-1.40827	39.9837	78.7	4.16	Male	Farmer	4	4	8	0	5	0.5	rvf_cs_v13_62	Tana River	2	0
AVAQ78068	2014-01-29	Human	0	BSR020429	dddac_hs_v2_196	Daughter	Female	1				Handaro	9	Handaro	Handaro		40	1	4	78		pastoral	1	dddac_hs_v2_196		3056	3056	3056	1	Negative	0	14	3	-1.40827	39.9837	78.7	4.16	Male	Farmer	4	4	8	0	5	0.5	rvf_cs_v13_62	Tana River	2	0
AVAQ77590	2013-12-20	Human	0	BSR020362	dddac_hs_v2_114	Wife	Female	1	Housewife	other	3	Handaro	9	Handaro	Handaro	Handaro	46	2	4	76	37	pastoral	1	dddac_hs_v2_114		3056	3056	3056	1	Negative	0	14	3	-1.40827	39.9837	78.7	4.16	Male	Farmer	4	4	8	0	5	0.5	rvf_cs_v13_62	Tana River	2	0
AVAQ77644	2013-12-20	Human	0	BSR020334	dddac_hs_v2_112	Household Head	Male	0	Chief	other	3	Handaro	9	Handaro	Handaro	Handaro	49	2	4	49	49	pastoral	1	dddac_hs_v2_112		3057	3057	3057	0	Negative	0	7	2	-1.40826	39.9837	80.6	3.32	Male	Farmer	5	3	8	0	9	0.375	rvf_cs_v13_50	Tana River	2	0
AVAQ77748	2013-12-20	Human	0	BSR020352	dddac_hs_v2_117	Household Head	Male	0	Pastoralist	pastoralist	0	Handaro	9	Handaro	Handaro	Handaro	49	2	4	49	49	pastoral	1	dddac_hs_v2_117		3057	3057	3057	0	Negative	0	7	2	-1.40826	39.9837	80.6	3.32	Male	Farmer	5	3	8	0	9	0.375	rvf_cs_v13_50	Tana River	2	0
AVAQ78111	2014-01-29	Human	0	BSR020431	dddac_hs_v2_193	Wife	Female	1	Housewife	other	3	Handaro	9	Handaro	Handaro	Handaro	53	2	4	55	47	pastoral	1	dddac_hs_v2_193		3057	3057	3057	0	Positive	1	7	2	-1.40826	39.9837	80.6	3.32	Male	Farmer	5	3	8	0	9	0.375	rvf_cs_v13_50	Tana River	2	0
AVAQ78067	2014-01-29	Human	0	BSR020461	dddac_hs_v2_194	Household Head	Male	0	Pastoralist	pastoralist	0	Handaro	9	Handaro	Handaro	Handaro	53	2	4	53	53	pastoral	1	dddac_hs_v2_194		3057	3057	3057	0	Negative	0	7	2	-1.40826	39.9837	80.6	3.32	Male	Farmer	5	3	8	0	9	0.375	rvf_cs_v13_50	Tana River	2	0
AVAQ77498	2013-12-20	Human	0	BSR020329	dddac_hs_v2_122	Household Head	Female	1	Pastoralist	pastoralist	0	Handaro	9	Handaro	Handaro	Handaro	60	2	4	60	60	pastoral	1	dddac_hs_v2_122		3058	3058	3058	1	Negative	0	7	2	-1.40827	39.9837	78.1	2.96	Male	Pastoralist	4	7	11	1	3	0.636364	rvf_cs_v13_65	Tana River	2	0
AVAQ78073	2014-01-29	Human	0	BSR020437	dddac_hs_v2_195	Household Head	Male	0	Pastoralist	pastoralist	0	Handaro	9	Handaro	Handaro	Handaro	60	2	4	60	60	pastoral	1	dddac_hs_v2_195		3058	3058	3058	1	Positive	1	7	2	-1.40827	39.9837	78.1	2.96	Male	Pastoralist	4	7	11	1	3	0.636364	rvf_cs_v13_65	Tana River	2	0
AVAQ77745	2013-12-20	Human	0	BSR020294	dddac_hs_v2_113	Wife	Female	1	Housewife	other	3	Handaro	9	Handaro	Handaro	Handaro	63	2	4	68	28	pastoral	1	dddac_hs_v2_113		3058	3058	3058	1	Negative	0	7	2	-1.40827	39.9837	78.1	2.96	Male	Pastoralist	4	7	11	1	3	0.636364	rvf_cs_v13_65	Tana River	2	0
AVAQ78100	2014-01-29	Human	0	BSR020469	dddac_hs_v2_196	Household Head	Female	1	Pastoralist	pastoralist	0	Handaro	9	Handaro	Handaro		78	2	4	78		pastoral	1	dddac_hs_v2_196		3058	3058	3058	1	Negative	0	7	2	-1.40827	39.9837	78.1	2.96	Male	Pastoralist	4	7	11	1	3	0.636364	rvf_cs_v13_65	Tana River	2	0
AVAQ76200	2014-02-07	Human	0	BSR018920	dddac_hs_v2_371	Daughter	Female	1				Maderte	10	Haroresa from maderte	Maderte		10	0	2	40		pastoral	1	dddac_hs_v2_371		3058	3058	3058	1	Negative	0	7	2	-1.40827	39.9837	78.1	2.96	Male	Pastoralist	4	7	11	1	3	0.636364	rvf_cs_v13_65	Tana River	2	0
AVAQ76257	2014-02-07	Human	0	BSR018918	dddac_hs_v2_370	Son	Male	0	Herdsman	pastoralist	0	Maderte	10	Haroresa from Maderte	Maderte		10	0	2	38		pastoral	1	dddac_hs_v2_370		3059	3059	3059	1	Positive	1	7	2	-1.40828	39.9837	78.1	3	Male	Farmer	3	6	9	0	6	0.666667	rvf_cs_v13_51	Tana River	2	0
AVAQ76133	2014-02-07	Human	0	BSR018876	dddac_hs_v2_370	Son	Male	0	Herdsman	pastoralist	0	Maderte	10	Haroresa from Maderte	Maderte		11	0	2	38		pastoral	1	dddac_hs_v2_370		3059	3059	3059	1	Positive	1	7	2	-1.40828	39.9837	78.1	3	Male	Farmer	3	6	9	0	6	0.666667	rvf_cs_v13_51	Tana River	2	0
AVAQ76066	2014-02-07	Human	0	BSR018681	dddac_hs_v2_371	Son	Male	0	Herdsman	pastoralist	0	Maderte	10	Haroresa from maderte	Maderte		12	0	2	40		pastoral	1	dddac_hs_v2_371		3059	3059	3059	1	Negative	0	7	2	-1.40828	39.9837	78.1	3	Male	Farmer	3	6	9	0	6	0.666667	rvf_cs_v13_51	Tana River	2	0
AVAQ76190	2014-02-07	Human	0	BSR018680	dddac_hs_v2_370	Son	Male	0	Herdsman	pastoralist	0	Maderte	10	Haroresa from Maderte	Maderte		12	0	2	38		pastoral	1	dddac_hs_v2_370		3059	3059	3059	1	Positive	1	7	2	-1.40828	39.9837	78.1	3	Male	Farmer	3	6	9	0	6	0.666667	rvf_cs_v13_51	Tana River	2	0
AVAQ76261	2014-02-07	Human	0	BSR018897	dddac_hs_v2_371	Son	Male	0	Herdsman	pastoralist	0	Maderte	10	Haroresa from maderte	Maderte		13	0	2	40		pastoral	1	dddac_hs_v2_371		3059	3059	3059	1	Negative	0	7	2	-1.40828	39.9837	78.1	3	Male	Farmer	3	6	9	0	6	0.666667	rvf_cs_v13_51	Tana River	2	0
AVAQ76263	2014-02-07	Human	0	BSR018908	dddac_hs_v2_371	Wife	Female	1	Pastoralist	pastoralist	0	Maderte	10	Haroresa from maderte	Maderte		30	1	3	40		pastoral	1	dddac_hs_v2_371		3060	3060	3060	0	Positive	1	7	2	-1.40826	39.9837	78.9	2.8	Male	Pastoralist	5	3	8	0	8	0.375	rvf_cs_v13_52	Tana River	2	0
AVAQ76062	2014-02-07	Human	0	BSR018907	dddac_hs_v2_370	Wife	Female	1	Pastoralist	pastoralist	0	Maderte	10	Haroresa from Maderte	Maderte		30	1	3	38		pastoral	1	dddac_hs_v2_370		3060	3060	3060	0	Negative	0	7	2	-1.40826	39.9837	78.9	2.8	Male	Pastoralist	5	3	8	0	8	0.375	rvf_cs_v13_52	Tana River	2	0
AVAQ76244	2014-02-07	Human	0	BSR018896	dddac_hs_v2_370	Household Head	Male	0	Pastoralist	pastoralist	0	Maderte	10	Haroresa from Maderte	Maderte		38	1	4	38		pastoral	1	dddac_hs_v2_370		3061	3061	3061	1	Positive	1	7	2	-1.40825	39.9837	78.8	3.12	Male	Herdsman	2	3	5	0	3	0.6	rvf_cs_v13_63	Tana River	2	0
AVAQ86845	2013-12-13	Human	0	BSR018138	dddac_hs_v2_40	Grandson	Male	0				Hosigo	11	Hosigo Manyatta	Hosigo	Hosingo	5	0	1	78	78	pastoral	1	dddac_hs_v2_40		3061	3061	3061	1	Negative	0	7	2	-1.40825	39.9837	78.8	3.12	Male	Herdsman	2	3	5	0	3	0.6	rvf_cs_v13_63	Tana River	2	0
AVAQ86691	2013-12-13	Human	0	BSR017999	dddac_hs_v2_38	Daughter	Female	1				Hosigo	11	Hosigo Manyatta	Hosigo	Hosingo manyata	6	0	1	58	43	pastoral	1	dddac_hs_v2_38		3061	3061	3061	1	Positive	1	7	2	-1.40825	39.9837	78.8	3.12	Male	Herdsman	2	3	5	0	3	0.6	rvf_cs_v13_63	Tana River	2	0
AVAQ86876	2013-12-13	Human	0	BSR018167	dddac_hs_v2_37	Daughter	Female	1				Hosigo	11	Hosigo Manyatta	Hosigo	Hosingo	6	0	1	39	30	pastoral	1	dddac_hs_v2_37		3061	3061	3061	1	Negative	0	7	2	-1.40825	39.9837	78.8	3.12	Male	Herdsman	2	3	5	0	3	0.6	rvf_cs_v13_63	Tana River	2	0
AVAQ86901	2013-12-13	Human	0	BSR018007	dddac_hs_v2_34	Daughter	Female	1				Hosigo	11	Hosigo Manyatta	Hosigo	Hosigo	6	0	1	63	58	pastoral	1	dddac_hs_v2_34		3062	3062	3062	1	Positive	1	9	2	-1.40827	39.9837	77.3	3.32	Male	Farmer	5	3	8	0	5	0.375	rvf_cs_v13_64	Tana River	2	0
AVAQ86664	2013-12-13	Human	0	BSR018081	dddac_hs_v2_40	Grandson	Male	0	Student	student	2	Hosigo	11	Hosigo Manyatta	Hosigo	Hosingo	7	0	1	78	78	pastoral	1	dddac_hs_v2_40		3062	3062	3062	1	Negative	0	9	2	-1.40827	39.9837	77.3	3.32	Male	Farmer	5	3	8	0	5	0.375	rvf_cs_v13_64	Tana River	2	0
AVAQ86871	2013-12-13	Human	0	BSR018014	dddac_hs_v2_36	Son	Female	1				Hosigo	11	Hosigo Manyatta	Hosigo	Hosingo manyata	7	0	1	56	37	pastoral	1	dddac_hs_v2_36		3062	3062	3062	1	Negative	0	9	2	-1.40827	39.9837	77.3	3.32	Male	Farmer	5	3	8	0	5	0.375	rvf_cs_v13_64	Tana River	2	0
AVAQ86930	2013-12-13	Human	0	BSR018108	dddac_hs_v2_35	Son	Male	0				Hosigo	11	Hosigo Manyatta	Hosigo	Hosingo manyata	7	0	1	58	40	pastoral	1	dddac_hs_v2_35		3062	3062	3062	1	Negative	0	9	2	-1.40827	39.9837	77.3	3.32	Male	Farmer	5	3	8	0	5	0.375	rvf_cs_v13_64	Tana River	2	0
AVAQ86866	2013-12-13	Human	0	BSR017981	dddac_hs_v2_37	Son	Male	0				Hosigo	11	Hosigo Manyatta	Hosigo	Hosingo	8	0	1	39	30	pastoral	1	dddac_hs_v2_37		3062	3062	3062	1	Positive	1	9	2	-1.40827	39.9837	77.3	3.32	Male	Farmer	5	3	8	0	5	0.375	rvf_cs_v13_64	Tana River	2	0
AVAQ73938	2013-12-14	Human	0	BSR018082	dddac_hs_v2_39	Son	Male	0	Student	student	2	Hosigo	11	Hosigo Manyatta	Hosigo	Hosigo	8	0	1	54	52	pastoral	1	dddac_hs_v2_39		3063	3063	3063	0	Negative	0	9	2	-1.50234	40.0293	65.8	2.84	Male	Pastoralist	3	3	6	0	5	0.5	rvf_cs_v14_10	Tana River	2	0
AVAQ73932	2013-12-14	Human	0	BSR018008	dddac_hs_v2_43	Son	Male	0	Student	student	2	Hosigo	11	Hosigo Manyatta	Hosigo	Hosingo manyata	8	0	1	56	48	pastoral	1	dddac_hs_v2_43		3063	3063	3063	0	Negative	0	9	2	-1.50234	40.0293	65.8	2.84	Male	Pastoralist	3	3	6	0	5	0.5	rvf_cs_v14_10	Tana River	2	0
AVAQ86896	2013-12-13	Human	0	BSR018004	dddac_hs_v2_34	Daughter	Female	1				Hosigo	11	Hosigo Manyatta	Hosigo	Hosigo	8	0	1	63	58	pastoral	1	dddac_hs_v2_34		3063	3063	3063	0	Positive	1	9	2	-1.50234	40.0293	65.8	2.84	Male	Pastoralist	3	3	6	0	5	0.5	rvf_cs_v14_10	Tana River	2	0
AVAQ86727	2013-12-14	Human	0	BSR018026	dddac_hs_v2_39	Sister	Female	1				Hosigo	11	Hosigo Manyatta	Hosigo	Hosigo	10	0	2	54	52	pastoral	1	dddac_hs_v2_39		3064	3064	3064	0	Negative	0	17	3	-1.50368	40.0298	69.7	3.32	Female	Pastoralist	2	6	8	0	5	0.75	rvf_cs_v14_12	Tana River	2	0
AVAQ86704	2013-12-14	Human	0	BSR018085	dddac_hs_v2_43	Daughter	Female	1				Hosigo	11	Hosigo Manyatta	Hosigo	Hosingo manyata	10	0	2	56	48	pastoral	1	dddac_hs_v2_43		3064	3064	3064	0	Positive	1	17	3	-1.50368	40.0298	69.7	3.32	Female	Pastoralist	2	6	8	0	5	0.75	rvf_cs_v14_12	Tana River	2	0
AVAQ86862	2013-12-13	Human	0	BSR018019	dddac_hs_v2_36	Daughter	Female	1	Student	student	2	Hosigo	11	Hosigo Manyatta	Hosigo	Hosingo manyata	12	0	2	56	37	pastoral	1	dddac_hs_v2_36		3064	3064	3064	0	Negative	0	17	3	-1.50368	40.0298	69.7	3.32	Female	Pastoralist	2	6	8	0	5	0.75	rvf_cs_v14_12	Tana River	2	0
AVAQ86825	2013-12-14	Human	0	BSR018083	dddac_hs_v2_39	Son	Male	0	Herdsman	pastoralist	0	Hosigo	11	Hosigo Manyatta	Hosigo	Hosigo	14	0	2	54	52	pastoral	1	dddac_hs_v2_39		3065	3065	3065	1	Negative	0	9	2	-1.50193	40.0293	72.4	2.68	Male	Pastoralist	2	2	4	0	2	0.5	rvf_cs_v14_11	Tana River	2	0
AVAQ86836	2013-12-13	Human	0	BSR018012	dddac_hs_v2_36	Daughter	Female	1	Student	student	2	Hosigo	11	Hosigo Manyatta	Hosigo	Hosingo manyata	14	0	2	56	37	pastoral	1	dddac_hs_v2_36		3065	3065	3065	1	Negative	0	9	2	-1.50193	40.0293	72.4	2.68	Male	Pastoralist	2	2	4	0	2	0.5	rvf_cs_v14_11	Tana River	2	0
AVAQ86903	2013-12-13	Human	0	BSR018025	dddac_hs_v2_38	Daughter	Female	1				Hosigo	11	Hosigo Manyatta	Hosigo	Hosingo manyata	15	0	2	58	43	pastoral	1	dddac_hs_v2_38		3065	3065	3065	1	Positive	1	9	2	-1.50193	40.0293	72.4	2.68	Male	Pastoralist	2	2	4	0	2	0.5	rvf_cs_v14_11	Tana River	2	0
AVAQ73919	2013-12-14	Human	0	BSR018140	dddac_hs_v2_43	Son	Male	0	Herdsman	pastoralist	0	Hosigo	11	Hosigo Manyatta	Hosigo	Hosingo manyata	15	0	2	56	48	pastoral	1	dddac_hs_v2_43		3065	3065	3065	1	Negative	0	9	2	-1.50193	40.0293	72.4	2.68	Male	Pastoralist	2	2	4	0	2	0.5	rvf_cs_v14_11	Tana River	2	0
AVAQ86886	2013-12-13	Human	0	BSR018010	dddac_hs_v2_34	Son	Female	1	Student	student	2	Hosigo	11	Hosigo Manyatta	Hosigo	Hosigo	15	0	2	63	58	pastoral	1	dddac_hs_v2_34		3066	3066	3066	1	Positive	1	9	2	-1.50214	40.0293	66.4	3.16	Male	Pastoralist	3	3	6	0	6	0.5	rvf_cs_v14_13	Tana River	2	0
AVAQ86837	2013-12-13	Human	0	BSR018114	dddac_hs_v2_35	Daughter	Female	1	Student	student	2	Hosigo	11	Hosigo Manyatta	Hosigo	Hosingo manyata	15	0	2	58	40	pastoral	1	dddac_hs_v2_35		3066	3066	3066	1	Negative	0	9	2	-1.50214	40.0293	66.4	3.16	Male	Pastoralist	3	3	6	0	6	0.5	rvf_cs_v14_13	Tana River	2	0
AVAQ86856	2013-12-13	Human	0	BSR018015	dddac_hs_v2_36	Daughter	Female	1	Student	student	2	Hosigo	11	Hosigo Manyatta	Hosigo	Hosingo manyata	16	0	2	56	37	pastoral	1	dddac_hs_v2_36		3070	3070			Negative	0	9	2	-1.37205	40.0049	81.4	3	Male	Farmer	3	2	5	0	5	0.4	rvf_cs_v13_23	Tana River	2	0
AVAQ86799	2013-12-13	Human	0	BSR018111	dddac_hs_v2_38	Daughter	Female	1	Pastoralist	pastoralist	0	Hosigo	11	Hosigo Manyatta	Hosigo	Hosingo manyata	22	1	3	58	43	pastoral	1	dddac_hs_v2_38		3070	3070			Negative	0	9	2	-1.37205	40.0049	81.4	3	Male	Farmer	3	2	5	0	5	0.4	rvf_cs_v13_23	Tana River	2	0
AVAQ86673	2013-12-13	Human	0	BSR018141	dddac_hs_v2_40	Daughter In Law	Female	1	Pastoralist	pastoralist	0	Hosigo	11	Hosigo Manyatta	Hosigo	Hosingo	28	1	3	78	78	pastoral	1	dddac_hs_v2_40		3071	3071			Negative	0	9	2	-1.37177	40.0056	72.9	3.12	Male	Farmer	3	5	8	0	7	0.625	rvf_cs_v13_41	Tana River	2	0
AVAQ86672	2013-12-13	Human	0	BSR018109	dddac_hs_v2_37	Wife	Female	1	Pastoralist	pastoralist	0	Hosigo	11	Hosigo Manyatta	Hosigo	Hosingo	30	1	3	39	30	pastoral	1	dddac_hs_v2_37		3071	3071			Negative	0	9	2	-1.37177	40.0056	72.9	3.12	Male	Farmer	3	5	8	0	7	0.625	rvf_cs_v13_41	Tana River	2	0
AVAQ86721	2013-12-14	Human	0	BSR018080	dddac_hs_v2_41	Household Head	Male	0	Pastoralist	pastoralist	0	Hosigo	11	Hosigo Manyatta	Hosigo	Hosingo	35	1	4	35	22	pastoral	1	dddac_hs_v2_41		3071	3071			Negative	0	9	2	-1.37177	40.0056	72.9	3.12	Male	Farmer	3	5	8	0	7	0.625	rvf_cs_v13_41	Tana River	2	0
AVAQ86859	2013-12-13	Human	0	BSR018113	dddac_hs_v2_35	Wife	Female	1	Pastoralist	pastoralist	0	Hosigo	11	Hosigo Manyatta	Hosigo	Hosingo manyata	35	1	4	58	40	pastoral	1	dddac_hs_v2_35		3072	3072			Negative	0	7	2	-1.37132	40.0055	73.1	3.44	Male	Farmer	3	4	7	0	5	0.571429	rvf_cs_v13_19	Tana River	2	0
AVAQ86867	2013-12-13	Human	0	BSR018027	dddac_hs_v2_36	Wife	Female	1	Pastoralist	pastoralist	0	Hosigo	11	Hosigo Manyatta	Hosigo	Hosingo manyata	37	1	4	56	37	pastoral	1	dddac_hs_v2_36		3072	3072			Negative	0	7	2	-1.37132	40.0055	73.1	3.44	Male	Farmer	3	4	7	0	5	0.571429	rvf_cs_v13_19	Tana River	2	0
AVAQ86806	2013-12-13	Human	0	BSR018169	dddac_hs_v2_37	Household Head	Male	0	Pastoralist	pastoralist	0	Hosigo	11	Hosigo Manyatta	Hosigo	Hosingo	39	1	4	39	30	pastoral	1	dddac_hs_v2_37		3072	3072			Negative	0	7	2	-1.37132	40.0055	73.1	3.44	Male	Farmer	3	4	7	0	5	0.571429	rvf_cs_v13_19	Tana River	2	0
AVAQ73950	2013-12-14	Human	0	BSR017976	dddac_hs_v2_43	Wife	Female	1	Pastoralist	pastoralist	0	Hosigo	11	Hosigo Manyatta	Hosigo	Hosingo manyata	42	2	4	56	48	pastoral	1	dddac_hs_v2_43		3072	3072			Negative	0	7	2	-1.37132	40.0055	73.1	3.44	Male	Farmer	3	4	7	0	5	0.571429	rvf_cs_v13_19	Tana River	2	0
AVAQ86860	2013-12-13	Human	0	BSR018028	dddac_hs_v2_38	Wife	Female	1	Pastoralist	pastoralist	0	Hosigo	11	Hosigo Manyatta	Hosigo	Hosingo manyata	43	2	4	58	43	pastoral	1	dddac_hs_v2_38		3073	3073			Negative	0	7	2	-1.37118	40.0052	69.6	3.52	Male	Farmer	3	4	7	0	6	0.571429	rvf_cs_v13_44	Tana River	2	0
AVAQ73929	2013-12-14	Human	0	BSR018143	dddac_hs_v2_39	Household Head	Male	0	Chief	other	3	Hosigo	11	Hosigo Manyatta	Hosigo	Hosigo	54	2	4	54	52	pastoral	1	dddac_hs_v2_39		3073	3073			Negative	0	7	2	-1.37118	40.0052	69.6	3.52	Male	Farmer	3	4	7	0	6	0.571429	rvf_cs_v13_44	Tana River	2	0
AVAQ86663	2013-12-13	Human	0	BSR018168	dddac_hs_v2_38	Household Head	Male	0	Pastoralist	pastoralist	0	Hosigo	11	Hosigo Manyatta	Hosigo	Hosingo manyata	58	2	4	58	43	pastoral	1	dddac_hs_v2_38		3073	3073			Negative	0	7	2	-1.37118	40.0052	69.6	3.52	Male	Farmer	3	4	7	0	6	0.571429	rvf_cs_v13_44	Tana River	2	0
AVAQ86732	2013-12-13	Human	0	BSR018017	dddac_hs_v2_35	Household Head	Male	0	Pastoralist	pastoralist	0	Hosigo	11	Hosigo Manyatta	Hosigo	Hosingo manyata	58	2	4	58	40	pastoral	1	dddac_hs_v2_35		3074	3074			Positive	1	7	2	-1.37131	40.0055	72.3	3.8	Male	Farmer	3	4	7	0	5	0.571429	rvf_cs_v13_20	Tana River	2	0
AVAQ86798	2013-12-13	Human	0	BSR017977	dddac_hs_v2_40	Wife	Female	1	Pastoralist	pastoralist	0	Hosigo	11	Hosigo Manyatta	Hosigo	Hosingo	64	2	4	78	78	pastoral	1	dddac_hs_v2_40		3074	3074			Negative	0	7	2	-1.37131	40.0055	72.3	3.8	Male	Farmer	3	4	7	0	5	0.571429	rvf_cs_v13_20	Tana River	2	0
AVAQ86668	2013-12-13	Human	0	BSR017978	dddac_hs_v2_40	Household Head	Male	0	Pastoralist	pastoralist	0	Hosigo	11	Hosigo Manyatta	Hosigo	Hosingo	78	2	4	78	78	pastoral	1	dddac_hs_v2_40		3074	3074			Negative	0	7	2	-1.37131	40.0055	72.3	3.8	Male	Farmer	3	4	7	0	5	0.571429	rvf_cs_v13_20	Tana River	2	0
AVAQ79281	2014-02-07	Human	0	BSR020631	dddac_hs_v2_361	Daughter	Female	1				Jalish	12	Jalish	Jalish		6	0	1	37		pastoral	1	dddac_hs_v2_361		3075	3075			Negative	0	8	2	-1.3718	40.006	80.4	4.84	Male	Farmer	3	6	9	0	6	0.666667	rvf_cs_v13_22	Tana River	2	0
AVAQ79982	2014-02-07	Human	0	BSR020636	dddac_hs_v2_360	Daughter	Female	1				Jalish	12	Jalish	Jalish		7	0	1	30		pastoral	1	dddac_hs_v2_360		3075	3075			Negative	0	8	2	-1.3718	40.006	80.4	4.84	Male	Farmer	3	6	9	0	6	0.666667	rvf_cs_v13_22	Tana River	2	0
AVAQ78981	2014-02-07	Human	0	BSR020749	dddac_hs_v2_365	Daughter	Female	1				Jalish	12	Jalish	Jalish	Jalish	8	0	1	40	36	pastoral	1	dddac_hs_v2_365		3075	3075			Positive	1	8	2	-1.3718	40.006	80.4	4.84	Male	Farmer	3	6	9	0	6	0.666667	rvf_cs_v13_22	Tana River	2	0
AVAQ78960	2014-02-07	Human	0	BSR020738	dddac_hs_v2_366	Daughter	Female	1				Jalish	12	Jalish	Jalish	Jalish	9	0	2	55	48	pastoral	1	dddac_hs_v2_366		3075	3075			Negative	0	8	2	-1.3718	40.006	80.4	4.84	Male	Farmer	3	6	9	0	6	0.666667	rvf_cs_v13_22	Tana River	2	0
AVAQ79070	2014-02-07	Human	0	BSR020742	dddac_hs_v2_368	Son	Male	0				Jalish	12	Jalish	Jalish	Jalish primary	14	0	2	62	49	pastoral	1	dddac_hs_v2_368		3076	3076			Negative	0	9	2	-1.37093	40.0051	67.4	3.52	Male	Farmer	5	6	11	1	4	0.545455	rvf_cs_v13_34	Tana River	2	0
AVAQ79089	2014-02-07	Human	0	BSR020644	dddac_hs_v2_358	Daughter	Female	1				Jalish	12	Jalish	Jalish	Bula gogon	18	1	2	54	55	pastoral	1	dddac_hs_v2_358		3076	3076			Negative	0	9	2	-1.37093	40.0051	67.4	3.52	Male	Farmer	5	6	11	1	4	0.545455	rvf_cs_v13_34	Tana River	2	0
AVAQ79085	2014-02-07	Human	0	BSR020752	dddac_hs_v2_368	Son	Male	0	Herdsman	pastoralist	0	Jalish	12	Jalish	Jalish	Jalish primary	20	1	3	62	49	pastoral	1	dddac_hs_v2_368		3076	3076			Negative	0	9	2	-1.37093	40.0051	67.4	3.52	Male	Farmer	5	6	11	1	4	0.545455	rvf_cs_v13_34	Tana River	2	0
AVAQ79081	2014-02-07	Human	0	BSR020626	dddac_hs_v2_363	Daughter	Female	1				Jalish	12	Jalish	Jalish	Bula gogon	23	1	3	54	20	pastoral	1	dddac_hs_v2_363		3076	3076			Negative	0	9	2	-1.37093	40.0051	67.4	3.52	Male	Farmer	5	6	11	1	4	0.545455	rvf_cs_v13_34	Tana River	2	0
AVAQ79045	2014-02-07	Human	0	BSR020645	dddac_hs_v2_360	Wife	Female	1				Jalish	12	Jalish	Jalish		25	1	3	30		pastoral	1	dddac_hs_v2_360		3077	3077			Positive	1	7	2	-1.37027	40.0045	70.6	3.04	Male	Farmer	2	4	6	0	6	0.666667	rvf_cs_v13_18	Tana River	2	0
AVAQ79008	2014-02-07	Human	0	BSR020627	dddac_hs_v2_362	Wife	Female	1				Jalish	12	Jalish	Jalish	Bulakokon	27	1	3	34	32	pastoral	1	dddac_hs_v2_362		3077	3077			Positive	1	7	2	-1.37027	40.0045	70.6	3.04	Male	Farmer	2	4	6	0	6	0.666667	rvf_cs_v13_18	Tana River	2	0
AVAQ78962	2014-02-07	Human	0	BSR020744	dddac_hs_v2_365	Wife	Female	1	Pastoralist	pastoralist	0	Jalish	12	Jalish	Jalish	Jalish	30	1	3	40	36	pastoral	1	dddac_hs_v2_365		3077	3077			Negative	0	7	2	-1.37027	40.0045	70.6	3.04	Male	Farmer	2	4	6	0	6	0.666667	rvf_cs_v13_18	Tana River	2	0
AVAQ78999	2014-02-07	Human	0	BSR020727	dddac_hs_v2_368	Wife	Female	1				Jalish	12	Jalish	Jalish	Jalish primary	30	1	3	62	49	pastoral	1	dddac_hs_v2_368		3079	3079			Positive	1	12	3	-1.37368	39.9998	60.3	3.28	Male	Pastoralist	3	5	8	0	7	0.625	rvf_cs_v13_42	Tana River	2	0
AVAQ79050	2014-02-07	Human	0	BSR020638	dddac_hs_v2_357	Wife	Female	1				Jalish	12	Jalish	Jalish		30	1	3	40		pastoral	1	dddac_hs_v2_357		3079	3079			Negative	0	12	3	-1.37368	39.9998	60.3	3.28	Male	Pastoralist	3	5	8	0	7	0.625	rvf_cs_v13_42	Tana River	2	0
AVAQ79269	2014-02-07	Human	0	BSR020647	dddac_hs_v2_360	Household Head	Male	0	Pastoralist	pastoralist	0	Jalish	12	Jalish	Jalish		30	1	3	30		pastoral	1	dddac_hs_v2_360		3079	3079			Negative	0	12	3	-1.37368	39.9998	60.3	3.28	Male	Pastoralist	3	5	8	0	7	0.625	rvf_cs_v13_42	Tana River	2	0
AVAQ80025	2014-02-07	Human	0	BSR020628	dddac_hs_v2_364	Wife	Female	1				Jalish	12	Jalish	Jalish		30	1	3	40		pastoral	1	dddac_hs_v2_364		3079	3079			Negative	0	12	3	-1.37368	39.9998	60.3	3.28	Male	Pastoralist	3	5	8	0	7	0.625	rvf_cs_v13_42	Tana River	2	0
AVAQ78989	2014-02-07	Human	0	BSR020633	dddac_hs_v2_362	Household Head	Male	0	Pastoralist	pastoralist	0	Jalish	12	Jalish	Jalish	Bulakokon	34	1	4	34	32	pastoral	1	dddac_hs_v2_362		3080	3080			Positive	1	9	2	-1.37174	40.006	70.9	3.16	Male	Farmer	4	6	10	0	6	0.6	rvf_cs_v13_31	Tana River	2	0
AVAQ79046	2014-02-07	Human	0	BSR020637	dddac_hs_v2_361	Wife	Female	1				Jalish	12	Jalish	Jalish		37	1	4	37		pastoral	1	dddac_hs_v2_361		3080	3080			Negative	0	9	2	-1.37174	40.006	70.9	3.16	Male	Farmer	4	6	10	0	6	0.6	rvf_cs_v13_31	Tana River	2	0
AVAQ78970	2014-02-07	Human	0	BSR020641	dddac_hs_v2_358	Wife	Female	1				Jalish	12	Jalish	Jalish	Bula gogon	40	1	4	54	55	pastoral	1	dddac_hs_v2_358		3080	3080			Negative	0	9	2	-1.37174	40.006	70.9	3.16	Male	Farmer	4	6	10	0	6	0.6	rvf_cs_v13_31	Tana River	2	0
AVAQ79073	2014-02-07	Human	0	BSR020635	dddac_hs_v2_363	Wife	Female	1				Jalish	12	Jalish	Jalish	Bula gogon	40	1	4	54	20	pastoral	1	dddac_hs_v2_363		3080	3080			Negative	0	9	2	-1.37174	40.006	70.9	3.16	Male	Farmer	4	6	10	0	6	0.6	rvf_cs_v13_31	Tana River	2	0
AVAQ80029	2014-02-07	Human	0	BSR020646	dddac_hs_v2_357	Household Head	Male	0	Pastoralist	pastoralist	0	Jalish	12	Jalish	Jalish		40	1	4	40		pastoral	1	dddac_hs_v2_357		3080	3080			Negative	0	9	2	-1.37174	40.006	70.9	3.16	Male	Farmer	4	6	10	0	6	0.6	rvf_cs_v13_31	Tana River	2	0
AVAQ79065	2014-02-07	Human	0	BSR020629	dddac_hs_v2_364	Household Head	Male	0	Pastoralist	pastoralist	0	Jalish	12	Jalish	Jalish		40	1	4	40		pastoral	1	dddac_hs_v2_364		3082	3082			Negative	0	12	3	-1.39621	40.0152	85.7	3	Male	Farmer	5	7	12	1	6	0.583333	rvf_cs_v13_8	Tana River	2	0
AVAQ80001	2014-02-07	Human	0	BSR020640	dddac_hs_v2_359	Wife	Female	1				Jalish	12	Jalish	Jalish		45	2	4	56		pastoral	1	dddac_hs_v2_359		3082	3082			Negative	0	12	3	-1.39621	40.0152	85.7	3	Male	Farmer	5	7	12	1	6	0.583333	rvf_cs_v13_8	Tana River	2	0
AVAQ79276	2014-02-07	Human	0	BSR020639	dddac_hs_v2_358	Household Head	Male	0	Pastoralist	pastoralist	0	Jalish	12	Jalish	Jalish	Bula gogon	54	2	4	54	55	pastoral	1	dddac_hs_v2_358		3083	3083			Negative	0	7	2	-1.39625	40.0152	80.4	3.16	Male	Farmer	6	3	9	0	8	0.333333	rvf_cs_v13_15	Tana River	2	0
AVAQ79264	2014-02-07	Human	0	BSR020625	dddac_hs_v2_363	Household Head	Male	0	Pastoralist	pastoralist	0	Jalish	12	Jalish	Jalish	Bula gogon	54	2	4	54	20	pastoral	1	dddac_hs_v2_363		3084	3084			Negative	0	17	3	-1.39625	40.0152	84.6	4.04	Male	Farmer	2	4	6	0	6	0.666667	rvf_cs_v13_4	Tana River	2	0
AVAQ78959	2014-02-07	Human	0	BSR020734	dddac_hs_v2_368	Household Head	Male	0	Pastoralist	pastoralist	0	Jalish	12	Jalish	Jalish	Jalish primary	62	2	4	62	49	pastoral	1	dddac_hs_v2_368		3084	3084			Positive	1	17	3	-1.39625	40.0152	84.6	4.04	Male	Farmer	2	4	6	0	6	0.666667	rvf_cs_v13_4	Tana River	2	0
AVAQ80024	2014-02-07	Human	0	BSR020632	dddac_hs_v2_361	Mother	Female	1	Pastoralist	pastoralist	0	Jalish	12	Jalish	Jalish		62	2	4	37		pastoral	1	dddac_hs_v2_361		3085	3085			Negative	0	7	2	-1.39622	40.0152	79.8	3.68	Male	Farmer	5	3	8	0	4	0.375	rvf_cs_v13_5	Tana River	2	0
AVAQ79067	2014-02-07	Human	0	BSR020643	dddac_hs_v2_359	Mother	Female	1	Pastoralist	pastoralist	0	Jalish	12	Jalish	Jalish		73	2	4	56		pastoral	1	dddac_hs_v2_359		3089	3089			Negative	0	7	2	-1.39625	40.0152	81.1	3.52	Male	Farmer	3	5	8	0	7	0.625	rvf_cs_v13_10	Tana River	2	0
AVAQ75286	2014-02-03	Human	0	BSR018214	dddac_hs_v2_286	Daughter	Female	1				Kiarukungu	13	Kiarukungu	Kiarukungu	Kiarukungu	5	0	1	38	50	irrigation	0	dddac_hs_v2_286		3091	3091			Negative	0	9	2	-1.39625	40.0152	81.4	2.96	Male	Farmer	6	3	9	0	4	0.333333	rvf_cs_v13_16	Tana River	2	0
AVAQ75854	2014-02-03	Human	0	BSR018206	dddac_hs_v2_285	Daughter	Female	1				Kiarukungu	13	Kiarukungu	Kiarukungu	Kiarukungu	18	1	2	38	38	irrigation	0	dddac_hs_v2_285		3091	3091			Negative	0	9	2	-1.39625	40.0152	81.4	2.96	Male	Farmer	6	3	9	0	4	0.333333	rvf_cs_v13_16	Tana River	2	0
AVAQ75851	2014-02-03	Human	0	BSR018212	dddac_hs_v2_285	Daughter	Female	1	Farmer	farmer	1	Kiarukungu	13	Kiarukungu	Kiarukungu	Kiarukungu	19	1	3	38	38	irrigation	0	dddac_hs_v2_285		3092	3092			Negative	0	7	2	-1.39621	40.0152	85.6	3.6	Male	Farmer	5	8	13	1	9	0.615385	rvf_cs_v13_17	Tana River	2	0
AVAQ75140	2014-02-03	Human	0	BSR018211	dddac_hs_v2_286	Daughter	Female	1	Pastoralist	pastoralist	0	Kiarukungu	13	Kiarukungu	Kiarukungu	Kiarukungu	19	1	3	38	50	irrigation	0	dddac_hs_v2_286		3092	3092			Negative	0	7	2	-1.39621	40.0152	85.6	3.6	Male	Farmer	5	8	13	1	9	0.615385	rvf_cs_v13_17	Tana River	2	0
AVAQ75853	2014-02-03	Human	0	BSR018213	dddac_hs_v2_285	Daughter	Female	1	Farmer	farmer	1	Kiarukungu	13	Kiarukungu	Kiarukungu	Kiarukungu	25	1	3	38	38	irrigation	0	dddac_hs_v2_285		3094	3094			Negative	0	7	2	-1.39625	40.0152	79.8	4.52	Male	Farmer	6	3	9	0	2	0.333333	rvf_cs_v13_12	Tana River	2	0
AVAQ75298	2014-02-03	Human	0	BSR018200	dddac_hs_v2_285	Sister	Female	1	Farmer	farmer	1	Kiarukungu	13	Kiarukungu	Kiarukungu	Kiarukungu	34	1	4	38	38	irrigation	0	dddac_hs_v2_285		3094	3094			Negative	0	7	2	-1.39625	40.0152	79.8	4.52	Male	Farmer	6	3	9	0	2	0.333333	rvf_cs_v13_12	Tana River	2	0
AVAQ75264	2014-02-03	Human	0	BSR018192	dddac_hs_v2_285	Household Head	Female	1	Farmer	farmer	1	Kiarukungu	13	Kiarukungu	Kiarukungu	Kiarukungu	38	1	4	38	38	irrigation	0	dddac_hs_v2_285		3095	3095			Negative	0	17	3	-1.63354	40.0588	54.8	3.52	Male	Civil Servant	3	4	7	0	6	0.571429	rvf_cs_v14_81	Tana River	2	0
AVAQ82079	2014-02-03	Human	0	BSR018208	dddac_hs_v2_284	Wife	Female	1	Farmer	farmer	1	Kiarukungu	13	Kiarukungu	Kiarukungu	Kiarikungu	51	2	4	60	51	irrigation	0	dddac_hs_v2_284		3095	3095			Negative	0	17	3	-1.63354	40.0588	54.8	3.52	Male	Civil Servant	3	4	7	0	6	0.571429	rvf_cs_v14_81	Tana River	2	0
AVAQ77049	2013-12-14	Human	0	BSR020218	dddac_hs_v2_11	Daughter	Female	1				Korahindi	14	Koran Hindi	Korahindi	Korahindi	6	0	1	38	38	pastoral	1	dddac_hs_v2_11		3095	3095			Negative	0	17	3	-1.63354	40.0588	54.8	3.52	Male	Civil Servant	3	4	7	0	6	0.571429	rvf_cs_v14_81	Tana River	2	0
AVAQ77298	2013-12-15	Human	0	BSR020269	dddac_hs_v2_22	Son	Male	0				Korahindi	14	Koran Hindi	Korahindi	Doi	6	0	1	55	55	pastoral	1	dddac_hs_v2_22		3096	3096			Negative	0	9	2	-1.63241	40.0603	70.6	3	Male	Pastoralist	3	5	8	0	8	0.625	rvf_cs_v14_69	Tana River	2	0
AVAQ77075	2013-12-14	Human	0	BSR020247	dddac_hs_v2_9	Son	Male	0				Korahindi	14	Koran Hindi	Korahindi	Hareri nambar	7	0	1	30	30	pastoral	1	dddac_hs_v2_9		3096	3096			Positive	1	9	2	-1.63241	40.0603	70.6	3	Male	Pastoralist	3	5	8	0	8	0.625	rvf_cs_v14_69	Tana River	2	0
AVAQ77101	2013-12-14	Human	0	BSR020259	dddac_hs_v2_13	Son	Male	0				Korahindi	14	Koran Hindi	Korahindi	Korahindi	8	0	1	77	77	pastoral	1	dddac_hs_v2_13		3096	3096			Positive	1	9	2	-1.63241	40.0603	70.6	3	Male	Pastoralist	3	5	8	0	8	0.625	rvf_cs_v14_69	Tana River	2	0
AVAQ77180	2013-12-14	Human	0	BSR020207	dddac_hs_v2_13	Son	Male	0				Korahindi	14	Koran Hindi	Korahindi	Korahindi	8	0	1	77	77	pastoral	1	dddac_hs_v2_13		3096	3096			Negative	0	9	2	-1.63241	40.0603	70.6	3	Male	Pastoralist	3	5	8	0	8	0.625	rvf_cs_v14_69	Tana River	2	0
AVAQ77367	2013-12-15	Human	0	BSR020215	dddac_hs_v2_16	Daughter	Female	1				Korahindi	14	Koran Hindi	Korahindi	Bulla iskadek	8	0	1	46	46	pastoral	1	dddac_hs_v2_16		3096	3096			Negative	0	9	2	-1.63241	40.0603	70.6	3	Male	Pastoralist	3	5	8	0	8	0.625	rvf_cs_v14_69	Tana River	2	0
AVAQ77286	2013-12-15	Human	0	BSR020212	dddac_hs_v2_16	Daughter	Female	1				Korahindi	14	Koran Hindi	Korahindi	Bulla iskadek	8	0	1	46	46	pastoral	1	dddac_hs_v2_16		3097	3097			Negative	0	9	2	-1.6339	40.0584	59	4.08	Male	Pastoralist	4	5	9	0	10	0.555556	rvf_cs_v14_72	Tana River	2	0
AVAQ77055	2013-12-14	Human	0	BSR020176	dddac_hs_v2_13	Son	Male	0				Korahindi	14	Koran Hindi	Korahindi	Korahindi	10	0	2	77	77	pastoral	1	dddac_hs_v2_13		3097	3097			Positive	1	9	2	-1.6339	40.0584	59	4.08	Male	Pastoralist	4	5	9	0	10	0.555556	rvf_cs_v14_72	Tana River	2	0
AVAQ77437	2013-12-15	Human	0	BSR020265	dddac_hs_v2_22	Son	Male	0				Korahindi	14	Koran Hindi	Korahindi	Doi	10	0	2	55	55	pastoral	1	dddac_hs_v2_22		3097	3097			Negative	0	9	2	-1.6339	40.0584	59	4.08	Male	Pastoralist	4	5	9	0	10	0.555556	rvf_cs_v14_72	Tana River	2	0
AVAQ77421	2013-12-15	Human	0	BSR020226	dddac_hs_v2_23	Grandson	Male	0				Korahindi	14	Koran Hindi	Korahindi	Doy	10	0	2	80	50	pastoral	1	dddac_hs_v2_23		3097	3097			Positive	1	9	2	-1.6339	40.0584	59	4.08	Male	Pastoralist	4	5	9	0	10	0.555556	rvf_cs_v14_72	Tana River	2	0
AVAQ77327	2013-12-15	Human	0	BSR020262	dddac_hs_v2_22	Daughter	Female	1				Korahindi	14	Koran Hindi	Korahindi	Doi	14	0	2	55	55	pastoral	1	dddac_hs_v2_22		3097	3097			Negative	0	9	2	-1.6339	40.0584	59	4.08	Male	Pastoralist	4	5	9	0	10	0.555556	rvf_cs_v14_72	Tana River	2	0
AVAQ77369	2013-12-15	Human	0	BSR020254	dddac_hs_v2_23	Granddaughter	Female	1				Korahindi	14	Koran Hindi	Korahindi	Doy	14	0	2	80	50	pastoral	1	dddac_hs_v2_23		3098	3098			Positive	1	7	2	-1.63357	40.0583	59.7	3.36	Male	Pastoralist	4	2	6	0	6	0.333333	rvf_cs_v14_76	Tana River	2	0
AVAQ77054	2013-12-14	Human	0	BSR020185	dddac_hs_v2_9	Son	Male	0	Herdsman	pastoralist	0	Korahindi	14	Koran Hindi	Korahindi	Hareri nambar	15	0	2	30	30	pastoral	1	dddac_hs_v2_9		3098	3098			Positive	1	7	2	-1.63357	40.0583	59.7	3.36	Male	Pastoralist	4	2	6	0	6	0.333333	rvf_cs_v14_76	Tana River	2	0
AVAQ77282	2013-12-15	Human	0	BSR020224	dddac_hs_v2_18	Son	Male	0				Korahindi	14	Koran Hindi	Korahindi	Korahindi	20	1	3	64	20	pastoral	1	dddac_hs_v2_18		3098	3098			Negative	0	7	2	-1.63357	40.0583	59.7	3.36	Male	Pastoralist	4	2	6	0	6	0.333333	rvf_cs_v14_76	Tana River	2	0
AVAQ77317	2013-12-15	Human	0	BSR020273	dddac_hs_v2_22	Daughter	Female	1				Korahindi	14	Koran Hindi	Korahindi	Doi	22	1	3	55	55	pastoral	1	dddac_hs_v2_22		3099	3099			Negative	0	7	2	-1.63359	40.0583	62.1	4.68	Male	Pastoralist	5	4	9	0	9	0.444444	rvf_cs_v14_74	Tana River	2	0
AVAQ77311	2013-12-15	Human	0	BSR020204	dddac_hs_v2_17	Wife	Female	1	Pastoralist	pastoralist	0	Korahindi	14	Koran Hindi	Korahindi	Korahindi	24	1	3	25	25	pastoral	1	dddac_hs_v2_17		3099	3099			Positive	1	7	2	-1.63359	40.0583	62.1	4.68	Male	Pastoralist	5	4	9	0	9	0.444444	rvf_cs_v14_74	Tana River	2	0
AVAQ77273	2013-12-15	Human	0	BSR020252	dddac_hs_v2_20	Daughter	Female	1				Korahindi	14	Koran Hindi	Korahindi	Doi	25	1	3	75	75	pastoral	1	dddac_hs_v2_20		3099	3099			Negative	0	7	2	-1.63359	40.0583	62.1	4.68	Male	Pastoralist	5	4	9	0	9	0.444444	rvf_cs_v14_74	Tana River	2	0
AVAQ77370	2013-12-15	Human	0	BSR020270	dddac_hs_v2_23	Daughter	Female	1				Korahindi	14	Koran Hindi	Korahindi	Doy	25	1	3	80	50	pastoral	1	dddac_hs_v2_23		4000	4000			Negative	0	17	3	-1.63058	40.0606	57.5	3.2	Female	Pastoralist	7	4	11	1	10	0.363636	rvf_cs_v14_70	Tana River	2	0
AVAQ77308	2013-12-15	Human	0	BSR020253	dddac_hs_v2_21	Wife	Female	1	Housewife	other	3	Korahindi	14	Koran Hindi	Korahindi	Doi	26	1	3	30	30	pastoral	1	dddac_hs_v2_21		4000	4000			Negative	0	17	3	-1.63058	40.0606	57.5	3.2	Female	Pastoralist	7	4	11	1	10	0.363636	rvf_cs_v14_70	Tana River	2	0
AVAQ77121	2013-12-14	Human	0	BSR020213	dddac_hs_v2_9	Wife	Female	1	Housewife	other	3	Korahindi	14	Koran Hindi	Korahindi	Hareri nambar	28	1	3	30	30	pastoral	1	dddac_hs_v2_9		4000	4000			Positive	1	17	3	-1.63058	40.0606	57.5	3.2	Female	Pastoralist	7	4	11	1	10	0.363636	rvf_cs_v14_70	Tana River	2	0
AVAQ77072	2013-12-14	Human	0	BSR020199	dddac_hs_v2_8	Daughter	Female	1	Pastoralist	pastoralist	0	Korahindi	14	Koran Hindi	Korahindi	Korahindi	30	1	3	48	48	pastoral	1	dddac_hs_v2_8		4000	4000			Positive	1	17	3	-1.63058	40.0606	57.5	3.2	Female	Pastoralist	7	4	11	1	10	0.363636	rvf_cs_v14_70	Tana River	2	0
AVAQ77004	2013-12-14	Human	0	BSR020233	dddac_hs_v2_9	Household Head	Male	0	Pastoralist	pastoralist	0	Korahindi	14	Koran Hindi	Korahindi	Hareri nambar	30	1	3	30	30	pastoral	1	dddac_hs_v2_9		4000	4000			Negative	0	17	3	-1.63058	40.0606	57.5	3.2	Female	Pastoralist	7	4	11	1	10	0.363636	rvf_cs_v14_70	Tana River	2	0
AVAQ77100	2013-12-14	Human	0	BSR020248	dddac_hs_v2_10	Wife	Female	1	Pastoralist	pastoralist	0	Korahindi	14	Koran Hindi	Korahindi	Korahindi	30	1	3	55	55	pastoral	1	dddac_hs_v2_10		4001	4001			Positive	1	9	2	-1.63202	40.0579	55.5	3.4	Male	Pastoralist	3	5	8	0	8	0.625	rvf_cs_v14_71	Tana River	2	0
AVAQ77366	2013-12-15	Human	0	BSR020238	dddac_hs_v2_20	Daughter	Female	1				Korahindi	14	Koran Hindi	Korahindi	Doi	30	1	3	75	75	pastoral	1	dddac_hs_v2_20		4001	4001			Positive	1	9	2	-1.63202	40.0579	55.5	3.4	Male	Pastoralist	3	5	8	0	8	0.625	rvf_cs_v14_71	Tana River	2	0
AVAQ77432	2013-12-15	Human	0	BSR020175	dddac_hs_v2_16	Wife	Female	1	Housewife	other	3	Korahindi	14	Koran Hindi	Korahindi	Bulla iskadek	30	1	3	46	46	pastoral	1	dddac_hs_v2_16		4001	4001			Positive	1	9	2	-1.63202	40.0579	55.5	3.4	Male	Pastoralist	3	5	8	0	8	0.625	rvf_cs_v14_71	Tana River	2	0
AVAQ77288	2013-12-15	Human	0	BSR020271	dddac_hs_v2_21	Sister	Female	1				Korahindi	14	Koran Hindi	Korahindi	Doi	35	1	4	30	30	pastoral	1	dddac_hs_v2_21		4002	4002			Positive	1	6	1	-1.48154	39.7951	97.3	3.96	Male	Pastoralist	5	5	10	0	6	0.5	rvf_cs_v14_43	Tana River	2	0
AVAQ77302	2013-12-15	Human	0	BSR020228	dddac_hs_v2_18	Wife	Female	1	Housewife	other	3	Korahindi	14	Koran Hindi	Korahindi	Korahindi	35	1	4	64	20	pastoral	1	dddac_hs_v2_18		4002	4002			Negative	0	6	1	-1.48154	39.7951	97.3	3.96	Male	Pastoralist	5	5	10	0	6	0.5	rvf_cs_v14_43	Tana River	2	0
AVAQ77071	2013-12-14	Human	0	BSR020243	dddac_hs_v2_14	Daughter	Female	1				Korahindi	14	Koran Hindi	Korahindi	Korahindi	37	1	4	60	60	pastoral	1	dddac_hs_v2_14		4002	4002			Positive	1	6	1	-1.48154	39.7951	97.3	3.96	Male	Pastoralist	5	5	10	0	6	0.5	rvf_cs_v14_43	Tana River	2	0
AVAQ77358	2013-12-15	Human	0	BSR020260	dddac_hs_v2_19	Wife	Female	1	Housewife	other	3	Korahindi	14	Koran Hindi	Korahindi	Bulla garas	38	1	4	55	65	pastoral	1	dddac_hs_v2_19		4002	4002			Negative	0	6	1	-1.48154	39.7951	97.3	3.96	Male	Pastoralist	5	5	10	0	6	0.5	rvf_cs_v14_43	Tana River	2	0
AVAQ77067	2013-12-14	Human	0	BSR020255	dddac_hs_v2_13	Wife	Female	1	Housewife	other	3	Korahindi	14	Koran Hindi	Korahindi	Korahindi	40	1	4	77	77	pastoral	1	dddac_hs_v2_13		4002	4002			Negative	0	6	1	-1.48154	39.7951	97.3	3.96	Male	Pastoralist	5	5	10	0	6	0.5	rvf_cs_v14_43	Tana River	2	0
AVAQ77283	2013-12-15	Human	0	BSR020263	dddac_hs_v2_18	Wife	Female	1	Housewife	other	3	Korahindi	14	Koran Hindi	Korahindi	Korahindi	40	1	4	64	20	pastoral	1	dddac_hs_v2_18		4003	4003			Negative	0	6	1	-1.48162	39.7952	99	3	Male	Pastoralist	2	3	5	0	6	0.6	rvf_cs_v14_32	Tana River	2	0
AVAQ77364	2013-12-15	Human	0	BSR020197	dddac_hs_v2_16	Wife	Female	1	Housewife	other	3	Korahindi	14	Koran Hindi	Korahindi	Bulla iskadek	40	1	4	46	46	pastoral	1	dddac_hs_v2_16		4003	4003			Negative	0	6	1	-1.48162	39.7952	99	3	Male	Pastoralist	2	3	5	0	6	0.6	rvf_cs_v14_32	Tana River	2	0
AVAQ77287	2013-12-15	Human	0	BSR020249	dddac_hs_v2_23	Daughter	Female	1				Korahindi	14	Koran Hindi	Korahindi	Doy	45	2	4	80	50	pastoral	1	dddac_hs_v2_23		4003	4003			Negative	0	6	1	-1.48162	39.7952	99	3	Male	Pastoralist	2	3	5	0	6	0.6	rvf_cs_v14_32	Tana River	2	0
AVAQ77438	2013-12-15	Human	0	BSR020223	dddac_hs_v2_16	Household Head	Male	0	Pastoralist	pastoralist	0	Korahindi	14	Koran Hindi	Korahindi	Bulla iskadek	46	2	4	46	46	pastoral	1	dddac_hs_v2_16		4004	4004			Negative	0	7	2	-1.47845	39.7952	99.5	3.28	Male	Pastoralist	5	4	9	0	9	0.444444	rvf_cs_v14_33	Tana River	2	0
AVAQ77090	2013-12-14	Human	0	BSR020219	dddac_hs_v2_12	Household Head	Female	1	Pastoralist	pastoralist	0	Korahindi	14	Koran Hindi	Korahindi	Bulla rik	47	2	4	47	47	pastoral	1	dddac_hs_v2_12		4004	4004			Negative	0	7	2	-1.47845	39.7952	99.5	3.28	Male	Pastoralist	5	4	9	0	9	0.444444	rvf_cs_v14_33	Tana River	2	0
AVAQ77050	2013-12-14	Human	0	BSR020211	dddac_hs_v2_15	Wife	Female	1	Housewife	other	3	Korahindi	14	Koran Hindi	Korahindi	Bulla rahma	48	2	4	70	74	pastoral	1	dddac_hs_v2_15		4004	4004			Negative	0	7	2	-1.47845	39.7952	99.5	3.28	Male	Pastoralist	5	4	9	0	9	0.444444	rvf_cs_v14_33	Tana River	2	0
AVAQ77381	2013-12-15	Human	0	BSR020274	dddac_hs_v2_19	Household Head	Male	0	Pastoralist	pastoralist	0	Korahindi	14	Koran Hindi	Korahindi	Bulla garas	55	2	4	55	65	pastoral	1	dddac_hs_v2_19		4004	4004			Negative	0	7	2	-1.47845	39.7952	99.5	3.28	Male	Pastoralist	5	4	9	0	9	0.444444	rvf_cs_v14_33	Tana River	2	0
AVAQ77373	2013-12-15	Human	0	BSR020257	dddac_hs_v2_22	Household Head	Female	1	Pastoralist	pastoralist	0	Korahindi	14	Koran Hindi	Korahindi	Doi	55	2	4	55	55	pastoral	1	dddac_hs_v2_22		4005	4005			Negative	0	7	2	-1.47668	39.7941	95.9	3.32	Male	Pastoralist	3	2	5	0	10	0.4	rvf_cs_v14_37	Tana 0rth	1	0
AVAQ77368	2013-12-15	Human	0	BSR020235	dddac_hs_v2_18	Wife	Female	1	Housewife	other	3	Korahindi	14	Koran Hindi	Korahindi	Korahindi	55	2	4	64	20	pastoral	1	dddac_hs_v2_18		4005	4005			Negative	0	7	2	-1.47668	39.7941	95.9	3.32	Male	Pastoralist	3	2	5	0	10	0.4	rvf_cs_v14_37	Tana 0rth	1	0
AVAQ77065	2013-12-14	Human	0	BSR020180	dddac_hs_v2_14	Household Head	Female	1	Pastoralist	pastoralist	0	Korahindi	14	Koran Hindi	Korahindi	Korahindi	60	2	4	60	60	pastoral	1	dddac_hs_v2_14		4005	4005			Positive	1	7	2	-1.47668	39.7941	95.9	3.32	Male	Pastoralist	3	2	5	0	10	0.4	rvf_cs_v14_37	Tana 0rth	1	0
AVAQ77361	2013-12-15	Human	0	BSR020266	dddac_hs_v2_21	Mother	Female	1	Housewife	other	3	Korahindi	14	Koran Hindi	Korahindi	Doi	60	2	4	30	30	pastoral	1	dddac_hs_v2_21		4005	4005			Negative	0	7	2	-1.47668	39.7941	95.9	3.32	Male	Pastoralist	3	2	5	0	10	0.4	rvf_cs_v14_37	Tana 0rth	1	0
AVAQ77365	2013-12-15	Human	0	BSR020244	dddac_hs_v2_18	Wife	Female	1	Housewife	other	3	Korahindi	14	Koran Hindi	Korahindi	Korahindi	60	2	4	64	20	pastoral	1	dddac_hs_v2_18		4005	4005			Positive	1	7	2	-1.47668	39.7941	95.9	3.32	Male	Pastoralist	3	2	5	0	10	0.4	rvf_cs_v14_37	Tana 0rth	1	0
AVAQ77314	2013-12-15	Human	0	BSR020231	dddac_hs_v2_20	Wife	Female	1	Housewife	other	3	Korahindi	14	Koran Hindi	Korahindi	Doi	65	2	4	75	75	pastoral	1	dddac_hs_v2_20		4006	4006			Negative	0	7	2	-1.48021	39.7933	100	3.4	Male	Pastoralist	5	7	12	1	6	0.583333	rvf_cs_v14_42	Tana River	2	0
AVAQ77362	2013-12-15	Human	0	BSR020227	dddac_hs_v2_20	Household Head	Male	0	Pastoralist	pastoralist	0	Korahindi	14	Koran Hindi	Korahindi	Doi	75	2	4	75	75	pastoral	1	dddac_hs_v2_20		4006	4006			Negative	0	7	2	-1.48021	39.7933	100	3.4	Male	Pastoralist	5	7	12	1	6	0.583333	rvf_cs_v14_42	Tana River	2	0
AVAQ77053	2013-12-14	Human	0	BSR020245	dddac_hs_v2_13	Household Head	Male	0	Pastoralist	pastoralist	0	Korahindi	14	Koran Hindi	Korahindi	Korahindi	77	2	4	77	77	pastoral	1	dddac_hs_v2_13		4006	4006			Positive	1	7	2	-1.48021	39.7933	100	3.4	Male	Pastoralist	5	7	12	1	6	0.583333	rvf_cs_v14_42	Tana River	2	0
AVAQ77318	2013-12-15	Human	0	BSR020240	dddac_hs_v2_23	Household Head	Female	1	Pastoralist	pastoralist	0	Korahindi	14	Koran Hindi	Korahindi	Doy	80	2	4	80	50	pastoral	1	dddac_hs_v2_23		4006	4006			Negative	0	7	2	-1.48021	39.7933	100	3.4	Male	Pastoralist	5	7	12	1	6	0.583333	rvf_cs_v14_42	Tana River	2	0
AVAQ77117	2013-12-14	Human	0	BSR020181	dddac_hs_v2_9	Employee						Korahindi	14	Koran Hindi	Korahindi	Hareri nambar				30	30	pastoral	1	dddac_hs_v2_9		4007	4007			Negative	0	7	2	-1.47958	39.7913	104.8	3.24	Male	Pastoralist	6	7	13	1	8	0.538462	rvf_cs_v14_38	Tana River	2	0
AVAQ75527	2014-02-05	Human	0	BSR019012	dddac_hs_v2_316	Son	Male	0				Laini	15	Laini	Laini	Laini village	6	0	1	41	42	riverine	2	dddac_hs_v2_316		4007	4007			Positive	1	7	2	-1.47958	39.7913	104.8	3.24	Male	Pastoralist	6	7	13	1	8	0.538462	rvf_cs_v14_38	Tana River	2	0
AVAQ74705	2014-02-05	Human	0	BSR018990	dddac_hs_v2_324	Son	Female	1	Student	student	2	Laini	15	Laini	Laini	Laini	8	0	1	35	31	riverine	2	dddac_hs_v2_324		4007	4007			Positive	1	7	2	-1.47958	39.7913	104.8	3.24	Male	Pastoralist	6	7	13	1	8	0.538462	rvf_cs_v14_38	Tana River	2	0
AVAQ75491	2014-02-05	Human	0	BSR018911	dddac_hs_v2_322	Daughter	Female	1	Student	student	2	Laini	15	Laini	Laini	Laini village	10	0	2	46	46	riverine	2	dddac_hs_v2_322		4007	4007			Negative	0	7	2	-1.47958	39.7913	104.8	3.24	Male	Pastoralist	6	7	13	1	8	0.538462	rvf_cs_v14_38	Tana River	2	0
AVAQ75484	2014-02-05	Human	0	BSR018898	dddac_hs_v2_320	Daughter	Female	1	Student	student	2	Laini	15	Laini	Laini	Laini	10	0	2	55	52	riverine	2	dddac_hs_v2_320		4007	4007			Positive	1	7	2	-1.47958	39.7913	104.8	3.24	Male	Pastoralist	6	7	13	1	8	0.538462	rvf_cs_v14_38	Tana River	2	0
AVAQ75482	2014-02-05	Human	0	BSR018900	dddac_hs_v2_322	Daughter	Female	1	Student	student	2	Laini	15	Laini	Laini	Laini village	13	0	2	46	46	riverine	2	dddac_hs_v2_322		4008	4008			Positive	1	7	2	-1.49288	39.9777	67.2	3.56	Male	Pastoralist	3	4	7	0	3	0.571429	rvf_cs_v14_7	Tana 0rth	1	0
AVAQ75521	2014-02-05	Human	0	BSR018987	dddac_hs_v2_320	Daughter	Female	1	Student	student	2	Laini	15	Laini	Laini	Laini	13	0	2	55	52	riverine	2	dddac_hs_v2_320		4009	4009			Negative	0	9	2	-1.49113	39.9769	71.5	3.12	Male	Pastoralist	5	4	9	0	7	0.444444	rvf_cs_v14_14	Tana River	2	0
AVAQ75940	2014-02-05	Human	0	BSR018988	dddac_hs_v2_316	Son	Male	0	Herdsman	pastoralist	0	Laini	15	Laini	Laini	Laini village	13	0	2	41	42	riverine	2	dddac_hs_v2_316		4009	4009			Negative	0	9	2	-1.49113	39.9769	71.5	3.12	Male	Pastoralist	5	4	9	0	7	0.444444	rvf_cs_v14_14	Tana River	2	0
AVAQ74972	2014-02-05	Human	0	BSR018922	dddac_hs_v2_323	Daughter	Female	1	Student	student	2	Laini	15	Laini	Laini	Laini	14	0	2	69	67	riverine	2	dddac_hs_v2_323		4009	4009			Positive	1	9	2	-1.49113	39.9769	71.5	3.12	Male	Pastoralist	5	4	9	0	7	0.444444	rvf_cs_v14_14	Tana River	2	0
AVAQ75561	2014-02-05	Human	0	BSR018887	dddac_hs_v2_321	Daughter	Female	1	Student	student	2	Laini	15	Laini	Laini	Laini	14	0	2	63	63	riverine	2	dddac_hs_v2_321		4010	4010			Negative	0	7	2	-1.49111	39.9769	69.3	3.76	Male	Pastoralist	3	4	7	0	6	0.571429	rvf_cs_v14_9	Tana 0rth	1	0
AVAQ75545	2014-02-05	Human	0	BSR018910	dddac_hs_v2_323	Son	Male	0	Student	student	2	Laini	15	Laini	Laini	Laini	15	0	2	69	67	riverine	2	dddac_hs_v2_323		4010	4010			Negative	0	7	2	-1.49111	39.9769	69.3	3.76	Male	Pastoralist	3	4	7	0	6	0.571429	rvf_cs_v14_9	Tana 0rth	1	0
AVAQ75492	2014-02-05	Human	0	BSR019013	dddac_hs_v2_320	Daughter	Female	1	Student	student	2	Laini	15	Laini	Laini	Laini	15	0	2	55	52	riverine	2	dddac_hs_v2_320		4010	4010			Negative	0	7	2	-1.49111	39.9769	69.3	3.76	Male	Pastoralist	3	4	7	0	6	0.571429	rvf_cs_v14_9	Tana 0rth	1	0
AVAQ75155	2014-02-05	Human	0	BSR018886	dddac_hs_v2_321	Daughter	Female	1	Student	student	2	Laini	15	Laini	Laini	Laini	16	0	2	63	63	riverine	2	dddac_hs_v2_321		4010	4010			Positive	1	7	2	-1.49111	39.9769	69.3	3.76	Male	Pastoralist	3	4	7	0	6	0.571429	rvf_cs_v14_9	Tana 0rth	1	0
AVAQ75520	2014-02-05	Human	0	BSR019010	dddac_hs_v2_319	Cousin	Male	0				Laini	15	Laini	Laini	Laini	18	1	2	33	26	riverine	2	dddac_hs_v2_319		4010	4010			Negative	0	7	2	-1.49111	39.9769	69.3	3.76	Male	Pastoralist	3	4	7	0	6	0.571429	rvf_cs_v14_9	Tana 0rth	1	0
AVAQ75163	2014-02-05	Human	0	BSR019016	dddac_hs_v2_325	Brother	Male	0				Laini	15	Laini	Laini	Laini	18	1	2	36	62	riverine	2	dddac_hs_v2_325		4011	4011			Negative	0	7	2	-1.49112	39.9769	69.2	4	Male	Pastoralist	7	3	10	0	8	0.3	rvf_cs_v14_1	Tana River	2	0
AVAQ74950	2014-02-05	Human	0	BSR019022	dddac_hs_v2_317	Sister	Female	1	Farmer	farmer	1	Laini	15	Laini	Laini	Laini	18	1	2	39	18	riverine	2	dddac_hs_v2_317		4011	4011			Negative	0	7	2	-1.49112	39.9769	69.2	4	Male	Pastoralist	7	3	10	0	8	0.3	rvf_cs_v14_1	Tana River	2	0
AVAQ75543	2014-02-05	Human	0	BSR019014	dddac_hs_v2_318	Daughter	Female	1				Laini	15	Laini	Laini	Laini	20	1	3	87	86	riverine	2	dddac_hs_v2_318		4011	4011			Positive	1	7	2	-1.49112	39.9769	69.2	4	Male	Pastoralist	7	3	10	0	8	0.3	rvf_cs_v14_1	Tana River	2	0
AVAQ75145	2014-02-05	Human	0	BSR018979	dddac_hs_v2_317	Brother	Male	0				Laini	15	Laini	Laini	Laini	22	1	3	39	18	riverine	2	dddac_hs_v2_317		4011	4011			Negative	0	7	2	-1.49112	39.9769	69.2	4	Male	Pastoralist	7	3	10	0	8	0.3	rvf_cs_v14_1	Tana River	2	0
AVAQ75540	2014-02-05	Human	0	BSR019024	dddac_hs_v2_319	Wife	Female	1	Farmer	farmer	1	Laini	15	Laini	Laini	Laini	26	1	3	33	26	riverine	2	dddac_hs_v2_319		4012	4012			Positive	1	7	2	-1.49287	39.9777	67.7	3.16	Male	Pastoralist	4	7	11	1	3	0.636364	rvf_cs_v14_16	Tana 0rth	1	0
AVAQ75318	2014-02-05	Human	0	BSR018992	dddac_hs_v2_325	Wife	Female	1	Farmer	farmer	1	Laini	15	Laini	Laini	Laini	26	1	3	36	62	riverine	2	dddac_hs_v2_325		4012	4012			Negative	0	7	2	-1.49287	39.9777	67.7	3.16	Male	Pastoralist	4	7	11	1	3	0.636364	rvf_cs_v14_16	Tana 0rth	1	0
AVAQ75531	2014-02-05	Human	0	BSR019011	dddac_hs_v2_324	Wife	Female	1	Farmer	farmer	1	Laini	15	Laini	Laini	Laini	26	1	3	35	31	riverine	2	dddac_hs_v2_324		4012	4012			Positive	1	7	2	-1.49287	39.9777	67.7	3.16	Male	Pastoralist	4	7	11	1	3	0.636364	rvf_cs_v14_16	Tana 0rth	1	0
AVAQ75317	2014-02-05	Human	0	BSR018989	dddac_hs_v2_316	Wife	Female	1	Pastoralist	pastoralist	0	Laini	15	Laini	Laini	Laini village	27	1	3	41	42	riverine	2	dddac_hs_v2_316		4012	4012			Negative	0	7	2	-1.49287	39.9777	67.7	3.16	Male	Pastoralist	4	7	11	1	3	0.636364	rvf_cs_v14_16	Tana 0rth	1	0
AVAQ75172	2014-02-05	Human	0	BSR018978	dddac_hs_v2_319	Household Head	Male	0	Farmer	farmer	1	Laini	15	Laini	Laini	Laini	33	1	4	33	26	riverine	2	dddac_hs_v2_319		4012	4012			Negative	0	7	2	-1.49287	39.9777	67.7	3.16	Male	Pastoralist	4	7	11	1	3	0.636364	rvf_cs_v14_16	Tana 0rth	1	0
AVAQ75333	2014-02-05	Human	0	BSR018981	dddac_hs_v2_322	Wife	Female	1	Farmer	farmer	1	Laini	15	Laini	Laini	Laini village	35	1	4	46	46	riverine	2	dddac_hs_v2_322		4013	4013			Negative	0	9	2	-1.48949	39.9747	68.1	4.08	Male	Pastoralist	1	3	4	0	3	0.75	rvf_cs_v14_4	Tana River	2	0
AVAQ75936	2014-02-05	Human	0	BSR019000	dddac_hs_v2_324	Household Head	Male	0	Farmer	farmer	1	Laini	15	Laini	Laini	Laini	35	1	4	35	31	riverine	2	dddac_hs_v2_324		4013	4013			Negative	0	9	2	-1.48949	39.9747	68.1	4.08	Male	Pastoralist	1	3	4	0	3	0.75	rvf_cs_v14_4	Tana River	2	0
AVAQ75525	2014-02-05	Human	0	BSR019005	dddac_hs_v2_325	Household Head	Male	0	Farmer	farmer	1	Laini	15	Laini	Laini	Laini	36	1	4	36	62	riverine	2	dddac_hs_v2_325		4013	4013			Negative	0	9	2	-1.48949	39.9747	68.1	4.08	Male	Pastoralist	1	3	4	0	3	0.75	rvf_cs_v14_4	Tana River	2	0
AVAQ75948	2014-02-05	Human	0	BSR018984	dddac_hs_v2_317	Household Head	Male	0	Farmer	farmer	1	Laini	15	Laini	Laini	Laini	39	1	4	39	18	riverine	2	dddac_hs_v2_317		4013	4013			Negative	0	9	2	-1.48949	39.9747	68.1	4.08	Male	Pastoralist	1	3	4	0	3	0.75	rvf_cs_v14_4	Tana River	2	0
AVAQ75562	2014-02-05	Human	0	BSR018993	dddac_hs_v2_316	Household Head	Male	0	Pastoralist	pastoralist	0	Laini	15	Laini	Laini	Laini village	41	2	4	41	42	riverine	2	dddac_hs_v2_316		4014	4014			Negative	0	7	2	-1.48949	39.9747	71.7	3.08	Male	Pastoralist	4	5	9	0	7	0.555556	rvf_cs_v14_6	Tana River	2	0
AVAQ75151	2014-02-05	Human	0	BSR019019	dddac_hs_v2_317	Mother	Female	1	Farmer	farmer	1	Laini	15	Laini	Laini	Laini	50	2	4	39	18	riverine	2	dddac_hs_v2_317		4014	4014			Negative	0	7	2	-1.48949	39.9747	71.7	3.08	Male	Pastoralist	4	5	9	0	7	0.555556	rvf_cs_v14_6	Tana River	2	0
AVAQ75534	2014-02-05	Human	0	BSR018997	dddac_hs_v2_323	Wife	Female	1	Farmer	farmer	1	Laini	15	Laini	Laini	Laini	53	2	4	69	67	riverine	2	dddac_hs_v2_323		4014	4014			Negative	0	7	2	-1.48949	39.9747	71.7	3.08	Male	Pastoralist	4	5	9	0	7	0.555556	rvf_cs_v14_6	Tana River	2	0
AVAQ75327	2014-02-05	Human	0	BSR019023	dddac_hs_v2_323	Wife	Female	1	Farmer	farmer	1	Laini	15	Laini	Laini	Laini	53	2	4	69	67	riverine	2	dddac_hs_v2_323		4014	4014			Negative	0	7	2	-1.48949	39.9747	71.7	3.08	Male	Pastoralist	4	5	9	0	7	0.555556	rvf_cs_v14_6	Tana River	2	0
AVAQ75517	2014-02-05	Human	0	BSR019015	dddac_hs_v2_320	Household Head	Male	0	Farmer	farmer	1	Laini	15	Laini	Laini	Laini	55	2	4	55	52	riverine	2	dddac_hs_v2_320		4019	4019			Negative	0			-1.69438	39.9218	64	3.8	Male	Pastoralist	3	4	7	0		0.571429		Tana River	2	0
AVAQ74976	2014-02-05	Human	0	BSR019018	dddac_hs_v2_325	Mother	Female	1	Farmer	farmer	1	Laini	15	Laini	Laini	Laini	58	2	4	36	62	riverine	2	dddac_hs_v2_325		4019	4019			Negative	0			-1.69438	39.9218	64	3.8	Male	Pastoralist	3	4	7	0		0.571429		Tana River	2	0
AVAQ75340	2014-02-05	Human	0	BSR019021	dddac_hs_v2_321	Household Head	Male	0	Farmer	farmer	1	Laini	15	Laini	Laini	Laini	63	2	4	63	63	riverine	2	dddac_hs_v2_321		4019	4019			Negative	0			-1.69438	39.9218	64	3.8	Male	Pastoralist	3	4	7	0		0.571429		Tana River	2	0
AVAQ75553	2014-02-05	Human	0	BSR018983	dddac_hs_v2_317	Father	Male	0	Farmer	farmer	1	Laini	15	Laini	Laini	Laini	65	2	4	39	18	riverine	2	dddac_hs_v2_317		4019	4019			Negative	0			-1.69438	39.9218	64	3.8	Male	Pastoralist	3	4	7	0		0.571429		Tana River	2	0
AVAQ75537	2014-02-05	Human	0	BSR018986	dddac_hs_v2_318	Household Head	Male	0	Farmer	farmer	1	Laini	15	Laini	Laini	Laini	87	2	4	87	86	riverine	2	dddac_hs_v2_318		4023	4023			Positive	1			-1.69438	39.9218	64.5	2.96	Male	Pastoralist	3	2	5	0		0.4		Tana River	2	0
AVAQ77996	2014-01-28	Human	0	BSR020420	dddac_hs_v2_177	Son	Male	0				Mare	16	Mare	Mare		8	0	1	30		pastoral	1	dddac_hs_v2_177		4023	4023			Negative	0			-1.69438	39.9218	64.5	2.96	Male	Pastoralist	3	2	5	0		0.4		Tana River	2	0
AVAQ77963	2014-01-28	Human	0	BSR020411	dddac_hs_v2_177	Daughter	Female	1				Mare	16	Mare	Mare		9	0	2	30		pastoral	1	dddac_hs_v2_177		4023	4023			Negative	0			-1.69438	39.9218	64.5	2.96	Male	Pastoralist	3	2	5	0		0.4		Tana River	2	0
AVAQ78003	2014-01-28	Human	0	BSR020417	dddac_hs_v2_176	Son	Male	0				Mare	16	Mare	Mare		13	0	2	50		pastoral	1	dddac_hs_v2_176		4023	4023			Negative	0			-1.69438	39.9218	64.5	2.96	Male	Pastoralist	3	2	5	0		0.4		Tana River	2	0
AVAQ77997	2014-01-28	Human	0	BSR020378	dddac_hs_v2_176	Son	Male	0				Mare	16	Mare	Mare		15	0	2	50		pastoral	1	dddac_hs_v2_176		4023	4023			Negative	0			-1.69438	39.9218	64.5	2.96	Male	Pastoralist	3	2	5	0		0.4		Tana River	2	0
AVAQ77974	2014-01-28	Human	0	BSR020406	dddac_hs_v2_178	Daughter	Female	1				Mare	16	Mare	Mare		19	1	3	29		pastoral	1	dddac_hs_v2_178		DO121				Negative	0			-1.60022	40.5881	47.3	3.48	Male	Pastoralist	4	3	7	0		0.428571		Ijara	3	1
AVAQ77987	2014-01-28	Human	0	BSR020400	dddac_hs_v2_177	Wife	Female	1				Mare	16	Mare	Mare		20	1	3	30		pastoral	1	dddac_hs_v2_177		DO121				Negative	0			-1.60022	40.5881	47.3	3.48	Male	Pastoralist	4	3	7	0		0.428571		Ijara	3	1
AVAQ77929	2014-01-28	Human	0	BSR020390	dddac_hs_v2_178	Wife	Female	1				Mare	16	Mare	Mare		20	1	3	29		pastoral	1	dddac_hs_v2_178		DO121				Negative	0			-1.60022	40.5881	47.3	3.48	Male	Pastoralist	4	3	7	0		0.428571		Ijara	3	1
AVAQ77985	2014-01-28	Human	0	BSR020419	dddac_hs_v2_180	Wife	Female	1				Mare	16	Mare	Mare		20	1	3	30		pastoral	1	dddac_hs_v2_180		DO121				Negative	0			-1.60022	40.5881	47.3	3.48	Male	Pastoralist	4	3	7	0		0.428571		Ijara	3	1
AVAQ77890	2014-01-28	Human	0	BSR020382	dddac_hs_v2_182	Brother	Male	0	Herdsman	pastoralist	0	Mare	16	Mare	Mare		20	1	3	28		pastoral	1	dddac_hs_v2_182		DO121				Positive	1			-1.60022	40.5881	47.3	3.48	Male	Pastoralist	4	3	7	0		0.428571		Ijara	3	1
AVAQ77977	2014-01-28	Human	0	BSR020392	dddac_hs_v2_182	Brother	Male	0	Herdsman	pastoralist	0	Mare	16	Mare	Mare		20	1	3	28		pastoral	1	dddac_hs_v2_182		DO122				Negative	0	5	1	-1.60022	40.5881	51.1	3.52	Male	Pastoralist	8	6	14	1	6	0.428571	rvf_cs_v14_168	Ijara	3	1
AVAQ77978	2014-01-28	Human	0	BSR020423	dddac_hs_v2_184	Wife	Female	1	Housewife	other	3	Mare	16	Mare	Mare		21	1	3	35		pastoral	1	dddac_hs_v2_184		DO122				Negative	0	5	1	-1.60022	40.5881	51.1	3.52	Male	Pastoralist	8	6	14	1	6	0.428571	rvf_cs_v14_168	Ijara	3	1
AVAQ77988	2014-01-28	Human	0	BSR020381	dddac_hs_v2_181	Wife	Female	1				Mare	16	Mare	Mare		24	1	3	28		pastoral	1	dddac_hs_v2_181		DO122				Negative	0	5	1	-1.60022	40.5881	51.1	3.52	Male	Pastoralist	8	6	14	1	6	0.428571	rvf_cs_v14_168	Ijara	3	1
AVAQ77891	2014-01-28	Human	0	BSR020405	dddac_hs_v2_179	Wife	Female	1				Mare	16	Mare	Mare		25	1	3	50		pastoral	1	dddac_hs_v2_179		DO122				Negative	0	5	1	-1.60022	40.5881	51.1	3.52	Male	Pastoralist	8	6	14	1	6	0.428571	rvf_cs_v14_168	Ijara	3	1
AVAQ78016	2014-01-28	Human	0	BSR020402	dddac_hs_v2_182	Wife	Female	1				Mare	16	Mare	Mare		25	1	3	28		pastoral	1	dddac_hs_v2_182		DO123				Negative	0	6	1	-1.60021	40.5881	52.9	3.32	Male	Pastoralist	5	8	13	1	6	0.615385	rvf_cs_v14_172	Ijara	3	1
AVAQ77971	2014-01-28	Human	0	BSR020403	dddac_hs_v2_184	Wife	Female	1	Housewife	other	3	Mare	16	Mare	Mare		25	1	3	35		pastoral	1	dddac_hs_v2_184		DO123				Positive	1	6	1	-1.60021	40.5881	52.9	3.32	Male	Pastoralist	5	8	13	1	6	0.615385	rvf_cs_v14_172	Ijara	3	1
AVAQ78023	2014-01-28	Human	0	BSR020388	dddac_hs_v2_176	Brother	Male	0	Pastoralist	pastoralist	0	Mare	16	Mare	Mare		27	1	3	50		pastoral	1	dddac_hs_v2_176		DO123				Negative	0	6	1	-1.60021	40.5881	52.9	3.32	Male	Pastoralist	5	8	13	1	6	0.615385	rvf_cs_v14_172	Ijara	3	1
AVAQ77984	2014-01-28	Human	0	BSR020376	dddac_hs_v2_175	Household Head	Male	0	Chief	other	3	Mare	16	Mare	Mare		28	1	3	28		pastoral	1	dddac_hs_v2_175		DO123				Negative	0	6	1	-1.60021	40.5881	52.9	3.32	Male	Pastoralist	5	8	13	1	6	0.615385	rvf_cs_v14_172	Ijara	3	1
AVAQ77961	2014-01-28	Human	0	BSR020379	dddac_hs_v2_179	Wife	Female	1				Mare	16	Mare	Mare		28	1	3	50		pastoral	1	dddac_hs_v2_179		DO123				Positive	1	6	1	-1.60021	40.5881	52.9	3.32	Male	Pastoralist	5	8	13	1	6	0.615385	rvf_cs_v14_172	Ijara	3	1
AVAQ77981	2014-01-28	Human	0	BSR020380	dddac_hs_v2_180	Sister	Female	1				Mare	16	Mare	Mare		28	1	3	30		pastoral	1	dddac_hs_v2_180		DO124				Negative	0	6	1	-1.60021	40.5881	53.8	3.16	Male	Pastoralist	5	5	10	0	7	0.5	rvf_cs_v14_183	Ijara	3	1
AVAQ77968	2014-01-28	Human	0	BSR020424	dddac_hs_v2_180	Wife	Female	1				Mare	16	Mare	Mare		28	1	3	30		pastoral	1	dddac_hs_v2_180		DO124				Negative	0	6	1	-1.60021	40.5881	53.8	3.16	Male	Pastoralist	5	5	10	0	7	0.5	rvf_cs_v14_183	Ijara	3	1
AVAQ78015	2014-01-28	Human	0	BSR020401	dddac_hs_v2_181	Household Head	Male	0	Pastoralist	pastoralist	0	Mare	16	Mare	Mare		28	1	3	28		pastoral	1	dddac_hs_v2_181		DO124				Positive	1	6	1	-1.60021	40.5881	53.8	3.16	Male	Pastoralist	5	5	10	0	7	0.5	rvf_cs_v14_183	Ijara	3	1
AVAQ78008	2014-01-28	Human	0	BSR020412	dddac_hs_v2_181	Brother	Male	0	Pastoralist	pastoralist	0	Mare	16	Mare	Mare		28	1	3	28		pastoral	1	dddac_hs_v2_181		DO125				Negative	0	5	1	-1.60021	40.5882	54.2	3	Male	Pastoralist	8	7	15	1	5	0.466667	rvf_cs_v14_176	Ijara	3	1
AVAQ78024	2014-01-28	Human	0	BSR020398	dddac_hs_v2_178	Household Head	Male	0	Pastoralist	pastoralist	0	Mare	16	Mare	Mare		29	1	3	29		pastoral	1	dddac_hs_v2_178		DO125				Positive	1	5	1	-1.60021	40.5882	54.2	3	Male	Pastoralist	8	7	15	1	5	0.466667	rvf_cs_v14_176	Ijara	3	1
AVAQ77989	2014-01-28	Human	0	BSR020387	dddac_hs_v2_175	Sister	Female	1				Mare	16	Mare	Mare		30	1	3	28		pastoral	1	dddac_hs_v2_175		DO125				Positive	1	5	1	-1.60021	40.5882	54.2	3	Male	Pastoralist	8	7	15	1	5	0.466667	rvf_cs_v14_176	Ijara	3	1
AVAQ77992	2014-01-28	Human	0	BSR020407	dddac_hs_v2_177	Household Head	Male	0	Pastoralist	pastoralist	0	Mare	16	Mare	Mare		30	1	3	30		pastoral	1	dddac_hs_v2_177		DO125				Positive	1	5	1	-1.60021	40.5882	54.2	3	Male	Pastoralist	8	7	15	1	5	0.466667	rvf_cs_v14_176	Ijara	3	1
AVAQ77970	2014-01-28	Human	0	BSR020421	dddac_hs_v2_181	Brother	Male	0	Pastoralist	pastoralist	0	Mare	16	Mare	Mare		30	1	3	28		pastoral	1	dddac_hs_v2_181		DO126				Negative	0	6	1	-1.60021	40.5882	54.5	3.04	Male	Pastoralist	8	5	13	1	5	0.384615	rvf_cs_v14_182	Ijara	3	1
AVAQ77959	2014-01-28	Human	0	BSR020410	dddac_hs_v2_177	Sister	Female	1				Mare	16	Mare	Mare		32	1	4	30		pastoral	1	dddac_hs_v2_177		DO126				Negative	0	6	1	-1.60021	40.5882	54.5	3.04	Male	Pastoralist	8	5	13	1	5	0.384615	rvf_cs_v14_182	Ijara	3	1
AVAQ77999	2014-01-28	Human	0	BSR020377	dddac_hs_v2_175	Sister	Female	1				Mare	16	Mare	Mare		35	1	4	28		pastoral	1	dddac_hs_v2_175		DO126				Positive	1	6	1	-1.60021	40.5882	54.5	3.04	Male	Pastoralist	8	5	13	1	5	0.384615	rvf_cs_v14_182	Ijara	3	1
AVAQ77991	2014-01-28	Human	0	BSR020397	dddac_hs_v2_176	Wife	Female	1				Mare	16	Mare	Mare		36	1	4	50		pastoral	1	dddac_hs_v2_176		DO126				Negative	0	6	1	-1.60021	40.5882	54.5	3.04	Male	Pastoralist	8	5	13	1	5	0.384615	rvf_cs_v14_182	Ijara	3	1
AVAQ78014	2014-01-28	Human	0	BSR020394	dddac_hs_v2_183	Wife	Female	1	Housewife	other	3	Mare	16	Mare	Mare		40	1	4	58		pastoral	1	dddac_hs_v2_183		DO127				Negative	0	5	1	-1.59912	40.5896	59.3	4.36	Male	Pastoralist	3	3	6	0	5	0.5	rvf_cs_v14_169	Ijara	3	1
AVAQ78002	2014-01-28	Human	0	BSR020389	dddac_hs_v2_179	Wife	Female	1				Mare	16	Mare	Mare		45	2	4	50		pastoral	1	dddac_hs_v2_179		DO127				Negative	0	5	1	-1.59912	40.5896	59.3	4.36	Male	Pastoralist	3	3	6	0	5	0.5	rvf_cs_v14_169	Ijara	3	1
AVAQ77976	2014-01-28	Human	0	BSR020391	dddac_hs_v2_181	Mother	Female	1	Housewife	other	3	Mare	16	Mare	Mare		45	2	4	28		pastoral	1	dddac_hs_v2_181		DO127				Negative	0	5	1	-1.59912	40.5896	59.3	4.36	Male	Pastoralist	3	3	6	0	5	0.5	rvf_cs_v14_169	Ijara	3	1
AVAQ77983	2014-01-28	Human	0	BSR020418	dddac_hs_v2_178	Mother	Female	1	Housewife	other	3	Mare	16	Mare	Mare		47	2	4	29		pastoral	1	dddac_hs_v2_178		DO128				Negative	0	6	1	-1.59911	40.5896	59.9	3	Male	Pastoralist	5	6	11	1	6	0.545455	rvf_cs_v14_181	Ijara	3	1
AVAQ78011	2014-01-28	Human	0	BSR020399	dddac_hs_v2_179	Household Head	Male	0	Pastoralist	pastoralist	0	Mare	16	Mare	Mare		50	2	4	50		pastoral	1	dddac_hs_v2_179		DO128				Positive	1	6	1	-1.59911	40.5896	59.9	3	Male	Pastoralist	5	6	11	1	6	0.545455	rvf_cs_v14_181	Ijara	3	1
AVAQ78028	2014-01-28	Human	0	BSR020384	dddac_hs_v2_183	Wife	Female	1	Housewife	other	3	Mare	16	Mare	Mare		50	2	4	58		pastoral	1	dddac_hs_v2_183		DO128				Negative	0	6	1	-1.59911	40.5896	59.9	3	Male	Pastoralist	5	6	11	1	6	0.545455	rvf_cs_v14_181	Ijara	3	1
AVAQ77483	2013-12-18	Human	0	BSR020290	dddac_hs_v2_104	Mother	Female	1	Housewife	other	3	Mare	16	Mare	Mare	Mare	52	2	4	30	24	pastoral	1	dddac_hs_v2_104		DO220				Negative	0			-1.63406	40.5338	51	3.36	Male	Pastoralist	5	8	13	1		0.615385		Ijara	3	1
AVAQ78017	2014-01-28	Human	0	BSR020393	dddac_hs_v2_183	Wife	Female	1	Housewife	other	3	Mare	16	Mare	Mare		55	2	4	58		pastoral	1	dddac_hs_v2_183		DO220				Negative	0			-1.63406	40.5338	51	3.36	Male	Pastoralist	5	8	13	1		0.615385		Ijara	3	1
AVAQ77998	2014-01-28	Human	0	BSR020383	dddac_hs_v2_183	Household Head	Male	0	Pastoralist	pastoralist	0	Mare	16	Mare	Mare		58	2	4	58		pastoral	1	dddac_hs_v2_183		DO220				Negative	0			-1.63406	40.5338	51	3.36	Male	Pastoralist	5	8	13	1		0.615385		Ijara	3	1
AVAQ77541	2013-12-17	Human	0	BSR020310	dddac_hs_v2_100	Son	Male	0				Mataarba	17	Mataarba	Mataarba	Koran katkate	6	0	1	84	54	pastoral	1	dddac_hs_v2_100		DO230				Negative	0			-1.5985	40.5894	43.9	3.24	Male	Pastoralist	8	9	17	1		0.529412		Ijara	3	1
AVAQ77550	2013-12-17	Human	0	BSR020311	dddac_hs_v2_101	Son	Male	0				Mataarba	17	Mataarba	Mataarba	Matarba	6	0	1	55	55	pastoral	1	dddac_hs_v2_101		DO230				Negative	0			-1.5985	40.5894	43.9	3.24	Male	Pastoralist	8	9	17	1		0.529412		Ijara	3	1
AVAQ77230	2013-12-16	Human	0	BSR020236	dddac_hs_v2_92	Daughter	Female	1				Mataarba	17	Mataarba	Mataarba	Koran katkate	7	0	1	56	56	pastoral	1	dddac_hs_v2_92		DO230				Negative	0			-1.5985	40.5894	43.9	3.24	Male	Pastoralist	8	9	17	1		0.529412		Ijara	3	1
AVAQ77354	2013-12-16	Human	0	BSR020315	dddac_hs_v2_96	Daughter	Female	1				Mataarba	17	Mataarba	Mataarba	Mata arba	7	0	1	53	53	pastoral	1	dddac_hs_v2_96		DO230				Positive	1			-1.5985	40.5894	43.9	3.24	Male	Pastoralist	8	9	17	1		0.529412		Ijara	3	1
AVAQ77400	2013-12-16	Human	0	BSR020285	dddac_hs_v2_95	Son	Male	0				Mataarba	17	Mataarba	Mataarba	Koran katkate	8	0	1	63	63	pastoral	1	dddac_hs_v2_95		DO230				Negative	0			-1.5985	40.5894	43.9	3.24	Male	Pastoralist	8	9	17	1		0.529412		Ijara	3	1
AVAQ77532	2013-12-17	Human	0	BSR020279	dddac_hs_v2_102	Daughter	Female	1				Mataarba	17	Mataarba	Mataarba	Koran katkate	8	0	1	56	40	pastoral	1	dddac_hs_v2_102		DO231				Negative	0			-1.59848	40.5894	44.5	3.2	Female	Pastoralist	8	5	13	1		0.384615		Ijara	3	1
AVAQ77530	2013-12-17	Human	0	BSR020300	dddac_hs_v2_101	Daughter	Female	1				Mataarba	17	Mataarba	Mataarba	Matarba	8	0	1	55	55	pastoral	1	dddac_hs_v2_101		DO232				Negative	0			-1.59848	40.5894	44.5	3.6	Male	Pastoralist	5	8	13	1		0.615385		Ijara	3	1
AVAQ77559	2013-12-17	Human	0	BSR020309	dddac_hs_v2_103	Daughter	Female	1				Mataarba	17	Mataarba	Mataarba	Mata arba	9	0	2	55	35	pastoral	1	dddac_hs_v2_103		DO232				Negative	0			-1.59848	40.5894	44.5	3.6	Male	Pastoralist	5	8	13	1		0.615385		Ijara	3	1
AVAQ77563	2013-12-17	Human	0	BSR020312	dddac_hs_v2_99	Daughter	Female	1				Mataarba	17	Mataarba	Mataarba	Koran katkate	10	0	2	28	20	pastoral	1	dddac_hs_v2_99		DO233				Negative	0			-1.59848	40.5894	46.1	3.56	Male	Pastoralist	5	5	10	0		0.5		Ijara	3	1
AVAQ77546	2013-12-17	Human	0	BSR020283	dddac_hs_v2_97	Son	Male	0				Mataarba	17	Mataarba	Mataarba	Matarba	10	0	2	60	60	pastoral	1	dddac_hs_v2_97		DO233				Negative	0			-1.59848	40.5894	46.1	3.56	Male	Pastoralist	5	5	10	0		0.5		Ijara	3	1
AVAQ77558	2013-12-17	Human	0	BSR020302	dddac_hs_v2_99	Son	Male	0				Mataarba	17	Mataarba	Mataarba	Koran katkate	12	0	2	28	20	pastoral	1	dddac_hs_v2_99		DO233				Negative	0			-1.59848	40.5894	46.1	3.56	Male	Pastoralist	5	5	10	0		0.5		Ijara	3	1
AVAQ77339	2013-12-16	Human	0	BSR020267	dddac_hs_v2_93	Son	Male	0				Mataarba	17	Mataarba	Mataarba	Matarba	12	0	2	47	47	pastoral	1	dddac_hs_v2_93		DO234				Positive	1			-1.59848	40.5895	51.4	3.32	Male	Pastoralist	3	2	5	0		0.4		Ijara	3	1
AVAQ77554	2013-12-17	Human	0	BSR020303	dddac_hs_v2_97	Daughter	Female	1				Mataarba	17	Mataarba	Mataarba	Matarba	12	0	2	60	60	pastoral	1	dddac_hs_v2_97		DO234				Negative	0			-1.59848	40.5895	51.4	3.32	Male	Pastoralist	3	2	5	0		0.4		Ijara	3	1
AVAQ77392	2013-12-16	Human	0	BSR020304	dddac_hs_v2_96	Son	Male	0				Mataarba	17	Mataarba	Mataarba	Mata arba	12	0	2	53	53	pastoral	1	dddac_hs_v2_96		GE108				Positive	1	10	3	-1.57939	40.4991	64.9	3.48	Male	Chief	5	7	12	1	10	0.583333	rvf_cs_v14_98	Ijara	3	1
AVAQ77574	2013-12-17	Human	0	BSR020319	dddac_hs_v2_101	Daughter	Female	1				Mataarba	17	Mataarba	Mataarba	Matarba	12	0	2	55	55	pastoral	1	dddac_hs_v2_101		GE108				Negative	0	10	3	-1.57939	40.4991	64.9	3.48	Male	Chief	5	7	12	1	10	0.583333	rvf_cs_v14_98	Ijara	3	1
AVAQ77485	2013-12-17	Human	0	BSR020287	dddac_hs_v2_100	Son	Male	0				Mataarba	17	Mataarba	Mataarba	Koran katkate	13	0	2	84	54	pastoral	1	dddac_hs_v2_100		GE111				Negative	0	17	3	-1.5794	40.4991	57.4	3.04	Male	Pastoralist	7	2	9	0	6	0.222222	rvf_cs_v14_110	Ijara	3	1
AVAQ77528	2013-12-17	Human	0	BSR020278	dddac_hs_v2_103	Son	Male	0				Mataarba	17	Mataarba	Mataarba	Mata arba	14	0	2	55	35	pastoral	1	dddac_hs_v2_103		GE111				Negative	0	17	3	-1.5794	40.4991	57.4	3.04	Male	Pastoralist	7	2	9	0	6	0.222222	rvf_cs_v14_110	Ijara	3	1
AVAQ77223	2013-12-16	Human	0	BSR020261	dddac_hs_v2_90	Wife	Female	1	Housewife	other	3	Mataarba	17	Mataarba	Mataarba	Mata arba	20	1	3	30	20	pastoral	1	dddac_hs_v2_90		GE111				Negative	0	17	3	-1.5794	40.4991	57.4	3.04	Male	Pastoralist	7	2	9	0	6	0.222222	rvf_cs_v14_110	Ijara	3	1
AVAQ77578	2013-12-17	Human	0	BSR020317	dddac_hs_v2_99	Wife	Female	1	Housewife	other	3	Mataarba	17	Mataarba	Mataarba	Koran katkate	22	1	3	28	20	pastoral	1	dddac_hs_v2_99		GE111				Negative	0	17	3	-1.5794	40.4991	57.4	3.04	Male	Pastoralist	7	2	9	0	6	0.222222	rvf_cs_v14_110	Ijara	3	1
AVAQ77520	2013-12-17	Human	0	BSR020316	dddac_hs_v2_98	Wife	Female	1	Housewife	other	3	Mataarba	17	Mataarba	Mataarba	Koran katkate	26	1	3	34	34	pastoral	1	dddac_hs_v2_98		GE111				Negative	0	17	3	-1.5794	40.4991	57.4	3.04	Male	Pastoralist	7	2	9	0	6	0.222222	rvf_cs_v14_110	Ijara	3	1
AVAQ77222	2013-12-16	Human	0	BSR020268	dddac_hs_v2_94	Household Head	Male	0	Pastoralist	pastoralist	0	Mataarba	17	Mataarba	Mataarba	Matarba	31	1	4	31	31	pastoral	1	dddac_hs_v2_94		GE112				Positive	1	6	1	-1.57938	40.4991	64.5	3.76	Female	Pastoralist	2	2	4	0	6	0.5	rvf_cs_v14_114	Ijara	3	1
AVAQ77534	2013-12-17	Human	0	BSR020313	dddac_hs_v2_98	Household Head	Male	0	Pastoralist	pastoralist	0	Mataarba	17	Mataarba	Mataarba	Koran katkate	34	1	4	34	34	pastoral	1	dddac_hs_v2_98		GE117				Negative	0	3	1	-1.5838	40.4999	62.1	3.68	Male	Pastoralist	5	7	12	1	5	0.583333	rvf_cs_v14_99	Ijara	3	1
AVAQ77577	2013-12-17	Human	0	BSR020289	dddac_hs_v2_102	Wife	Female	1	Housewife	other	3	Mataarba	17	Mataarba	Mataarba	Koran katkate	40	1	4	56	40	pastoral	1	dddac_hs_v2_102		GE117				Negative	0	3	1	-1.5838	40.4999	62.1	3.68	Male	Pastoralist	5	7	12	1	5	0.583333	rvf_cs_v14_99	Ijara	3	1
AVAQ77333	2013-12-16	Human	0	BSR020256	dddac_hs_v2_93	Household Head	Male	0	Pastoralist	pastoralist	0	Mataarba	17	Mataarba	Mataarba	Matarba	47	2	4	47	47	pastoral	1	dddac_hs_v2_93		GE117				Positive	1	3	1	-1.5838	40.4999	62.1	3.68	Male	Pastoralist	5	7	12	1	5	0.583333	rvf_cs_v14_99	Ijara	3	1
AVAQ77218	2013-12-16	Human	0	BSR020314	dddac_hs_v2_96	Household Head	Male	0	Pastoralist	pastoralist	0	Mataarba	17	Mataarba	Mataarba	Mata arba	53	2	4	53	53	pastoral	1	dddac_hs_v2_96		GE118				Negative	0	5	1	-1.57938	40.4991	63.9	4.88	Female	Pastoralist	2	0	2	0	2	0	rvf_cs_v14_101	Ijara	3	1
AVAQ77442	2013-12-17	Human	0	BSR020318	dddac_hs_v2_100	Wife	Female	1	Housewife	other	3	Mataarba	17	Mataarba	Mataarba	Koran katkate	54	2	4	84	54	pastoral	1	dddac_hs_v2_100		GE136				Positive	1			-1.57939	40.4991	58.1	3.08	Male	Pastoralist	3	4	7	0		0.571429		Ijara	3	1
AVAQ77570	2013-12-17	Human	0	BSR020301	dddac_hs_v2_101	Household Head	Male	0	Pastoralist	pastoralist	0	Mataarba	17	Mataarba	Mataarba	Matarba	55	2	4	55	55	pastoral	1	dddac_hs_v2_101		GE136				Negative	0			-1.57939	40.4991	58.1	3.08	Male	Pastoralist	3	4	7	0		0.571429		Ijara	3	1
AVAQ77412	2013-12-17	Human	0	BSR020299	dddac_hs_v2_102	Household Head	Male	0	Chief	other	3	Mataarba	17	Mataarba	Mataarba	Koran katkate	56	2	4	56	40	pastoral	1	dddac_hs_v2_102		GE138				Negative	0			-1.57938	40.4991	63.3	3.52	Female	Pastoralist	3	3	6	0		0.5		Ijara	3	1
AVAQ77453	2013-12-17	Human	0	BSR020286	dddac_hs_v2_97	Household Head	Female	1	Pastoralist	pastoralist	0	Mataarba	17	Mataarba	Mataarba	Matarba	60	2	4	60	60	pastoral	1	dddac_hs_v2_97		GE138				Negative	0			-1.57938	40.4991	63.3	3.52	Female	Pastoralist	3	3	6	0		0.5		Ijara	3	1
AVAQ77229	2013-12-16	Human	0	BSR020284	dddac_hs_v2_95	Household Head	Male	0	Pastoralist	pastoralist	0	Mataarba	17	Mataarba	Mataarba	Koran katkate	63	2	4	63	63	pastoral	1	dddac_hs_v2_95		GE139				Negative	0			-1.57938	40.4991	63.9	3.4	Male	Pastoralist	3	2	5	0		0.4		Ijara	3	1
AVAQ77227	2013-12-16	Human	0	BSR020258	dddac_hs_v2_91	Household Head	Male	0	Pastoralist	pastoralist	0	Mataarba	17	Mataarba	Mataarba	Kora kakate	65	2	4	65	65	pastoral	1	dddac_hs_v2_91		GE139				Positive	1			-1.57938	40.4991	63.9	3.4	Male	Pastoralist	3	2	5	0		0.4		Ijara	3	1
AVAQ77535	2013-12-17	Human	0	BSR020288	dddac_hs_v2_100	Household Head	Male	0	Pastoralist	pastoralist	0	Mataarba	17	Mataarba	Mataarba	Koran katkate	84	2	4	84	54	pastoral	1	dddac_hs_v2_100		GE140				Positive	1			-1.57938	40.4991	65.7	4.12	Female	Pastoralist	3	8	11	1		0.727273		Ijara	3	1
AVAQ75832	2014-02-01	Human	0	BSR018745	dddac_hs_v2_256	Daughter	Female	1	Student	student	2	MatanyaA	18	Matanya A	MatanyaA	Matanya A	7	0	1	40	35	irrigation	0	dddac_hs_v2_256		GE140				Positive	1			-1.57938	40.4991	65.7	4.12	Female	Pastoralist	3	8	11	1		0.727273		Ijara	3	1
AVAQ75846	2014-02-01	Human	0	BSR018757	dddac_hs_v2_260	Daughter	Female	1	Student	student	2	MatanyaA	18	Matanya A	MatanyaA	Matanya A	10	0	2	60	52	irrigation	0	dddac_hs_v2_260		GE141				Positive	1			-1.57937	40.4991	65.8	3.16	Female	Pastoralist	8	7	15	1		0.466667		Ijara	3	1
AVAQ75844	2014-02-01	Human	0	BSR018754	dddac_hs_v2_256	Daughter	Female	1				MatanyaA	18	Matanya A	MatanyaA	Matanya A	12	0	2	40	35	irrigation	0	dddac_hs_v2_256		GE141				Negative	0			-1.57937	40.4991	65.8	3.16	Female	Pastoralist	8	7	15	1		0.466667		Ijara	3	1
AVAQ76167	2014-02-01	Human	0	BSR018747	dddac_hs_v2_260	Son	Male	0	Herdsman	pastoralist	0	MatanyaA	18	Matanya A	MatanyaA	Matanya A	19	1	3	60	52	irrigation	0	dddac_hs_v2_260		GE142				Positive	1			-1.57937	40.4991	65.8	2.92	Male	Pastoralist	3	6	9	0		0.666667		Ijara	3	1
AVAQ75837	2014-02-01	Human	0	BSR018735	dddac_hs_v2_258	Daughter	Female	1	Farmer	farmer	1	MatanyaA	18	Matanya A	MatanyaA	Matanya A	20	1	3	70	55	irrigation	0	dddac_hs_v2_258		GE142				Negative	0			-1.57937	40.4991	65.8	2.92	Male	Pastoralist	3	6	9	0		0.666667		Ijara	3	1
AVAQ76177	2014-02-01	Human	0	BSR018744	dddac_hs_v2_256	Wife	Female	1	Farmer	farmer	1	MatanyaA	18	Matanya A	MatanyaA	Matanya A	25	1	3	40	35	irrigation	0	dddac_hs_v2_256		GE142				Negative	0			-1.57937	40.4991	65.8	2.92	Male	Pastoralist	3	6	9	0		0.666667		Ijara	3	1
AVAQ75850	2014-02-01	Human	0	BSR018763	dddac_hs_v2_258	Son	Male	0				MatanyaA	18	Matanya A	MatanyaA	Matanya A	25	1	3	70	55	irrigation	0	dddac_hs_v2_258		GE143				Negative	0			-1.57939	40.4991	65.8	2.88	Male	Pastoralist	3	5	8	0		0.625		Ijara	3	1
AVAQ76275	2014-02-01	Human	0	BSR018736	dddac_hs_v2_260	Son	Male	0	Herdsman	pastoralist	0	MatanyaA	18	Matanya A	MatanyaA	Matanya A	25	1	3	60	52	irrigation	0	dddac_hs_v2_260		GE143				Positive	1			-1.57939	40.4991	65.8	2.88	Male	Pastoralist	3	5	8	0		0.625		Ijara	3	1
AVAQ75842	2014-02-01	Human	0	BSR018726	dddac_hs_v2_258	Son	Male	0	Farmer	farmer	1	MatanyaA	18	Matanya A	MatanyaA	Matanya A	29	1	3	70	55	irrigation	0	dddac_hs_v2_258		GE143				Positive	1			-1.57939	40.4991	65.8	2.88	Male	Pastoralist	3	5	8	0		0.625		Ijara	3	1
AVAQ75269	2014-02-01	Human	0	BSR018725	dddac_hs_v2_258	Daughter	Female	1	Farmer	farmer	1	MatanyaA	18	Matanya A	MatanyaA	Matanya A	29	1	3	70	55	irrigation	0	dddac_hs_v2_258		GE144				Negative	0			-1.57939	40.4991	65.4	3.52	Male	Pastoralist	2	1	3	0		0.333333		Ijara	3	1
AVAQ75393	2014-02-01	Human	0	BSR020107	dddac_hs_v2_257	Wife	Female	1	Farmer	farmer	1	MatanyaA	18	Matanya A	MatanyaA	Matanya A	45	2	4	53	52	irrigation	0	dddac_hs_v2_257		GE144				Negative	0			-1.57939	40.4991	65.4	3.52	Male	Pastoralist	2	1	3	0		0.333333		Ijara	3	1
AVAQ75836	2014-02-01	Human	0	BSR018743	dddac_hs_v2_257	Household Head	Male	0	Farmer	farmer	1	MatanyaA	18	Matanya A	MatanyaA	Matanya A	53	2	4	53	52	irrigation	0	dddac_hs_v2_257		GE145				Negative	0			-1.57939	40.4991	65.2	3.48	Female	0ne	3	2	5	0		0.4		Ijara	3	1
AVAQ75828	2014-02-01	Human	0	BSR018758	dddac_hs_v2_258	Wife	Female	1	Farmer	farmer	1	MatanyaA	18	Matanya A	MatanyaA	Matanya A	69	2	4	70	55	irrigation	0	dddac_hs_v2_258		GE146				Negative	0			-1.57939	40.4991	63.6	3.36	Male	Pastoralist	5	4	9	0		0.444444		Ijara	3	1
AVAQ75791	2014-02-01	Human	0	BSR018748	dddac_hs_v2_265	Wife	Female	1	Farmer	farmer	1	MatanyaB	19	Matanya B	MatanyaB	Matanya B	20	1	3	30	20	irrigation	0	dddac_hs_v2_265		GE146				Negative	0			-1.57939	40.4991	63.6	3.36	Male	Pastoralist	5	4	9	0		0.444444		Ijara	3	1
AVAQ75142	2014-02-01	Human	0	BSR018756	dddac_hs_v2_259	Daughter	Female	1				MatanyaB	19	Matanya B	MatanyaB	Mattanya b	20	1	3	48	20	irrigation	0	dddac_hs_v2_259		GE147				Negative	0			-1.57938	40.4991	63.3	3.28	Male	Pastoralist	3	2	5	0		0.4		Ijara	3	1
AVAQ75794	2014-02-01	Human	0	BSR018762	dddac_hs_v2_263	Household Head	Male	0	Farmer	farmer	1	MatanyaB	19	Matanya B	MatanyaB	Matanya B	46	2	4	46	30	irrigation	0	dddac_hs_v2_263		GE147				Negative	0			-1.57938	40.4991	63.3	3.28	Male	Pastoralist	3	2	5	0		0.4		Ijara	3	1
AVAQ75841	2014-02-01	Human	0	BSR020102	dddac_hs_v2_259	Household Head	Male	0	Farmer	farmer	1	MatanyaB	19	Matanya B	MatanyaB	Mattanya b	48	2	4	48	20	irrigation	0	dddac_hs_v2_259		GE147				Negative	0			-1.57938	40.4991	63.3	3.28	Male	Pastoralist	3	2	5	0		0.4		Ijara	3	1
AVAQ75827	2014-02-01	Human	0	BSR018728	dddac_hs_v2_264	Household Head	Female	1	Pastoralist	pastoralist	0	MatanyaB	19	Matanya B	MatanyaB	Matanya B	60	2	4	60	62	irrigation	0	dddac_hs_v2_264		GE148				Negative	0			-1.57938	40.4991	63.2	3.68	Male	Pastoralist	3	2	5	0		0.4		Ijara	3	1
AVAQ75596	2014-01-30	Human	0	BSR018351	dddac_hs_v2_225	Daughter	Female	1	Student	student	2	Mbula	20	Mbula secondary	Mbula	Bula secondary	6	0	1	56	30	pastoral	1	dddac_hs_v2_225		GE148				Positive	1			-1.57938	40.4991	63.2	3.68	Male	Pastoralist	3	2	5	0		0.4		Ijara	3	1
AVAQ75603	2014-01-30	Human	0	BSR018353	dddac_hs_v2_224	Brother	Male	0	Herdsman	pastoralist	0	Mbula	20	Mbula secondary	Mbula	Bula secondary	20	1	3	30	32	pastoral	1	dddac_hs_v2_224		GE148				Positive	1			-1.57938	40.4991	63.2	3.68	Male	Pastoralist	3	2	5	0		0.4		Ijara	3	1
AVAQ75593	2014-01-30	Human	0	BSR018347	dddac_hs_v2_224	Brother	Male	0	Herdsman	pastoralist	0	Mbula	20	Mbula secondary	Mbula	Bula secondary	20	1	3	30	32	pastoral	1	dddac_hs_v2_224		GE149				Positive	1			-1.58379	40.4999	65	3.6	Female	Pastoralist	0	2	2	0		1		Ijara	3	1
AVAQ75608	2014-01-30	Human	0	BSR018357	dddac_hs_v2_225	Daughter	Female	1	Pastoralist	pastoralist	0	Mbula	20	Mbula secondary	Mbula	Bula secondary	22	1	3	56	30	pastoral	1	dddac_hs_v2_225		GE240				Negative	0			-1.58153	40.4949	55.8	3.32	Male	Pastoralist	8	6	14	1		0.428571		Ijara	3	1
AVAQ75094	2014-01-30	Human	0	BSR018359	dddac_hs_v2_226	Daughter	Female	1	Pastoralist	pastoralist	0	Mbula	20	Mbula secondary	Mbula	Bula secondary	22	1	3	60	60	pastoral	1	dddac_hs_v2_226		GE240				Negative	0			-1.58153	40.4949	55.8	3.32	Male	Pastoralist	8	6	14	1		0.428571		Ijara	3	1
AVAQ75610	2014-01-30	Human	0	BSR018354	dddac_hs_v2_224	Brother	Male	0	Herdsman	pastoralist	0	Mbula	20	Mbula secondary	Mbula	Bula secondary	23	1	3	30	32	pastoral	1	dddac_hs_v2_224		GE241				Positive	1			-1.58154	40.4949	63	4.08	Female	Pastoralist	8	5	13	1		0.384615		Ijara	3	1
AVAQ75095	2014-01-30	Human	0	BSR018355	dddac_hs_v2_225	Daughter	Female	1	Pastoralist	pastoralist	0	Mbula	20	Mbula secondary	Mbula	Bula secondary	25	1	3	56	30	pastoral	1	dddac_hs_v2_225		GE241				Positive	1			-1.58154	40.4949	63	4.08	Female	Pastoralist	8	5	13	1		0.384615		Ijara	3	1
AVAQ75105	2014-01-30	Human	0	BSR018348	dddac_hs_v2_223	Daughter	Female	1				Mbula	20	Mbula secondary	Mbula	Bula secondary	27	1	3	56	56	pastoral	1	dddac_hs_v2_223		GE243				Positive	1			-1.58154	40.4949	57.2	3.24	Female	Pastoralist	5	3	8	0		0.375		Ijara	3	1
AVAQ75112	2014-01-30	Human	0	BSR018352	dddac_hs_v2_224	Household Head	Male	0	Pastoralist	pastoralist	0	Mbula	20	Mbula secondary	Mbula	Bula secondary	30	1	3	30	32	pastoral	1	dddac_hs_v2_224		GE244				Negative	0			-1.58154	40.4949	58.8	3.52	Female	Pastoralist	5	4	9	0		0.444444		Ijara	3	1
AVAQ75452	2014-01-30	Human	0	BSR018358	dddac_hs_v2_226	Wife	Female	1	Pastoralist	pastoralist	0	Mbula	20	Mbula secondary	Mbula	Bula secondary	45	2	4	60	60	pastoral	1	dddac_hs_v2_226		GE245				Negative	0			-1.58153	40.4949	59.2	3.16	Male	Pastoralist	3	3	6	0		0.5		Ijara	3	1
AVAQ75109	2014-01-30	Human	0	BSR018346	dddac_hs_v2_223	Household Head	Female	1	Pastoralist	pastoralist	0	Mbula	20	Mbula secondary	Mbula	Bula secondary	56	2	4	56	56	pastoral	1	dddac_hs_v2_223		GE245				Negative	0			-1.58153	40.4949	59.2	3.16	Male	Pastoralist	3	3	6	0		0.5		Ijara	3	1
AVAQ75111	2014-01-30	Human	0	BSR018349	dddac_hs_v2_223	Mother	Female	1	Pastoralist	pastoralist	0	Mbula	20	Mbula secondary	Mbula	Bula secondary	90	2	4	56	56	pastoral	1	dddac_hs_v2_223		GE245				Negative	0			-1.58153	40.4949	59.2	3.16	Male	Pastoralist	3	3	6	0		0.5		Ijara	3	1
AVAQ74093	2013-12-22	Human	0	BSR019217	dddac_hs_v2_159	Son	Male	0	Student	student	2	Meti	21	Meti manyatta	Meti	Meti	12	0	2	38	38	pastoral	1	dddac_hs_v2_159		GE246				Positive	1			-1.58154	40.4949	59.7	3.24	Male	Pastoralist	2	2	4	0		0.5		Ijara	3	1
AVAQ74092	2013-12-22	Human	0	BSR019191	dddac_hs_v2_158	Wife	Female	1	Pastoralist	pastoralist	0	Meti	21	Meti manyatta	Meti	Meti	36	1	4	56	56	pastoral	1	dddac_hs_v2_158		GE247				Negative	0			-1.58153	40.4949	59.6	3.36	Female	Pastoralist	5	3	8	0		0.375		Ijara	3	1
AVAQ74144	2013-12-22	Human	0	BSR019052	dddac_hs_v2_159	Household Head	Male	0	Pastoralist	pastoralist	0	Meti	21	Meti manyatta	Meti	Meti	38	1	4	38	38	pastoral	1	dddac_hs_v2_159		GE247				Negative	0			-1.58153	40.4949	59.6	3.36	Female	Pastoralist	5	3	8	0		0.375		Ijara	3	1
AVAQ82083	2014-02-02	Human	0	BSR018193	dddac_hs_v2_272	Son	Male	0	Student	student	2	Rebai	22	Rebai	Rebai	Rebai	10	0	2	40	25	irrigation	0	dddac_hs_v2_272		GE247				Negative	0			-1.58153	40.4949	59.6	3.36	Female	Pastoralist	5	3	8	0		0.375		Ijara	3	1
AVAQ75281	2014-02-02	Human	0	BSR018197	dddac_hs_v2_272	Wife	Female	1	Farmer	farmer	1	Rebai	22	Rebai	Rebai	Rebai	20	1	3	40	25	irrigation	0	dddac_hs_v2_272		GE247				Negative	0			-1.58153	40.4949	59.6	3.36	Female	Pastoralist	5	3	8	0		0.375		Ijara	3	1
AVAQ75122	2014-02-02	Human	0	BSR018202	dddac_hs_v2_274	Brother	Male	0	Herdsman	pastoralist	0	Rebai	22	Rebai	Rebai	Rebai	32	1	4	48	40	irrigation	0	dddac_hs_v2_274		GE248				Negative	0			-1.57938	40.4991	58.5	3.16	Male	Pastoralist	7	8	15	1		0.533333		Ijara	3	1
AVAQ75144	2014-02-02	Human	0	BSR018195	dddac_hs_v2_272	Sister	Female	1	Farmer	farmer	1	Rebai	22	Rebai	Rebai	Rebai	42	2	4	40	25	irrigation	0	dddac_hs_v2_272		GE248				Negative	0			-1.57938	40.4991	58.5	3.16	Male	Pastoralist	7	8	15	1		0.533333		Ijara	3	1
AVAQ75126	2014-02-02	Human	0	BSR018199	dddac_hs_v2_272	Mother	Female	1	Farmer	farmer	1	Rebai	22	Rebai	Rebai	Rebai	52	2	4	40	25	irrigation	0	dddac_hs_v2_272		GE248				Negative	0			-1.57938	40.4991	58.5	3.16	Male	Pastoralist	7	8	15	1		0.533333		Ijara	3	1
AVAQ75137	2014-02-02	Human	0	BSR018204	dddac_hs_v2_275	Wife	Female	1	Pastoralist	pastoralist	0	Rebai	22	Rebai	Rebai	Rebai	60	2	4	80	87	irrigation	0	dddac_hs_v2_275		GE248				Negative	0			-1.57938	40.4991	58.5	3.16	Male	Pastoralist	7	8	15	1		0.533333		Ijara	3	1
AVAQ75123	2014-02-02	Human	0	BSR018203	dddac_hs_v2_274	Father	Male	0	Farmer	farmer	1	Rebai	22	Rebai	Rebai	Rebai	70	2	4	48	40	irrigation	0	dddac_hs_v2_274		JA095				Positive	1	6	1	-1.67057	40.5098	50	3	Male	Pastoralist	2	3	5	0	7	0.6	rvf_cs_v14_158	Ijara	3	1
AVAQ75143	2014-02-02	Human	0	BSR018196	dddac_hs_v2_272	Mother	Female	1	Farmer	farmer	1	Rebai	22	Rebai	Rebai	Rebai	70	2	4	40	25	irrigation	0	dddac_hs_v2_272		JA095				Negative	0	6	1	-1.67057	40.5098	50	3	Male	Pastoralist	2	3	5	0	7	0.6	rvf_cs_v14_158	Ijara	3	1
AVAQ76172	2014-02-02	Human	0	BSR018198	dddac_hs_v2_274	Mother	Female	1	Farmer	farmer	1	Rebai	22	Rebai	Rebai	Rebai	73	2	4	48	40	irrigation	0	dddac_hs_v2_274		JA097				Negative	0	8	2	-1.67055	40.5099	51.4	3.08	Male	Casual Labourer	3	4	7	0	6	0.571429	rvf_cs_v14_165	Ijara	3	1
AVAQ78412	2014-01-31	Human	0	BSR020501	dddac_hs_v2_237	Daughter	Female	1				Rugha	23	Rugha	Rugha	Ruga	6	0	1	54	25	pastoral	1	dddac_hs_v2_237		JA097				Negative	0	8	2	-1.67055	40.5099	51.4	3.08	Male	Casual Labourer	3	4	7	0	6	0.571429	rvf_cs_v14_165	Ijara	3	1
AVAQ78439	2014-01-31	Human	0	BSR020503	dddac_hs_v2_238	Son	Male	0				Rugha	23	Rugha	Rugha	Ruga	7	0	1	73	32	pastoral	1	dddac_hs_v2_238		JA098				Negative	0	8	2	-1.67057	40.5098	48.9	3.48	Male	Pastoralist	8	5	13	1	7	0.384615	rvf_cs_v14_163	Ijara	3	1
AVAQ78435	2014-01-31	Human	0	BSR020562	dddac_hs_v2_242	Daughter	Female	1				Rugha	23	Rugha	Rugha		7	0	1	33		pastoral	1	dddac_hs_v2_242		JA098				Negative	0	8	2	-1.67057	40.5098	48.9	3.48	Male	Pastoralist	8	5	13	1	7	0.384615	rvf_cs_v14_163	Ijara	3	1
AVAQ78367	2014-01-31	Human	0	BSR020499	dddac_hs_v2_240	Daughter	Female	1				Rugha	23	Rugha	Rugha	Ruga	8	0	1	50	40	pastoral	1	dddac_hs_v2_240		JA098				Negative	0	8	2	-1.67057	40.5098	48.9	3.48	Male	Pastoralist	8	5	13	1	7	0.384615	rvf_cs_v14_163	Ijara	3	1
AVAQ78337	2014-01-31	Human	0	BSR020524	dddac_hs_v2_234	Son	Male	0				Rugha	23	Rugha	Rugha	Ruga	8	0	1	48	34	pastoral	1	dddac_hs_v2_234		JA099				Negative	0	8	2	-1.67057	40.5098	50	3.64	Male	Pastoralist	7	6	13	1	6	0.461539	rvf_cs_v14_164	Ijara	3	1
AVAQ78349	2014-01-31	Human	0	BSR020491	dddac_hs_v2_240	Daughter	Female	1				Rugha	23	Rugha	Rugha	Ruga	9	0	2	50	40	pastoral	1	dddac_hs_v2_240		JA099				Negative	0	8	2	-1.67057	40.5098	50	3.64	Male	Pastoralist	7	6	13	1	6	0.461539	rvf_cs_v14_164	Ijara	3	1
AVAQ78336	2014-01-31	Human	0	BSR020506	dddac_hs_v2_239	Son	Male	0				Rugha	23	Rugha	Rugha		9	0	2	40		pastoral	1	dddac_hs_v2_239		JA099				Negative	0	8	2	-1.67057	40.5098	50	3.64	Male	Pastoralist	7	6	13	1	6	0.461539	rvf_cs_v14_164	Ijara	3	1
AVAQ78343	2014-01-31	Human	0	BSR020492	dddac_hs_v2_239	Son	Male	0				Rugha	23	Rugha	Rugha		9	0	2	40		pastoral	1	dddac_hs_v2_239		JA100				Positive	1	5	1	-1.70127	40.505	55.3	3.12	Male	Pastoralist	8	6	14	1	8	0.428571	rvf_cs_v14_153	Ijara	3	1
AVAQ78309	2014-01-31	Human	0	BSR020541	dddac_hs_v2_236	Daughter	Female	1				Rugha	23	Rugha	Rugha	Rugha	10	0	2	40	30	pastoral	1	dddac_hs_v2_236		JA100				Negative	0	5	1	-1.70127	40.505	55.3	3.12	Male	Pastoralist	8	6	14	1	8	0.428571	rvf_cs_v14_153	Ijara	3	1
AVAQ78303	2014-01-31	Human	0	BSR020560	dddac_hs_v2_236	Daughter	Female	1				Rugha	23	Rugha	Rugha	Rugha	11	0	2	40	30	pastoral	1	dddac_hs_v2_236		JA100				Positive	1	5	1	-1.70127	40.505	55.3	3.12	Male	Pastoralist	8	6	14	1	8	0.428571	rvf_cs_v14_153	Ijara	3	1
AVAQ78376	2014-01-31	Human	0	BSR020516	dddac_hs_v2_234	Son	Male	0				Rugha	23	Rugha	Rugha	Ruga	12	0	2	48	34	pastoral	1	dddac_hs_v2_234		JA100				Negative	0	5	1	-1.70127	40.505	55.3	3.12	Male	Pastoralist	8	6	14	1	8	0.428571	rvf_cs_v14_153	Ijara	3	1
AVAQ78474	2014-01-31	Human	0	BSR020571	dddac_hs_v2_242	Daughter	Female	1				Rugha	23	Rugha	Rugha		12	0	2	33		pastoral	1	dddac_hs_v2_242		JA103				Negative	0	5	1	-1.69617	40.5068	55.6	3.92	Male	Pastoralist	5	9	14	1	7	0.642857	rvf_cs_v14_152	Ijara	3	1
AVAQ78449	2014-01-31	Human	0	BSR020508	dddac_hs_v2_238	Son	Male	0				Rugha	23	Rugha	Rugha	Ruga	13	0	2	73	32	pastoral	1	dddac_hs_v2_238		JA250				Negative	0			-1.67054	40.5098	47	3.48	Male	Pastoralist	5	3	8	0		0.375		Ijara	3	1
AVAQ79867	2014-02-05	Human	0	BSR020717	dddac_hs_v2_329	Son	Male	0				Rugha	23	Rugha	Rugha		13	0	2	75		pastoral	1	dddac_hs_v2_329		JA250				Negative	0			-1.67054	40.5098	47	3.48	Male	Pastoralist	5	3	8	0		0.375		Ijara	3	1
AVAQ79872	2014-02-05	Human	0	BSR020722	dddac_hs_v2_331	Son	Male	0				Rugha	23	Rugha	Rugha		13	0	2	50		pastoral	1	dddac_hs_v2_331		JA251				Negative	0			-1.67057	40.5098	49	3.96	Male	Pastoralist	8	5	13	1		0.384615		Ijara	3	1
AVAQ78492	2014-01-31	Human	0	BSR020533	dddac_hs_v2_246	Son	Male	0				Rugha	23	Rugha	Rugha		14	0	2	50		pastoral	1	dddac_hs_v2_246		JA251				Negative	0			-1.67057	40.5098	49	3.96	Male	Pastoralist	8	5	13	1		0.384615		Ijara	3	1
AVAQ78388	2014-01-31	Human	0	BSR020552	dddac_hs_v2_241	Wife	Female	1				Rugha	23	Rugha	Rugha	Ruka	20	1	3	42	29	pastoral	1	dddac_hs_v2_241		JA252				Negative	0			-1.67055	40.5098	49.5	3.16	Male	Pastoralist	3	2	5	0		0.4		Ijara	3	1
AVAQ78443	2014-01-31	Human	0	BSR020563	dddac_hs_v2_245	Daughter	Female	1				Rugha	23	Rugha	Rugha		20	1	3	75		pastoral	1	dddac_hs_v2_245		JA252				Negative	0			-1.67055	40.5098	49.5	3.16	Male	Pastoralist	3	2	5	0		0.4		Ijara	3	1
AVAQ78425	2014-01-31	Human	0	BSR020496	dddac_hs_v2_237	Wife	Female	1				Rugha	23	Rugha	Rugha	Ruga	22	1	3	54	25	pastoral	1	dddac_hs_v2_237		JA252				Positive	1			-1.67055	40.5098	49.5	3.16	Male	Pastoralist	3	2	5	0		0.4		Ijara	3	1
AVAQ78348	2014-01-31	Human	0	BSR020534	dddac_hs_v2_244	Daughter	Female	1				Rugha	23	Rugha	Rugha		24	1	3	92		pastoral	1	dddac_hs_v2_244		JA253				Negative	0			-1.67055	40.5098	49.5	2.96	Male	Pastoralist	5	2	7	0		0.285714		Ijara	3	1
AVAQ78426	2014-01-31	Human	0	BSR020504	dddac_hs_v2_237	Wife	Female	1				Rugha	23	Rugha	Rugha	Ruga	25	1	3	54	25	pastoral	1	dddac_hs_v2_237		JA253				Negative	0			-1.67055	40.5098	49.5	2.96	Male	Pastoralist	5	2	7	0		0.285714		Ijara	3	1
AVAQ78436	2014-01-31	Human	0	BSR020510	dddac_hs_v2_236	Wife	Female	1				Rugha	23	Rugha	Rugha	Rugha	30	1	3	40	30	pastoral	1	dddac_hs_v2_236		JA253				Negative	0			-1.67055	40.5098	49.5	2.96	Male	Pastoralist	5	2	7	0		0.285714		Ijara	3	1
AVAQ78408	2014-01-31	Human	0	BSR020497	dddac_hs_v2_234	Wife	Female	1				Rugha	23	Rugha	Rugha	Ruga	30	1	3	48	34	pastoral	1	dddac_hs_v2_234		JA254				Negative	0			-1.67057	40.5098	50.3	3.44	Male	Pastoralist	5	3	8	0		0.375		Ijara	3	1
AVAQ78403	2014-01-31	Human	0	BSR020490	dddac_hs_v2_238	Wife	Female	1				Rugha	23	Rugha	Rugha	Ruga	30	1	3	73	32	pastoral	1	dddac_hs_v2_238		JA254				Negative	0			-1.67057	40.5098	50.3	3.44	Male	Pastoralist	5	3	8	0		0.375		Ijara	3	1
AVAQ78356	2014-01-31	Human	0	BSR020543	dddac_hs_v2_246	Wife	Female	1				Rugha	23	Rugha	Rugha		30	1	3	50		pastoral	1	dddac_hs_v2_246		RU001				Negative	0	5	1	-1.54702	40.4437	65	3.12	Male	Pastoralist	4	3	7	0	7	0.428571	rvf_cs_v14_123	Ijara	3	1
AVAQ78480	2014-01-31	Human	0	BSR020544	dddac_hs_v2_246	Wife	Female	1				Rugha	23	Rugha	Rugha		30	1	3	50		pastoral	1	dddac_hs_v2_246		RU001				Negative	0	5	1	-1.54702	40.4437	65	3.12	Male	Pastoralist	4	3	7	0	7	0.428571	rvf_cs_v14_123	Ijara	3	1
AVAQ78340	2014-01-31	Human	0	BSR020540	dddac_hs_v2_244	Daughter	Female	1				Rugha	23	Rugha	Rugha		32	1	4	92		pastoral	1	dddac_hs_v2_244		RU001				Positive	1	5	1	-1.54702	40.4437	65	3.12	Male	Pastoralist	4	3	7	0	7	0.428571	rvf_cs_v14_123	Ijara	3	1
AVAQ78370	2014-01-31	Human	0	BSR020572	dddac_hs_v2_242	Household Head	Male	0	Pastoralist	pastoralist	0	Rugha	23	Rugha	Rugha		33	1	4	33		pastoral	1	dddac_hs_v2_242		RU001				Negative	0	5	1	-1.54702	40.4437	65	3.12	Male	Pastoralist	4	3	7	0	7	0.428571	rvf_cs_v14_123	Ijara	3	1
AVAQ78377	2014-01-31	Human	0	BSR020551	dddac_hs_v2_242	Wife	Female	1				Rugha	23	Rugha	Rugha		35	1	4	33		pastoral	1	dddac_hs_v2_242		RU004				Negative	0	17	3	-1.54702	40.4437	64.6	3.2	Male	Pastoralist	1	2	3	0	4	0.666667	rvf_cs_v14_131	Ijara	3	1
AVAQ78497	2014-01-31	Human	0	BSR020513	dddac_hs_v2_239	Sister	Female	1				Rugha	23	Rugha	Rugha		37	1	4	40		pastoral	1	dddac_hs_v2_239		RU004				Negative	0	17	3	-1.54702	40.4437	64.6	3.2	Male	Pastoralist	1	2	3	0	4	0.666667	rvf_cs_v14_131	Ijara	3	1
AVAQ78306	2014-01-31	Human	0	BSR020531	dddac_hs_v2_243	Wife	Female	1				Rugha	23	Rugha	Rugha		38	1	4	70		pastoral	1	dddac_hs_v2_243		RU004				Negative	0	17	3	-1.54702	40.4437	64.6	3.2	Male	Pastoralist	1	2	3	0	4	0.666667	rvf_cs_v14_131	Ijara	3	1
AVAQ78386	2014-01-31	Human	0	BSR020514	dddac_hs_v2_236	Household Head	Male	0	Pastoralist	pastoralist	0	Rugha	23	Rugha	Rugha	Rugha	40	1	4	40	30	pastoral	1	dddac_hs_v2_236		RU011				Negative	0	6	1	-1.54702	40.4437	69.3	2.88	Male	Pastoralist	7	6	13	1	6	0.461539	rvf_cs_v14_132	Ijara	3	1
AVAQ78304	2014-01-31	Human	0	BSR020495	dddac_hs_v2_240	Wife	Female	1				Rugha	23	Rugha	Rugha	Ruga	40	1	4	50	40	pastoral	1	dddac_hs_v2_240		RU011				Negative	0	6	1	-1.54702	40.4437	69.3	2.88	Male	Pastoralist	7	6	13	1	6	0.461539	rvf_cs_v14_132	Ijara	3	1
AVAQ78326	2014-01-31	Human	0	BSR020561	dddac_hs_v2_235	Wife	Female	1				Rugha	23	Rugha	Rugha		40	1	4	86		pastoral	1	dddac_hs_v2_235		RU011				Negative	0	6	1	-1.54702	40.4437	69.3	2.88	Male	Pastoralist	7	6	13	1	6	0.461539	rvf_cs_v14_132	Ijara	3	1
AVAQ78325	2014-01-31	Human	0	BSR020509	dddac_hs_v2_239	Household Head	Female	1	Pastoralist	pastoralist	0	Rugha	23	Rugha	Rugha		40	1	4	40		pastoral	1	dddac_hs_v2_239		RU012				Negative	0	6	1	-1.54701	40.4437	65.8	3.24	Male	Pastoralist	7	3	10	0	7	0.3	rvf_cs_v14_130	Ijara	3	1
AVAQ78491	2014-01-31	Human	0	BSR020485	dddac_hs_v2_234	Household Head	Male	0	Pastoralist	pastoralist	0	Rugha	23	Rugha	Rugha	Ruga	48	2	4	48	34	pastoral	1	dddac_hs_v2_234		RU012				Negative	0	6	1	-1.54701	40.4437	65.8	3.24	Male	Pastoralist	7	3	10	0	7	0.3	rvf_cs_v14_130	Ijara	3	1
AVAQ78338	2014-01-31	Human	0	BSR020553	dddac_hs_v2_244	Wife	Female	1				Rugha	23	Rugha	Rugha		60	2	4	92		pastoral	1	dddac_hs_v2_244		RU012				Negative	0	6	1	-1.54701	40.4437	65.8	3.24	Male	Pastoralist	7	3	10	0	7	0.3	rvf_cs_v14_130	Ijara	3	1
AVAQ78486	2014-01-31	Human	0	BSR020542	dddac_hs_v2_243	Household Head	Male	0	Pastoralist	pastoralist	0	Rugha	23	Rugha	Rugha		70	2	4	70		pastoral	1	dddac_hs_v2_243		RU012				Negative	0	6	1	-1.54701	40.4437	65.8	3.24	Male	Pastoralist	7	3	10	0	7	0.3	rvf_cs_v14_130	Ijara	3	1
AVAQ78455	2014-01-31	Human	0	BSR020507	dddac_hs_v2_238	Household Head	Male	0	Pastoralist	pastoralist	0	Rugha	23	Rugha	Rugha	Ruga	73	2	4	73	32	pastoral	1	dddac_hs_v2_238		RU012				Negative	0	6	1	-1.54701	40.4437	65.8	3.24	Male	Pastoralist	7	3	10	0	7	0.3	rvf_cs_v14_130	Ijara	3	1
AVAQ78350	2014-01-31	Human	0	BSR020550	dddac_hs_v2_245	Household Head	Male	0	Pastoralist	pastoralist	0	Rugha	23	Rugha	Rugha		75	2	4	75		pastoral	1	dddac_hs_v2_245		RU013				Negative	0	17	3	-1.54701	40.4437	64.9	3.56	Male	Pastoralist	7	6	13	1	6	0.461539	rvf_cs_v14_117	Ijara	3	1
AVAQ78472	2014-01-31	Human	0	BSR020498	dddac_hs_v2_234	Father	Male	0	Pastoralist	pastoralist	0	Rugha	23	Rugha	Rugha	Ruga	78	2	4	48	34	pastoral	1	dddac_hs_v2_234		RU013				Negative	0	17	3	-1.54701	40.4437	64.9	3.56	Male	Pastoralist	7	6	13	1	6	0.461539	rvf_cs_v14_117	Ijara	3	1
AVAQ78345	2014-01-31	Human	0	BSR020512	dddac_hs_v2_239	Mother	Female	1				Rugha	23	Rugha	Rugha		78	2	4	40		pastoral	1	dddac_hs_v2_239		RU013				Negative	0	17	3	-1.54701	40.4437	64.9	3.56	Male	Pastoralist	7	6	13	1	6	0.461539	rvf_cs_v14_117	Ijara	3	1
AVAQ78482	2014-01-31	Human	0	BSR020494	dddac_hs_v2_235	Household Head	Male	0	Pastoralist	pastoralist	0	Rugha	23	Rugha	Rugha		86	2	4	86		pastoral	1	dddac_hs_v2_235		RU013				Negative	0	17	3	-1.54701	40.4437	64.9	3.56	Male	Pastoralist	7	6	13	1	6	0.461539	rvf_cs_v14_117	Ijara	3	1
AVAQ75843	2014-02-02	Human	0	BSR018182	dddac_hs_v2_271	Daughter	Female	1	Student	student	2	Umojawest	24	Umoja west	Umojawest	Umoja west	8	0	1	50	48	irrigation	0	dddac_hs_v2_271		RU014				Negative	0	6	1	-1.54702	40.4437	69.6	3.52	Male	Pastoralist	4	4	8	0	4	0.5	rvf_cs_v14_128	Ijara	3	1
AVAQ75285	2014-02-02	Human	0	BSR018185	dddac_hs_v2_273	Daughter	Female	1				Umojawest	24	Umoja west	Umojawest	Umoja west	8	0	1	40	32	irrigation	0	dddac_hs_v2_273		RU160				Negative	0			-1.54701	40.4437	64.8	3.16	Male	Pastoralist	8	9	17	1		0.529412		Ijara	3	1
AVAQ75259	2014-02-02	Human	0	BSR018374	dddac_hs_v2_270	Son	Male	0	Student	student	2	Umojawest	24	Umoja west	Umojawest	Umoja west	10	0	2	40	39	irrigation	0	dddac_hs_v2_270		RU160				Negative	0			-1.54701	40.4437	64.8	3.16	Male	Pastoralist	8	9	17	1		0.529412		Ijara	3	1
AVAQ76283	2014-02-02	Human	0	BSR018178	dddac_hs_v2_270	Son	Male	0	Student	student	2	Umojawest	24	Umoja west	Umojawest	Umoja west	14	0	2	40	39	irrigation	0	dddac_hs_v2_270		RU161				Positive	1			-1.54702	40.4437	69.2	2.92	Female	Pastoralist	5	3	8	0		0.375		Ijara	3	1
AVAQ75130	2014-02-02	Human	0	BSR018729	dddac_hs_v2_268	Wife	Female	1	Farmer	farmer	1	Umojawest	24	Umoja west	Umojawest	Umoja west	17	0	2	32	32	irrigation	0	dddac_hs_v2_268		RU161				Negative	0			-1.54702	40.4437	69.2	2.92	Female	Pastoralist	5	3	8	0		0.375		Ijara	3	1
AVAQ76156	2014-02-02	Human	0	BSR018738	dddac_hs_v2_266	Son	Male	0				Umojawest	24	Umoja west	Umojawest	Umoja west	19	1	3	72	72	irrigation	0	dddac_hs_v2_266		RU161				Negative	0			-1.54702	40.4437	69.2	2.92	Female	Pastoralist	5	3	8	0		0.375		Ijara	3	1
AVAQ75270	2014-02-02	Human	0	BSR018372	dddac_hs_v2_267	Wife	Female	1	Farmer	farmer	1	Umojawest	24	Umoja west	Umojawest	Umoja west	20	1	3	43	35	irrigation	0	dddac_hs_v2_267		RU161				Negative	0			-1.54702	40.4437	69.2	2.92	Female	Pastoralist	5	3	8	0		0.375		Ijara	3	1
AVAQ75809	2014-02-02	Human	0	BSR018180	dddac_hs_v2_271	Wife	Female	1	Farmer	farmer	1	Umojawest	24	Umoja west	Umojawest	Umoja west	21	1	3	50	48	irrigation	0	dddac_hs_v2_271		RU161				Negative	0			-1.54702	40.4437	69.2	2.92	Female	Pastoralist	5	3	8	0		0.375		Ijara	3	1
AVAQ75278	2014-02-02	Human	0	BSR018749	dddac_hs_v2_267	Wife	Female	1	Farmer	farmer	1	Umojawest	24	Umoja west	Umojawest	Umoja west	25	1	3	43	35	irrigation	0	dddac_hs_v2_267		RU163				Negative	0			-1.54703	40.4437	65.3	3.44	Male	Pastoralist	7	3	10	0		0.3		Ijara	3	1
AVAQ75829	2014-02-02	Human	0	BSR018187	dddac_hs_v2_273	Wife	Female	1	Farmer	farmer	1	Umojawest	24	Umoja west	Umojawest	Umoja west	30	1	3	40	32	irrigation	0	dddac_hs_v2_273		RU163				Negative	0			-1.54703	40.4437	65.3	3.44	Male	Pastoralist	7	3	10	0		0.3		Ijara	3	1
AVAQ75121	2014-02-02	Human	0	BSR018190	dddac_hs_v2_273	Wife	Female	1	Farmer	farmer	1	Umojawest	24	Umoja west	Umojawest	Umoja west	30	1	3	40	32	irrigation	0	dddac_hs_v2_273		RU163				Negative	0			-1.54703	40.4437	65.3	3.44	Male	Pastoralist	7	3	10	0		0.3		Ijara	3	1
AVAQ75852	2014-02-02	Human	0	BSR018373	dddac_hs_v2_268	Household Head	Male	0	Herdsman	pastoralist	0	Umojawest	24	Umoja west	Umojawest	Umoja west	32	1	4	32	32	irrigation	0	dddac_hs_v2_268		RU163				Negative	0			-1.54703	40.4437	65.3	3.44	Male	Pastoralist	7	3	10	0		0.3		Ijara	3	1
AVAQ75291	2014-02-02	Human	0	BSR020111	dddac_hs_v2_267	Wife	Female	1	Farmer	farmer	1	Umojawest	24	Umoja west	Umojawest	Umoja west	35	1	4	43	35	irrigation	0	dddac_hs_v2_267		RU165				Negative	0			-1.55768	40.4503	67.7	3.84	Male	Pastoralist	8	9	17	1		0.529412		Ijara	3	1
AVAQ76176	2014-02-02	Human	0	BSR018189	dddac_hs_v2_271	Wife	Female	1	Farmer	farmer	1	Umojawest	24	Umoja west	Umojawest	Umoja west	35	1	4	50	48	irrigation	0	dddac_hs_v2_271		RU165				Negative	0			-1.55768	40.4503	67.7	3.84	Male	Pastoralist	8	9	17	1		0.529412		Ijara	3	1
AVAQ75826	2014-02-02	Human	0	BSR018370	dddac_hs_v2_266	Wife	Female	1	Farmer	farmer	1	Umojawest	24	Umoja west	Umojawest	Umoja west	38	1	4	72	72	irrigation	0	dddac_hs_v2_266		RU166				Positive	1			-1.55769	40.4503	66.8	4.2	Male	Pastoralist	14	8	22	1		0.363636		Ijara	3	1
AVAQ75849	2014-02-02	Human	0	BSR018365	dddac_hs_v2_270	Household Head	Male	0	Pastoralist	pastoralist	0	Umojawest	24	Umoja west	Umojawest	Umoja west	40	1	4	40	39	irrigation	0	dddac_hs_v2_270		RU166				Negative	0			-1.55769	40.4503	66.8	4.2	Male	Pastoralist	14	8	22	1		0.363636		Ijara	3	1
AVAQ75280	2014-02-02	Human	0	BSR018188	dddac_hs_v2_273	Brother	Male	0	Pastoralist	pastoralist	0	Umojawest	24	Umoja west	Umojawest	Umoja west	41	2	4	40	32	irrigation	0	dddac_hs_v2_273		RU166				Negative	0			-1.55769	40.4503	66.8	4.2	Male	Pastoralist	14	8	22	1		0.363636		Ijara	3	1
AVAQ75133	2014-02-02	Human	0	BSR018191	dddac_hs_v2_268	Sister	Female	1	Farmer	farmer	1	Umojawest	24	Umoja west	Umojawest	Umoja west	42	2	4	32	32	irrigation	0	dddac_hs_v2_268		RU167				Negative	0			-1.55769	40.4503	67.4	3.32	Male	Pastoralist	10	9	19	1		0.473684		Ijara	3	1
AVAQ75290	2014-02-02	Human	0	BSR018739	dddac_hs_v2_267	Household Head	Male	0	Farmer	farmer	1	Umojawest	24	Umoja west	Umojawest	Umoja west	43	2	4	43	35	irrigation	0	dddac_hs_v2_267		RU167				Negative	0			-1.55769	40.4503	67.4	3.32	Male	Pastoralist	10	9	19	1		0.473684		Ijara	3	1
AVAQ76299	2014-02-02	Human	0	BSR018181	dddac_hs_v2_271	Household Head	Male	0	Farmer	farmer	1	Umojawest	24	Umoja west	Umojawest	Umoja west	50	2	4	50	48	irrigation	0	dddac_hs_v2_271		RU168				Positive	1			-1.5577	40.4503	68.6	3.08	Male	Pastoralist	3	2	5	0		0.4		Ijara	3	1
AVAQ75810	2014-02-02	Human	0	BSR018366	dddac_hs_v2_269	Wife	Female	1	Pastoralist	pastoralist	0	Umojawest	24	Umoja west	Umojawest	Umoja west	50	2	4	40	28	irrigation	0	dddac_hs_v2_269		RU168				Negative	0			-1.5577	40.4503	68.6	3.08	Male	Pastoralist	3	2	5	0		0.4		Ijara	3	1
AVAQ76277	2014-02-02	Human	0	BSR018278	dddac_hs_v2_266	Wife	Female	1	Farmer	farmer	1	Umojawest	24	Umoja west	Umojawest	Umoja west	54	2	4	72	72	irrigation	0	dddac_hs_v2_266		RU168				Negative	0			-1.5577	40.4503	68.6	3.08	Male	Pastoralist	3	2	5	0		0.4		Ijara	3	1
AVAQ75283	2014-02-02	Human	0	BSR018177	dddac_hs_v2_271	Mother	Female	1	Farmer	farmer	1	Umojawest	24	Umoja west	Umojawest	Umoja west	56	2	4	50	48	irrigation	0	dddac_hs_v2_271		RU204				Negative	0			-1.5577	40.4503	62.1	2.96	Male	Pastoralist	8	9	17	1		0.529412		Ijara	3	1
AVAQ76278	2014-02-02	Human	0	BSR018179	dddac_hs_v2_270	Mother	Female	1	Pastoralist	pastoralist	0	Umojawest	24	Umoja west	Umojawest	Umoja west	59	2	4	40	39	irrigation	0	dddac_hs_v2_270		RU206				Negative	0			-1.5577	40.4503	61.3	3	Female	Pastoralist	5	4	9	0		0.444444		Ijara	3	1
AVAQ75257	2014-02-02	Human	0	BSR018369	dddac_hs_v2_269	Mother	Female	1	Pastoralist	pastoralist	0	Umojawest	24	Umoja west	Umojawest	Umoja west	60	2	4	40	28	irrigation	0	dddac_hs_v2_269		SA002				Negative	0	7	2	-1.29686	40.7112	75.7	3.64	Female	Pastoralist	2	5	7	0	7	0.714286	rvf_cs_v11_5	Sangailu	4	1
AVAQ75802	2014-02-02	Human	0	BSR018371	dddac_hs_v2_268	Mother	Female	1	Farmer	farmer	1	Umojawest	24	Umoja west	Umojawest	Umoja west	62	2	4	32	32	irrigation	0	dddac_hs_v2_268		SA002				Negative	0	7	2	-1.29686	40.7112	75.7	3.64	Female	Pastoralist	2	5	7	0	7	0.714286	rvf_cs_v11_5	Sangailu	4	1
AVAQ75135	2014-02-02	Human	0	BSR018184	dddac_hs_v2_270	Mother	Female	1	Pastoralist	pastoralist	0	Umojawest	24	Umoja west	Umojawest	Umoja west	70	2	4	40	39	irrigation	0	dddac_hs_v2_270		SA002				Negative	0	7	2	-1.29686	40.7112	75.7	3.64	Female	Pastoralist	2	5	7	0	7	0.714286	rvf_cs_v11_5	Sangailu	4	1
AVAQ76267	2014-02-02	Human	0	BSR018186	dddac_hs_v2_273	Mother	Female	1	Farmer	farmer	1	Umojawest	24	Umoja west	Umojawest	Umoja west	70	2	4	40	32	irrigation	0	dddac_hs_v2_273		SA003				Positive	1	5	1	-1.29689	40.7112	72	3.28	Female	Pastoralist	1	1	2	0	3	0.5	rvf_cs_v11_7	Sangailu	4	1
AVAQ82082	2014-02-02	Human	0	BSR018755	dddac_hs_v2_266	Household Head	Male	0	Farmer	farmer	1	Umojawest	24	Umoja west	Umojawest	Umoja west	72	2	4	72	72	irrigation	0	dddac_hs_v2_266		SA003				Negative	0	5	1	-1.29689	40.7112	72	3.28	Female	Pastoralist	1	1	2	0	3	0.5	rvf_cs_v11_7	Sangailu	4	1
AVAQ75209	2013-12-18	Human	0	BSR018036	dddac_hs_v2_82	Son	Male	0	Student	student	2	Village1	25	Village 1	Village1	Village 1	5	0	1	35	35	irrigation	0	dddac_hs_v2_82		SA007				Positive	1	8	2	-1.31555	40.7019	85	3.24	Male	Pastoralist	0	2	2	0	2	1	rvf_cs_v11_6	Sangailu	4	1
AVAQ74451	2013-12-19	Human	0	BSR018281	dddac_hs_v2_87	Granddaughter	Female	1	Student	student	2	Village1	25	Village 1	Village1	Village 1	6	0	1	63	62	irrigation	0	dddac_hs_v2_87		SA008				Negative	0	8	2	-1.31556	40.7019	80.4	4.08	Male	Pastoralist	4	3	7	0	1	0.428571	rvf_cs_v11_1	Sangailu	4	1
AVAQ75440	2013-12-19	Human	0	BSR018724	dddac_hs_v2_84	Son	Male	0	Student	student	2	Village1	25	Village 1	Village1	Village 1	6	0	1	65	45	irrigation	0	dddac_hs_v2_84		SA008				Positive	1	8	2	-1.31556	40.7019	80.4	4.08	Male	Pastoralist	4	3	7	0	1	0.428571	rvf_cs_v11_1	Sangailu	4	1
AVAQ75433	2013-12-18	Human	0	BSR018279	dddac_hs_v2_82	Son	Male	0	Student	student	2	Village1	25	Village 1	Village1	Village 1	6	0	1	35	35	irrigation	0	dddac_hs_v2_82		SA008				Negative	0	8	2	-1.31556	40.7019	80.4	4.08	Male	Pastoralist	4	3	7	0	1	0.428571	rvf_cs_v11_1	Sangailu	4	1
AVAQ75022	2013-12-19	Human	0	BSR018700	dddac_hs_v2_86	Granddaughter	Female	1	Student	student	2	Village1	25	Village 1	Village1	Village 1	7	0	1	59	29	irrigation	0	dddac_hs_v2_86		SA008				Positive	1	8	2	-1.31556	40.7019	80.4	4.08	Male	Pastoralist	4	3	7	0	1	0.428571	rvf_cs_v11_1	Sangailu	4	1
AVAQ75201	2013-12-18	Human	0	BSR020085	dddac_hs_v2_79	Daughter	Female	1	Student	student	2	Village1	25	Village 1	Village1	Village 1	7	0	1	50	30	irrigation	0	dddac_hs_v2_79		SA010				Positive	1	5	1	-1.31421	40.714	71.2	2.96	Female	Pastoralist	3	2	5	0	6	0.4	rvf_cs_v11_3	Sangailu	4	1
AVAQ75009	2013-12-18	Human	0	BSR020083	dddac_hs_v2_85	Son	Male	0	Student	student	2	Village1	25	Village 1	Village1	Village 1	7	0	1	64	64	irrigation	0	dddac_hs_v2_85		SA010				Negative	0	5	1	-1.31421	40.714	71.2	2.96	Female	Pastoralist	3	2	5	0	6	0.4	rvf_cs_v11_3	Sangailu	4	1
AVAQ75229	2013-12-19	Human	0	BSR018283	dddac_hs_v2_86	Granddaughter	Female	1	Student	student	2	Village1	25	Village 1	Village1	Village 1	11	0	2	59	29	irrigation	0	dddac_hs_v2_86		SA011				Positive	1	5	1	-1.3146	40.7143	70.7	3.56	Female	Pastoralist	4	2	6	0	7	0.333333	rvf_cs_v11_8	Sangailu	4	1
AVAQ75356	2013-12-18	Human	0	BSR018703	dddac_hs_v2_79	Daughter	Female	1	Student	student	2	Village1	25	Village 1	Village1	Village 1	14	0	2	50	30	irrigation	0	dddac_hs_v2_79		SA011				Positive	1	5	1	-1.3146	40.7143	70.7	3.56	Female	Pastoralist	4	2	6	0	7	0.333333	rvf_cs_v11_8	Sangailu	4	1
AVAQ75013	2013-12-19	Human	0	BSR020080	dddac_hs_v2_86	Daughter	Female	1				Village1	25	Village 1	Village1	Village 1	18	1	2	59	29	irrigation	0	dddac_hs_v2_86		SA012				Negative	0	5	1	-1.3136	40.7147	73.8	3.6	Female	Pastoralist	0	2	2	0	3	1	rvf_cs_v11_4	Sangailu	4	1
AVAQ75640	2013-12-18	Human	0	BSR020095	dddac_hs_v2_85	Daughter	Female	1				Village1	25	Village 1	Village1	Village 1	18	1	2	64	64	irrigation	0	dddac_hs_v2_85		SA012				Negative	0	5	1	-1.3136	40.7147	73.8	3.6	Female	Pastoralist	0	2	2	0	3	1	rvf_cs_v11_4	Sangailu	4	1
AVAQ75622	2013-12-18	Human	0	BSR018294	dddac_hs_v2_85	Daughter	Female	1				Village1	25	Village 1	Village1	Village 1	19	1	3	64	64	irrigation	0	dddac_hs_v2_85		SA013				Negative	0	11	3	-1.32127	40.7032	82.6	2.8	Male	Pastoralist	6	5	11	1	5	0.454545	rvf_cs_v12_16	Sangailu	4	1
AVAQ75630	2013-12-19	Human	0	BSR020079	dddac_hs_v2_84	Daughter	Female	1	Student	student	2	Village1	25	Village 1	Village1	Village 1	20	1	3	65	45	irrigation	0	dddac_hs_v2_84		SA013				Negative	0	11	3	-1.32127	40.7032	82.6	2.8	Male	Pastoralist	6	5	11	1	5	0.454545	rvf_cs_v12_16	Sangailu	4	1
AVAQ74288	2013-12-19	Human	0	BSR020098	dddac_hs_v2_87	Daughter	Female	1	Farmer	farmer	1	Village1	25	Village 1	Village1	Village 1	23	1	3	63	62	irrigation	0	dddac_hs_v2_87		SA016				Negative	0	8	2	-1.29686	40.7113	69.8	3.52	Male	Pastoralist	2	7	9	0	6	0.777778	rvf_cs_v11_9	Sangailu	4	1
AVAQ75222	2013-12-18	Human	0	BSR018284	dddac_hs_v2_85	Daughter	Female	1				Village1	25	Village 1	Village1	Village 1	23	1	3	64	64	irrigation	0	dddac_hs_v2_85		SA016				Negative	0	8	2	-1.29686	40.7113	69.8	3.52	Male	Pastoralist	2	7	9	0	6	0.777778	rvf_cs_v11_9	Sangailu	4	1
AVAQ75026	2013-12-19	Human	0	BSR020124	dddac_hs_v2_86	Son	Male	0	Farmer	farmer	1	Village1	25	Village 1	Village1	Village 1	29	1	3	59	29	irrigation	0	dddac_hs_v2_86		SA016				Negative	0	8	2	-1.29686	40.7113	69.8	3.52	Male	Pastoralist	2	7	9	0	6	0.777778	rvf_cs_v11_9	Sangailu	4	1
AVAQ75226	2013-12-19	Human	0	BSR018040	dddac_hs_v2_84	Son	Male	0	Farmer	farmer	1	Village1	25	Village 1	Village1	Village 1	29	1	3	65	45	irrigation	0	dddac_hs_v2_84		SA017				Negative	0	12	3	-1.31456	40.7328	74.2	4	Male	Chief	3	3	6	0	8	0.5	rvf_cs_v11_11	Sangailu	4	1
AVAQ75007	2013-12-18	Human	0	BSR018720	dddac_hs_v2_79	Wife	Female	1	Farmer	farmer	1	Village1	25	Village 1	Village1	Village 1	30	1	3	50	30	irrigation	0	dddac_hs_v2_79		SA017				Positive	1	12	3	-1.31456	40.7328	74.2	4	Male	Chief	3	3	6	0	8	0.5	rvf_cs_v11_11	Sangailu	4	1
AVAQ75623	2013-12-18	Human	0	BSR018375	dddac_hs_v2_80	Wife	Female	1	Farmer	farmer	1	Village1	25	Village 1	Village1	Villaga 1	32	1	4	54	54	irrigation	0	dddac_hs_v2_80		SA017				Negative	0	12	3	-1.31456	40.7328	74.2	4	Male	Chief	3	3	6	0	8	0.5	rvf_cs_v11_11	Sangailu	4	1
AVAQ75058	2013-12-19	Human	0	BSR018719	dddac_hs_v2_84	Visitor	Female	1	Farmer	farmer	1	Village1	25	Village 1	Village1	Village 1	33	1	4	65	45	irrigation	0	dddac_hs_v2_84		SA018				Negative	0	17	3	-1.31378	40.7326	90.3	3.84	Male	Chief	2	3	5	0	5	0.6	rvf_cs_v12_20	Sangailu	4	1
AVAQ74278	2013-12-19	Human	0	BSR020110	dddac_hs_v2_87	Daughter	Female	1	Farmer	farmer	1	Village1	25	Village 1	Village1	Village 1	35	1	4	63	62	irrigation	0	dddac_hs_v2_87		SA018				Negative	0	17	3	-1.31378	40.7326	90.3	3.84	Male	Chief	2	3	5	0	5	0.6	rvf_cs_v12_20	Sangailu	4	1
AVAQ75624	2013-12-18	Human	0	BSR020075	dddac_hs_v2_82	Household Head	Male	0	Farmer	farmer	1	Village1	25	Village 1	Village1	Village 1	35	1	4	35	35	irrigation	0	dddac_hs_v2_82		SA021				Negative	0	5	1	-1.45281	40.6533	80.3	3.56	Male	Chief	1	3	4	0	4	0.75	rvf_cs_v13_68	Sangailu	4	1
AVAQ74057	2013-12-19	Human	0	BSR020088	dddac_hs_v2_88	Wife	Female	1	Farmer	farmer	1	Village1	25	Village 1	Village1	Village 1	48	2	4	60	61	irrigation	0	dddac_hs_v2_88		SA021				Negative	0	5	1	-1.45281	40.6533	80.3	3.56	Male	Chief	1	3	4	0	4	0.75	rvf_cs_v13_68	Sangailu	4	1
AVAQ75028	2013-12-18	Human	0	BSR018041	dddac_hs_v2_83	Wife	Female	1	Farmer	farmer	1	Village1	25	Village 1	Village1	Village 1	51	2	4	63	51	irrigation	0	dddac_hs_v2_83		SA022				Negative	0	8	2	-1.44863	40.6577	72.9	3.72	Male	Pastoralist	3	4	7	0	4	0.571429	rvf_cs_v13_69	Sangailu	4	1
AVAQ75019	2013-12-18	Human	0	BSR018285	dddac_hs_v2_80	Household Head	Male	0	Farmer	farmer	1	Village1	25	Village 1	Village1	Villaga 1	54	2	4	54	54	irrigation	0	dddac_hs_v2_80		SA022				Negative	0	8	2	-1.44863	40.6577	72.9	3.72	Male	Pastoralist	3	4	7	0	4	0.571429	rvf_cs_v13_69	Sangailu	4	1
AVAQ75054	2013-12-19	Human	0	BSR018702	dddac_hs_v2_86	Household Head	Female	1	Farmer	farmer	1	Village1	25	Village 1	Village1	Village 1	59	2	4	59	29	irrigation	0	dddac_hs_v2_86		SA025				Negative	0	5	1	-1.45284	40.6535	66.4	3.64	Male	Pastoralist	5	6	11	1	4	0.545455	rvf_cs_v13_75	Sangailu	4	1
AVAQ74304	2013-12-19	Human	0	BSR020091	dddac_hs_v2_88	Household Head	Male	0	Farmer	farmer	1	Village1	25	Village 1	Village1	Village 1	60	2	4	60	61	irrigation	0	dddac_hs_v2_88		SA025				Positive	1	5	1	-1.45284	40.6535	66.4	3.64	Male	Pastoralist	5	6	11	1	4	0.545455	rvf_cs_v13_75	Sangailu	4	1
AVAQ74065	2013-12-19	Human	0	BSR020115	dddac_hs_v2_87	Household Head	Female	1	Farmer	farmer	1	Village1	25	Village 1	Village1	Village 1	63	2	4	63	62	irrigation	0	dddac_hs_v2_87		SA025				Negative	0	5	1	-1.45284	40.6535	66.4	3.64	Male	Pastoralist	5	6	11	1	4	0.545455	rvf_cs_v13_75	Sangailu	4	1
AVAQ75625	2013-12-18	Human	0	BSR018286	dddac_hs_v2_81	Household Head	Male	0	Farmer	farmer	1	Village1	25	Village 1	Village1	Village 1	63	2	4	63	35	irrigation	0	dddac_hs_v2_81		SA025				Positive	1	5	1	-1.45284	40.6535	66.4	3.64	Male	Pastoralist	5	6	11	1	4	0.545455	rvf_cs_v13_75	Sangailu	4	1
AVAQ75235	2013-12-18	Human	0	BSR020087	dddac_hs_v2_85	Household Head	Male	0	0ne	other	3	Village1	25	Village 1	Village1	Village 1	64	2	4	64	64	irrigation	0	dddac_hs_v2_85		SA025				Negative	0	5	1	-1.45284	40.6535	66.4	3.64	Male	Pastoralist	5	6	11	1	4	0.545455	rvf_cs_v13_75	Sangailu	4	1
AVAQ75050	2013-12-17	Human	0	BSR018289	dddac_hs_v2_75	Daughter	Female	1	Student	student	2	Village2	26	Village 2	Village2	Village 2	8	0	1	50	50	irrigation	0	dddac_hs_v2_75		SA026				Negative	0	6	1	-1.46068	40.6597	70.1	3.96	Male	Pastoralist	3	2	5	0	6	0.4	rvf_cs_v13_77	Sangailu	4	1
AVAQ75634	2013-12-17	Human	0	BSR018042	dddac_hs_v2_74	Son	Male	0	Student	student	2	Village2	26	Village 2	Village2	Village 2	12	0	2	63	52	irrigation	0	dddac_hs_v2_74		SA026				Positive	1	6	1	-1.46068	40.6597	70.1	3.96	Male	Pastoralist	3	2	5	0	6	0.4	rvf_cs_v13_77	Sangailu	4	1
AVAQ75038	2013-12-17	Human	0	BSR018379	dddac_hs_v2_74	Daughter	Female	1	Student	student	2	Village2	26	Village 2	Village2	Village 2	14	0	2	63	52	irrigation	0	dddac_hs_v2_74		SA026				Positive	1	6	1	-1.46068	40.6597	70.1	3.96	Male	Pastoralist	3	2	5	0	6	0.4	rvf_cs_v13_77	Sangailu	4	1
AVAQ74062	2013-12-19	Human	0	BSR020097	dddac_hs_v2_89	Wife	Female	1	Farmer	farmer	1	Village2	26	Village 2	Village2		34	1	4	59		irrigation	0	dddac_hs_v2_89		SA028				Positive	1	10	3	-1.46126	40.6584	73.7	3.44	Male	Pastoralist	3	2	5	0	5	0.4	rvf_cs_v13_82	Sangailu	4	1
AVAQ75646	2013-12-17	Human	0	BSR018288	dddac_hs_v2_75	Wife	Female	1	Farmer	farmer	1	Village2	26	Village 2	Village2	Village 2	37	1	4	50	50	irrigation	0	dddac_hs_v2_75		SA028				Negative	0	10	3	-1.46126	40.6584	73.7	3.44	Male	Pastoralist	3	2	5	0	5	0.4	rvf_cs_v13_82	Sangailu	4	1
AVAQ75005	2013-12-17	Human	0	BSR018044	dddac_hs_v2_75	Household Head	Male	0	Farmer	farmer	1	Village2	26	Village 2	Village2	Village 2	50	2	4	50	50	irrigation	0	dddac_hs_v2_75		SA028				Negative	0	10	3	-1.46126	40.6584	73.7	3.44	Male	Pastoralist	3	2	5	0	5	0.4	rvf_cs_v13_82	Sangailu	4	1
AVAQ75432	2013-12-17	Human	0	BSR018382	dddac_hs_v2_73	Wife	Female	1	Farmer	farmer	1	Village2	26	Village 2	Village2	Village 2	50	2	4	56	23	irrigation	0	dddac_hs_v2_73		SA030				Positive	1	12	3	-1.46125	40.6584	74.2	2.88	Male	Pastoralist	2	3	5	0	5	0.6	rvf_cs_v13_80	Sangailu	4	1
AVAQ75008	2013-12-17	Human	0	BSR018388	dddac_hs_v2_74	Wife	Female	1	Farmer	farmer	1	Village2	26	Village 2	Village2	Village 2	50	2	4	63	52	irrigation	0	dddac_hs_v2_74		SA030				Positive	1	12	3	-1.46125	40.6584	74.2	2.88	Male	Pastoralist	2	3	5	0	5	0.6	rvf_cs_v13_80	Sangailu	4	1
AVAQ74445	2013-12-19	Human	0	BSR018037	dddac_hs_v2_89	Household Head	Male	0	Farmer	farmer	1	Village2	26	Village 2	Village2		59	2	4	59		irrigation	0	dddac_hs_v2_89		SA030				Negative	0	12	3	-1.46125	40.6584	74.2	2.88	Male	Pastoralist	2	3	5	0	5	0.6	rvf_cs_v13_80	Sangailu	4	1
AVAQ75039	2013-12-17	Human	0	BSR018395	dddac_hs_v2_72	Household Head	Male	0	Farmer	farmer	1	Village2	26	Village 2	Village2	Village 2	72	2	4	72	65	irrigation	0	dddac_hs_v2_72		SA033				Negative	0	7	2	-1.45338	40.6575	65.7	3.84	Female	Businessman	0	2	2	0	3	1	rvf_cs_v13_70	Sangailu	4	1
AVAQ73924	2013-12-14	Human	0	BSR018078	dddac_hs_v2_47	Grandson	Male	0				Village3	27	Village 3	Village3	Village 3	6	0	1	70	75	irrigation	0	dddac_hs_v2_47		SA034				Negative	0	7	2	-1.45285	40.6535	69.8	4.64	Male	Pastoralist	3	3	6	0	4	0.5	rvf_cs_v13_72	Sangailu	4	1
AVAQ75722	2013-12-15	Human	0	BSR018059	dddac_hs_v2_48	Son	Male	0	Student	student	2	Village3	27	Village 3	Village3	Village 3	8	0	1	65	65	irrigation	0	dddac_hs_v2_48		SA035				Negative	0	8	2	-1.45284	40.6535	66.4	3.52	Male	Pastoralist	3	4	7	0	8	0.571429	rvf_cs_v13_71	Sangailu	4	1
AVAQ74829	2013-12-15	Human	0	BSR018060	dddac_hs_v2_45	Son	Male	0	Student	student	2	Village3	27	Village 3	Village3	Village 3	10	0	2	63	40	irrigation	0	dddac_hs_v2_45		SA035				Negative	0	8	2	-1.45284	40.6535	66.4	3.52	Male	Pastoralist	3	4	7	0	8	0.571429	rvf_cs_v13_71	Sangailu	4	1
AVAQ75725	2013-12-15	Human	0	BSR018407	dddac_hs_v2_48	Son	Male	0	Student	student	2	Village3	27	Village 3	Village3	Village 3	12	0	2	65	65	irrigation	0	dddac_hs_v2_48		SA036				Negative	0	5	1	-1.46067	40.6597	70.4	2.8	Male	Pastoralist	4	1	5	0	4	0.2	rvf_cs_v14_17	Sangailu	4	1
AVAQ75001	2013-12-15	Human	0	BSR018413	dddac_hs_v2_48	Son	Male	0	Student	student	2	Village3	27	Village 3	Village3	Village 3	12	0	2	65	65	irrigation	0	dddac_hs_v2_48		SA036				Negative	0	5	1	-1.46067	40.6597	70.4	2.8	Male	Pastoralist	4	1	5	0	4	0.2	rvf_cs_v14_17	Sangailu	4	1
AVAQ86724	2013-12-14	Human	0	BSR018482	dddac_hs_v2_44	Daughter	Female	1	Student	student	2	Village3	27	Village 3	Village3	Village 3	14	0	2	50	50	irrigation	0	dddac_hs_v2_44		SA036				Negative	0	5	1	-1.46067	40.6597	70.4	2.8	Male	Pastoralist	4	1	5	0	4	0.2	rvf_cs_v14_17	Sangailu	4	1
AVAQ73928	2013-12-14	Human	0	BSR018483	dddac_hs_v2_44	Daughter	Female	1	Student	student	2	Village3	27	Village 3	Village3	Village 3	15	0	2	50	50	irrigation	0	dddac_hs_v2_44		SA037				Positive	1	5	1	-1.38368	40.7014	71.2	3.16	Male	Pastoralist	5	4	9	0	4	0.444444	rvf_cs_v13_45	Sangailu	4	1
AVAQ75716	2013-12-15	Human	0	BSR018290	dddac_hs_v2_45	Daughter	Female	1	Student	student	2	Village3	27	Village 3	Village3	Village 3	16	0	2	63	40	irrigation	0	dddac_hs_v2_45		SA037				Negative	0	5	1	-1.38368	40.7014	71.2	3.16	Male	Pastoralist	5	4	9	0	4	0.444444	rvf_cs_v13_45	Sangailu	4	1
AVAQ74381	2013-12-15	Human	0	BSR018061	dddac_hs_v2_45	Daughter	Male	0				Village3	27	Village 3	Village3	Village 3	19	1	3	63	40	irrigation	0	dddac_hs_v2_45		SA037				Negative	0	5	1	-1.38368	40.7014	71.2	3.16	Male	Pastoralist	5	4	9	0	4	0.444444	rvf_cs_v13_45	Sangailu	4	1
AVAQ73947	2013-12-14	Human	0	BSR017975	dddac_hs_v2_46	Sister In Law	Female	1				Village3	27	Village 3	Village3	Village 3	20	1	3	56	25	irrigation	0	dddac_hs_v2_46		SA046				Negative	0	6	1	-1.38368	40.7014	70.7	3.4	Male	Pastoralist	3	3	6	0	8	0.5	rvf_cs_v13_48	Sangailu	4	1
AVAQ86722	2013-12-14	Human	0	BSR018486	dddac_hs_v2_44	Son	Male	0	Farmer	farmer	1	Village3	27	Village 3	Village3	Village 3	20	1	3	50	50	irrigation	0	dddac_hs_v2_44		SA047				Positive	1	5	1	-1.38367	40.7014	69.7	3.8	Male	Pastoralist	4	6	10	0	7	0.6	rvf_cs_v13_49	Sangailu	4	1
AVAQ73927	2013-12-14	Human	0	BSR018484	dddac_hs_v2_46	Son	Male	0	Herdsman	pastoralist	0	Village3	27	Village 3	Village3	Village 3	25	1	3	56	25	irrigation	0	dddac_hs_v2_46		SA047				Positive	1	5	1	-1.38367	40.7014	69.7	3.8	Male	Pastoralist	4	6	10	0	7	0.6	rvf_cs_v13_49	Sangailu	4	1
AVAQ73961	2013-12-14	Human	0	BSR018135	dddac_hs_v2_44	Daughter	Female	1				Village3	27	Village 3	Village3	Village 3	25	1	3	50	50	irrigation	0	dddac_hs_v2_44		SA050				Negative	0	5	1	-1.38383	40.7005	65.9	3.48	Male	Pastoralist	0	2	2	0	5	1	rvf_cs_v13_47	Sangailu	4	1
AVAQ86702	2013-12-14	Human	0	BSR018481	dddac_hs_v2_46	Brother	Male	0	Farmer	farmer	1	Village3	27	Village 3	Village3	Village 3	29	1	3	56	25	irrigation	0	dddac_hs_v2_46		SA051				Negative	0			-1.38303	40.6969	68.7	3.72	Male	Pastoralist	3	2	5	0		0.4		Sangailu	4	1
AVAQ86719	2013-12-14	Human	0	BSR018171	dddac_hs_v2_47	Daughter	Female	1	Farmer	farmer	1	Village3	27	Village 3	Village3	Village 3	35	1	4	70	75	irrigation	0	dddac_hs_v2_47		SA051				Positive	1			-1.38303	40.6969	68.7	3.72	Male	Pastoralist	3	2	5	0		0.4		Sangailu	4	1
AVAQ86818	2013-12-14	Human	0	BSR018079	dddac_hs_v2_47	Daughter	Female	1	Farmer	farmer	1	Village3	27	Village 3	Village3	Village 3	35	1	4	70	75	irrigation	0	dddac_hs_v2_47		SA057				Negative	0	6	1	-1.25637	40.7869	74.7	3.6	Male	Pastoralist	2	6	8	0	8	0.75	rvf_cs_v12_21	Sangailu	4	1
AVAQ74661	2013-12-15	Human	0	BSR018408	dddac_hs_v2_45	Wife	Female	1	Farmer	farmer	1	Village3	27	Village 3	Village3	Village 3	40	1	4	63	40	irrigation	0	dddac_hs_v2_45		SA058				Negative	0	5	1	-1.25143	40.7894	79.5	3.84	Female	Pastoralist	7	1	8	0	6	0.125	rvf_cs_v12_22	Sangailu	4	1
AVAQ74652	2013-12-15	Human	0	BSR018295	dddac_hs_v2_48	Daughter	Female	1	Farmer	farmer	1	Village3	27	Village 3	Village3	Village 3	44	2	4	65	65	irrigation	0	dddac_hs_v2_48		SA058				Negative	0	5	1	-1.25143	40.7894	79.5	3.84	Female	Pastoralist	7	1	8	0	6	0.125	rvf_cs_v12_22	Sangailu	4	1
AVAQ73913	2013-12-14	Human	0	BSR018076	dddac_hs_v2_44	Household Head	Female	1	Farmer	farmer	1	Village3	27	Village 3	Village3	Village 3	50	2	4	50	50	irrigation	0	dddac_hs_v2_44		SA059				Negative	0	8	2	-1.27065	40.757	79.3	3.24	Male	Pastoralist	4	2	6	0	3	0.333333	rvf_cs_v12_28	Sangailu	4	1
AVAQ73916	2013-12-14	Human	0	BSR018139	dddac_hs_v2_42	Sister In Law	Female	1	Farmer	farmer	1	Village3	27	Village 3	Village3	Village 3	56	2	4	77	73	irrigation	0	dddac_hs_v2_42		SA059				Negative	0	8	2	-1.27065	40.757	79.3	3.24	Male	Pastoralist	4	2	6	0	3	0.333333	rvf_cs_v12_28	Sangailu	4	1
AVAQ75003	2013-12-15	Human	0	BSR018297	dddac_hs_v2_48	Household Head	Male	0	Farmer	farmer	1	Village3	27	Village 3	Village3	Village 3	65	2	4	65	65	irrigation	0	dddac_hs_v2_48		SA060				Positive	1	7	2	-1.25541	40.7904	75.1	3.56	Male	Pastoralist	2	1	3	0	3	0.333333	rvf_cs_v12_17	Sangailu	4	1
AVAQ73931	2013-12-14	Human	0	BSR018137	dddac_hs_v2_47	Brother	Male	0	Farmer	farmer	1	Village3	27	Village 3	Village3	Village 3	68	2	4	70	75	irrigation	0	dddac_hs_v2_47		SA060				Negative	0	7	2	-1.25541	40.7904	75.1	3.56	Male	Pastoralist	2	1	3	0	3	0.333333	rvf_cs_v12_17	Sangailu	4	1
AVAQ73940	2013-12-14	Human	0	BSR018075	dddac_hs_v2_47	Household Head	Female	1	Farmer	farmer	1	Village3	27	Village 3	Village3	Village 3	70	2	4	70	75	irrigation	0	dddac_hs_v2_47		SA060				Negative	0	7	2	-1.25541	40.7904	75.1	3.56	Male	Pastoralist	2	1	3	0	3	0.333333	rvf_cs_v12_17	Sangailu	4	1
AVAQ86711	2013-12-14	Human	0	BSR018136	dddac_hs_v2_42	Household Head	Male	0	Crop Farming	farmer	1	Village3	27	Village 3	Village3	Village 3	77	2	4	77	73	irrigation	0	dddac_hs_v2_42		SA060				Positive	1	7	2	-1.25541	40.7904	75.1	3.56	Male	Pastoralist	2	1	3	0	3	0.333333	rvf_cs_v12_17	Sangailu	4	1
AVAQ74649	2013-12-15	Human	0	BSR018063	dddac_hs_v2_49	Daughter	Female	1	Student	student	2	Village 4	28	Village 4	28	Village 4	5	0	1	47	47	irrigation	0	dddac_hs_v2_49		SA060				Negative	0	7	2	-1.25541	40.7904	75.1	3.56	Male	Pastoralist	2	1	3	0	3	0.333333	rvf_cs_v12_17	Sangailu	4	1
AVAQ74659	2013-12-15	Human	0	BSR018296	dddac_hs_v2_50	Daughter	Female	1	Student	student	2	Village 4	28	Village 4	28	Village 4	6	0	1	62	56	irrigation	0	dddac_hs_v2_50		SA061				Positive	1	5	1	-1.25217	40.7867	86.7	3.2	Male	Pastoralist	2	3	5	0	5	0.6	rvf_cs_v12_25	Sangailu	4	1
AVAQ74984	2013-12-15	Human	0	BSR018064	dddac_hs_v2_49	Son	Male	0	Student	student	2	Village 4	28	Village 4	28	Village 4	7	0	1	47	47	irrigation	0	dddac_hs_v2_49		SA062				Negative	0	3	1	-1.25302	40.7882	87.1	2.96	Female	Pastoralist	3	3	6	0	7	0.5	rvf_cs_v12_23	Sangailu	4	1
AVAQ75719	2013-12-15	Human	0	BSR018410	dddac_hs_v2_53	Son	Male	0	Student	student	2	Village 4	28	Village 4	28	Village 4	8	0	1	65	65	irrigation	0	dddac_hs_v2_53		SA063				Negative	0	5	1	-1.25149	40.7894	82.1	3.44	Male	Pastoralist	2	8	10	0	6	0.8	rvf_cs_v12_24	Sangailu	4	1
AVAQ74817	2013-12-15	Human	0	BSR018409	dddac_hs_v2_50	Son	Male	0	Student	student	2	Village 4	28	Village 4	28	Village 4	9	0	2	62	56	irrigation	0	dddac_hs_v2_50		SA063				Negative	0	5	1	-1.25149	40.7894	82.1	3.44	Male	Pastoralist	2	8	10	0	6	0.8	rvf_cs_v12_24	Sangailu	4	1
AVAQ75731	2013-12-15	Human	0	BSR018170	dddac_hs_v2_53	Daughter	Female	1	Student	student	2	Village 4	28	Village 4	28	Village 4	10	0	2	65	65	irrigation	0	dddac_hs_v2_53		SA063				Positive	1	5	1	-1.25149	40.7894	82.1	3.44	Male	Pastoralist	2	8	10	0	6	0.8	rvf_cs_v12_24	Sangailu	4	1
AVAQ74996	2013-12-15	Human	0	BSR018412	dddac_hs_v2_51	Son	Male	0	Student	student	2	Village 4	28	Village 4	28	Village 4	13	0	2	35	45	irrigation	0	dddac_hs_v2_51		SA063				Negative	0	5	1	-1.25149	40.7894	82.1	3.44	Male	Pastoralist	2	8	10	0	6	0.8	rvf_cs_v12_24	Sangailu	4	1
AVAQ74831	2013-12-15	Human	0	BSR018499	dddac_hs_v2_49	Daughter	Female	1				Village 4	28	Village 4	28	Village 4	17	0	2	47	47	irrigation	0	dddac_hs_v2_49		SA063				Negative	0	5	1	-1.25149	40.7894	82.1	3.44	Male	Pastoralist	2	8	10	0	6	0.8	rvf_cs_v12_24	Sangailu	4	1
AVAQ74255	2013-12-18	Human	0	BSR018047	dddac_hs_v2_78	Son	Male	0	Herdsman	pastoralist	0	Village 4	28	Village 4	28	Village 4	18	1	2	53	50	irrigation	0	dddac_hs_v2_78		SA064				Positive	1	8	2	-1.25202	40.7909	78.9	3.04	Female	Pastoralist	4	4	8	0	8	0.5	rvf_cs_v12_18	Sangailu	4	1
AVAQ75017	2013-12-18	Human	0	BSR018039	dddac_hs_v2_76	Wife	Female	1				Village 4	28	Village 4	28	Village 4	20	1	3	65	20	irrigation	0	dddac_hs_v2_76		SA065				Negative	0	3	1	-1.26955	40.7573	76.3	3.44	Male	Pastoralist	6	5	11	1	3	0.454545	rvf_cs_v12_34	Sangailu	4	1
AVAQ74666	2013-12-15	Human	0	BSR018300	dddac_hs_v2_51	Household Head	Female	1	Farmer	farmer	1	Village 4	28	Village 4	28	Village 4	35	1	4	35	45	irrigation	0	dddac_hs_v2_51		SA065				Negative	0	3	1	-1.26955	40.7573	76.3	3.44	Male	Pastoralist	6	5	11	1	3	0.454545	rvf_cs_v12_34	Sangailu	4	1
AVAQ75742	2013-12-15	Human	0	BSR018293	dddac_hs_v2_49	Household Head	Female	1	Farmer	farmer	1	Village 4	28	Village 4	28	Village 4	47	2	4	47	47	irrigation	0	dddac_hs_v2_49		SA065				Negative	0	3	1	-1.26955	40.7573	76.3	3.44	Male	Pastoralist	6	5	11	1	3	0.454545	rvf_cs_v12_34	Sangailu	4	1
AVAQ86708	2013-12-15	Human	0	BSR018318	dddac_hs_v2_50	Wife	Female	1	Farmer	farmer	1	Village 4	28	Village 4	28	Village 4	50	2	4	62	56	irrigation	0	dddac_hs_v2_50		SA065				Positive	1	3	1	-1.26955	40.7573	76.3	3.44	Male	Pastoralist	6	5	11	1	3	0.454545	rvf_cs_v12_34	Sangailu	4	1
AVAQ74824	2013-12-15	Human	0	BSR018292	dddac_hs_v2_53	Wife	Female	1	Farmer	farmer	1	Village 4	28	Village 4	28	Village 4	50	2	4	65	65	irrigation	0	dddac_hs_v2_53		SA066				Negative	0	5	1	-1.26955	40.7574	71.3	4.32	Male	Pastoralist	3	3	6	0	5	0.5	rvf_cs_v12_32	Sangailu	4	1
AVAQ75036	2013-12-18	Human	0	BSR018287	dddac_hs_v2_77	Household Head	Male	0	Farmer	farmer	1	Village 4	28	Village 4	28		55	2	4	55		irrigation	0	dddac_hs_v2_77		SA066				Positive	1	5	1	-1.26955	40.7574	71.3	4.32	Male	Pastoralist	3	3	6	0	5	0.5	rvf_cs_v12_32	Sangailu	4	1
AVAQ74650	2013-12-15	Human	0	BSR017980	dddac_hs_v2_53	Household Head	Male	0	Farmer	farmer	1	Village 4	28	Village 4	28	Village 4	65	2	4	65	65	irrigation	0	dddac_hs_v2_53		SA066				Negative	0	5	1	-1.26955	40.7574	71.3	4.32	Male	Pastoralist	3	3	6	0	5	0.5	rvf_cs_v12_32	Sangailu	4	1
AVAQ75202	2013-12-18	Human	0	BSR018381	dddac_hs_v2_76	Household Head	Male	0	Farmer	farmer	1	Village 4	28	Village 4	28	Village 4	65	2	4	65	20	irrigation	0	dddac_hs_v2_76		SA067				Positive	1	3	1	-1.26599	40.7602	76.4	3.16	Female	Pastoralist	6	4	10	0	5	0.4	rvf_cs_v12_33	Sangailu	4	1
AVAQ74275	2013-12-16	Human	0	BSR018302	dddac_hs_v2_64	Granddaughter	Female	1	Student	student	2	Village5	29	Village 5	Village5	Village 5	7	0	1	65	65	irrigation	0	dddac_hs_v2_64		SA067				Positive	1	3	1	-1.26599	40.7602	76.4	3.16	Female	Pastoralist	6	4	10	0	5	0.4	rvf_cs_v12_33	Sangailu	4	1
AVAQ75648	2013-12-16	Human	0	BSR018383	dddac_hs_v2_61	Son	Male	0	Student	student	2	Village5	29	Village 5	Village5	Village 5	8	0	1	37	44	irrigation	0	dddac_hs_v2_61		SA067				Negative	0	3	1	-1.26599	40.7602	76.4	3.16	Female	Pastoralist	6	4	10	0	5	0.4	rvf_cs_v12_33	Sangailu	4	1
AVAQ74363	2013-12-16	Human	0	BSR018066	dddac_hs_v2_65	Daughter	Female	1	Student	student	2	Village5	29	Village 5	Village5	Vilage 5	9	0	2	40	40	irrigation	0	dddac_hs_v2_65		SA067				Negative	0	3	1	-1.26599	40.7602	76.4	3.16	Female	Pastoralist	6	4	10	0	5	0.4	rvf_cs_v12_33	Sangailu	4	1
AVAQ74663	2013-12-16	Human	0	BSR018069	dddac_hs_v2_64	Grandson	Male	0	Student	student	2	Village5	29	Village 5	Village5	Village 5	10	0	2	65	65	irrigation	0	dddac_hs_v2_64		SA067				Negative	0	3	1	-1.26599	40.7602	76.4	3.16	Female	Pastoralist	6	4	10	0	5	0.4	rvf_cs_v12_33	Sangailu	4	1
AVAQ75961	2013-12-16	Human	0	BSR018311	dddac_hs_v2_63	Grandson	Male	0	Student	student	2	Village5	29	village 5	Village5	Village 5	10	0	2	62	62	irrigation	0	dddac_hs_v2_63		SA068				Negative	0	3	1	-1.25098	40.7944	72	3.16	Male	Pastoralist	4	4	8	0	3	0.5	rvf_cs_v12_19	Sangailu	4	1
AVAQ74254	2013-12-16	Human	0	BSR018498	dddac_hs_v2_59	Granddaughter	Female	1	Student	student	2	Village5	29	Village 5	Village5	Village 5	11	0	2	58	58	irrigation	0	dddac_hs_v2_59		SA071				Negative	0	8	2	-1.26593	40.7602	70.4	3.48	Female	Pastoralist	8	6	14	1	5	0.428571	rvf_cs_v12_29	Sangailu	4	1
AVAQ86706	2013-12-16	Human	0	BSR018306	dddac_hs_v2_64	Grandson	Male	0	Student	student	2	Village5	29	Village 5	Village5	Village 5	12	0	2	65	65	irrigation	0	dddac_hs_v2_64		SA071				Negative	0	8	2	-1.26593	40.7602	70.4	3.48	Female	Pastoralist	8	6	14	1	5	0.428571	rvf_cs_v12_29	Sangailu	4	1
AVAQ75031	2013-12-17	Human	0	BSR018391	dddac_hs_v2_69	Son	Male	0	Student	student	2	Village5	29	Village 5	Village5	Village 5	12	0	2	45	40	irrigation	0	dddac_hs_v2_69		SA071				Negative	0	8	2	-1.26593	40.7602	70.4	3.48	Female	Pastoralist	8	6	14	1	5	0.428571	rvf_cs_v12_29	Sangailu	4	1
AVAQ74259	2013-12-16	Human	0	BSR018418	dddac_hs_v2_61	Son	Male	0	Student	student	2	Village5	29	Village 5	Village5	Village 5	12	0	2	37	44	irrigation	0	dddac_hs_v2_61		SA071				Negative	0	8	2	-1.26593	40.7602	70.4	3.48	Female	Pastoralist	8	6	14	1	5	0.428571	rvf_cs_v12_29	Sangailu	4	1
AVAQ74657	2013-12-16	Human	0	BSR018301	dddac_hs_v2_65	Daughter	Female	1	Student	student	2	Village5	29	Village 5	Village5	Vilage 5	13	0	2	40	40	irrigation	0	dddac_hs_v2_65		SA071				Negative	0	8	2	-1.26593	40.7602	70.4	3.48	Female	Pastoralist	8	6	14	1	5	0.428571	rvf_cs_v12_29	Sangailu	4	1
AVAQ75436	2013-12-17	Human	0	BSR020122	dddac_hs_v2_68	Daughter	Male	0				Village5	29	Village 5	Village5	Village 5	13	0	2	56	54	irrigation	0	dddac_hs_v2_68		SA072				Positive	1	5	1	-1.244	40.7882	76.5	4	Male	Pastoralist	8	9	17	1	4	0.529412	rvf_cs_v12_30	Sangailu	4	1
AVAQ75641	2013-12-17	Human	0	BSR020120	dddac_hs_v2_69	Daughter In Law	Female	1				Village5	29	Village 5	Village5	Village 5	14	0	2	45	40	irrigation	0	dddac_hs_v2_69		SA072				Negative	0	5	1	-1.244	40.7882	76.5	4	Male	Pastoralist	8	9	17	1	4	0.529412	rvf_cs_v12_30	Sangailu	4	1
AVAQ75021	2013-12-17	Human	0	BSR020121	dddac_hs_v2_70	Grandson	Male	0	Student	student	2	Village5	29	Village 5	Village5	Village 5	14	0	2	76	76	irrigation	0	dddac_hs_v2_70		SA072				Negative	0	5	1	-1.244	40.7882	76.5	4	Male	Pastoralist	8	9	17	1	4	0.529412	rvf_cs_v12_30	Sangailu	4	1
AVAQ75857	2013-12-16	Human	0	BSR018073	dddac_hs_v2_60	Son	Male	0	Herdsman	pastoralist	0	Village5	29	Village 5	Village5	Village 5	15	0	2	80	71	irrigation	0	dddac_hs_v2_60		SA072				Positive	1	5	1	-1.244	40.7882	76.5	4	Male	Pastoralist	8	9	17	1	4	0.529412	rvf_cs_v12_30	Sangailu	4	1
AVAQ74385	2013-12-16	Human	0	BSR018307	dddac_hs_v2_63	Grandson	Male	0	Student	student	2	Village5	29	village 5	Village5	Village 5	15	0	2	62	62	irrigation	0	dddac_hs_v2_63		SA072				Negative	0	5	1	-1.244	40.7882	76.5	4	Male	Pastoralist	8	9	17	1	4	0.529412	rvf_cs_v12_30	Sangailu	4	1
AVAQ75643	2013-12-17	Human	0	BSR018282	dddac_hs_v2_67	Son	Male	0	Student	student	2	Village5	29	Village 5	Village5	Village 5	15	0	2	50	50	irrigation	0	dddac_hs_v2_67		SA073				Positive	1	5	1	-1.24559	40.7892	81.6	3.12	Male	Pastoralist	4	3	7	0	4	0.428571	rvf_cs_v12_27	Sangailu	4	1
AVAQ75052	2013-12-17	Human	0	BSR018376	dddac_hs_v2_67	Daughter	Female	1	Student	student	2	Village5	29	Village 5	Village5	Village 5	15	0	2	50	50	irrigation	0	dddac_hs_v2_67		SA073				Negative	0	5	1	-1.24559	40.7892	81.6	3.12	Male	Pastoralist	4	3	7	0	4	0.428571	rvf_cs_v12_27	Sangailu	4	1
AVAQ74262	2013-12-16	Human	0	BSR018068	dddac_hs_v2_66	Son	Male	0	Student	student	2	Village5	29	Village 5	Village5	Village 5	17	0	2	54	54	irrigation	0	dddac_hs_v2_66		SA073				Negative	0	5	1	-1.24559	40.7892	81.6	3.12	Male	Pastoralist	4	3	7	0	4	0.428571	rvf_cs_v12_27	Sangailu	4	1
AVAQ75442	2013-12-17	Human	0	BSR018070	dddac_hs_v2_68	Son	Male	0	Farmer	farmer	1	Village5	29	Village 5	Village5	Village 5	20	1	3	56	54	irrigation	0	dddac_hs_v2_68		SA073				Negative	0	5	1	-1.24559	40.7892	81.6	3.12	Male	Pastoralist	4	3	7	0	4	0.428571	rvf_cs_v12_27	Sangailu	4	1
AVAQ75207	2013-12-17	Human	0	BSR018384	dddac_hs_v2_67	Son	Male	0	Farmer	farmer	1	Village5	29	Village 5	Village5	Village 5	21	1	3	50	50	irrigation	0	dddac_hs_v2_67		SA073				Positive	1	5	1	-1.24559	40.7892	81.6	3.12	Male	Pastoralist	4	3	7	0	4	0.428571	rvf_cs_v12_27	Sangailu	4	1
AVAQ75245	2013-12-17	Human	0	BSR018038	dddac_hs_v2_67	Daughter	Female	1				Village5	29	Village 5	Village5	Village 5	22	1	3	50	50	irrigation	0	dddac_hs_v2_67		SA074				Negative	0	3	1	-1.2455	40.789	74.9	3.64	Male	Pastoralist	2	1	3	0	4	0.333333	rvf_cs_v12_31	Sangailu	4	1
AVAQ74265	2013-12-16	Human	0	BSR018421	dddac_hs_v2_62	Son	Male	0	Farmer	farmer	1	Village5	29	Village 5	Village5	Village 5	25	1	3	63	66	irrigation	0	dddac_hs_v2_62		SA075				Negative	0	8	2	-1.31402	40.7432	75.7	2.96	Male	Pastoralist	4	2	6	0	4	0.333333	rvf_cs_v12_51	Sangailu	4	1
AVAQ76143	2013-12-16	Human	0	BSR018304	dddac_hs_v2_59	Daughter	Female	1	Farmer	farmer	1	Village5	29	Village 5	Village5	Village 5	27	1	3	58	58	irrigation	0	dddac_hs_v2_59		SA076				Positive	1	3	1	-1.31316	40.7514	78.6	3.56	Male	Pastoralist	2	2	4	0	4	0.5	rvf_cs_v13_26	Sangailu	4	1
AVAQ75004	2013-12-16	Human	0	BSR018416	dddac_hs_v2_64	Daughter	Female	1				Village5	29	Village 5	Village5	Village 5	30	1	3	65	65	irrigation	0	dddac_hs_v2_64		SA076				Negative	0	3	1	-1.31316	40.7514	78.6	3.56	Male	Pastoralist	2	2	4	0	4	0.5	rvf_cs_v13_26	Sangailu	4	1
AVAQ75441	2013-12-17	Human	0	BSR018386	dddac_hs_v2_70	Son	Male	0	Farmer	farmer	1	Village5	29	Village 5	Village5	Village 5	31	1	4	76	76	irrigation	0	dddac_hs_v2_70		SA076				Negative	0	3	1	-1.31316	40.7514	78.6	3.56	Male	Pastoralist	2	2	4	0	4	0.5	rvf_cs_v13_26	Sangailu	4	1
AVAQ76305	2013-12-16	Human	0	BSR018072	dddac_hs_v2_61	Wife	Female	1	Farmer	farmer	1	Village5	29	Village 5	Village5	Village 5	35	1	4	37	44	irrigation	0	dddac_hs_v2_61		SA077				Negative	0	8	2	-1.31401	40.7432	76.1	2.96	Male	Pastoralist	6	2	8	0	4	0.25	rvf_cs_v12_50	Sangailu	4	1
AVAQ74998	2013-12-16	Human	0	BSR018303	dddac_hs_v2_65	Wife	Female	1	Community nurse	other	3	Village5	29	Village 5	Village5	Vilage 5	37	1	4	40	40	irrigation	0	dddac_hs_v2_65		SA077				Negative	0	8	2	-1.31401	40.7432	76.1	2.96	Male	Pastoralist	6	2	8	0	4	0.25	rvf_cs_v12_50	Sangailu	4	1
AVAQ74365	2013-12-16	Human	0	BSR018420	dddac_hs_v2_61	Household Head	Male	0	Farmer	farmer	1	Village5	29	Village 5	Village5	Village 5	37	1	4	37	44	irrigation	0	dddac_hs_v2_61		SA078				Positive	1	8	2	-1.31317	40.7515	72.1	3.2	Female	Pastoralist	5	3	8	0	5	0.375	rvf_cs_v13_24	Sangailu	4	1
AVAQ75033	2013-12-17	Human	0	BSR018626	dddac_hs_v2_69	Household Head	Female	1	Farmer	farmer	1	Village5	29	Village 5	Village5	Village 5	45	2	4	45	40	irrigation	0	dddac_hs_v2_69		SA078				Negative	0	8	2	-1.31317	40.7515	72.1	3.2	Female	Pastoralist	5	3	8	0	5	0.375	rvf_cs_v13_24	Sangailu	4	1
AVAQ75637	2013-12-17	Human	0	BSR018043	dddac_hs_v2_71	Household Head	Male	0	Driver	other	3	Village5	29	Village 5	Village5	Village 5	47	2	4	47	49	irrigation	0	dddac_hs_v2_71		SA078				Negative	0	8	2	-1.31317	40.7515	72.1	3.2	Female	Pastoralist	5	3	8	0	5	0.375	rvf_cs_v13_24	Sangailu	4	1
AVAQ74364	2013-12-16	Human	0	BSR018065	dddac_hs_v2_66	Wife	Female	1	Farmer	farmer	1	Village5	29	Village 5	Village5	Village 5	54	2	4	54	54	irrigation	0	dddac_hs_v2_66		SA079				Negative	0	3	1	-1.31316	40.7514	76.4	3.2	Male	Pastoralist	3	2	5	0	5	0.4	rvf_cs_v13_27	Sangailu	4	1
AVAQ74380	2013-12-16	Human	0	BSR018071	dddac_hs_v2_59	Wife	Female	1	Farmer	farmer	1	Village5	29	Village 5	Village5	Village 5	55	2	4	58	58	irrigation	0	dddac_hs_v2_59		SA079				Negative	0	3	1	-1.31316	40.7514	76.4	3.2	Male	Pastoralist	3	2	5	0	5	0.4	rvf_cs_v13_27	Sangailu	4	1
AVAQ75057	2013-12-17	Human	0	BSR018049	dddac_hs_v2_68	Household Head	Female	1	Farmer	farmer	1	Village5	29	Village 5	Village5	Village 5	56	2	4	56	54	irrigation	0	dddac_hs_v2_68		SA080				Negative	0	3	1	-1.31537	40.7475	64.4	4.72	Male	Pastoralist	6	8	14	1	8	0.571429	rvf_cs_v12_54	Sangailu	4	1
AVAQ74383	2013-12-16	Human	0	BSR018419	dddac_hs_v2_59	Household Head	Male	0	Farmer	farmer	1	Village5	29	Village 5	Village5	Village 5	58	2	4	58	58	irrigation	0	dddac_hs_v2_59		SA080				Negative	0	3	1	-1.31537	40.7475	64.4	4.72	Male	Pastoralist	6	8	14	1	8	0.571429	rvf_cs_v12_54	Sangailu	4	1
AVAQ74382	2013-12-16	Human	0	BSR018312	dddac_hs_v2_63	Household Head	Female	1	Farmer	farmer	1	Village5	29	village 5	Village5	Village 5	62	2	4	62	62	irrigation	0	dddac_hs_v2_63		SA081				Negative	0	6	1	-1.31372	40.7517	77.6	3.36	Male	Pastoralist	35	6	41	1	3	0.146342	rvf_cs_v13_30	Sangailu	4	1
AVAQ75864	2013-12-16	Human	0	BSR018308	dddac_hs_v2_62	Household Head	Female	1	Farmer	farmer	1	Village5	29	Village 5	Village5	Village 5	63	2	4	63	66	irrigation	0	dddac_hs_v2_62		SA081				Negative	0	6	1	-1.31372	40.7517	77.6	3.36	Male	Pastoralist	35	6	41	1	3	0.146342	rvf_cs_v13_30	Sangailu	4	1
AVAQ74261	2013-12-16	Human	0	BSR018310	dddac_hs_v2_64	Household Head	Female	1	Farmer	farmer	1	Village5	29	Village 5	Village5	Village 5	65	2	4	65	65	irrigation	0	dddac_hs_v2_64		SA081				Negative	0	6	1	-1.31372	40.7517	77.6	3.36	Male	Pastoralist	35	6	41	1	3	0.146342	rvf_cs_v13_30	Sangailu	4	1
AVAQ75445	2013-12-17	Human	0	BSR018380	dddac_hs_v2_70	Household Head	Male	0	Farmer	farmer	1	Village5	29	Village 5	Village5	Village 5	76	2	4	76	76	irrigation	0	dddac_hs_v2_70		SA081				Negative	0	6	1	-1.31372	40.7517	77.6	3.36	Male	Pastoralist	35	6	41	1	3	0.146342	rvf_cs_v13_30	Sangailu	4	1
AVAQ75926	2013-12-16	Human	0	BSR018313	dddac_hs_v2_60	Household Head	Male	0	Farmer	farmer	1	Village5	29	Village 5	Village5	Village 5	80	2	4	80	71	irrigation	0	dddac_hs_v2_60		SA082				Positive	1	8	2	-1.31241	40.7351	75.7	3.2	Male	Pastoralist	5	3	8	0	4	0.375	rvf_cs_v13_28	Sangailu	4	1
AVAQ75025	2013-12-17	Human	0	BSR018394	dddac_hs_v2_68	Employee						Village5	29	Village 5	Village5	Village 5				56	54	irrigation	0	dddac_hs_v2_68		SA082				Negative	0	8	2	-1.31241	40.7351	75.7	3.2	Male	Pastoralist	5	3	8	0	4	0.375	rvf_cs_v13_28	Sangailu	4	1
AVAQ75740	2013-12-15	Human	0	BSR018411	dddac_hs_v2_54	Daughter	Female	1	Student	student	2	Village 6	30	Village 6	30	Village 6	8	0	1	47	47	irrigation	0	dddac_hs_v2_54		SA083				Positive	1	3	1	-1.32347	40.7478	94.9	3.84	Male	Pastoralist	2	2	4	0	3	0.5	rvf_cs_v12_52	Sangailu	4	1
AVAQ76316	2013-12-16	Human	0	BSR018423	dddac_hs_v2_57	Grandson	Male	0	Student	student	2	Village 6	30	Village 6	30	Village 6	10	0	2	53	42	irrigation	0	dddac_hs_v2_57		SA084				Negative	0	8	2	-1.32333	40.7477	69.9	3.96	Male	Pastoralist	6	5	11	1	4	0.454545	rvf_cs_v12_49	Sangailu	4	1
AVAQ74269	2013-12-16	Human	0	BSR018417	dddac_hs_v2_57	Granddaughter	Female	1				Village 6	30	Village 6	30	Village 6	16	0	2	53	42	irrigation	0	dddac_hs_v2_57		SA086				Negative	0	3	1	-1.32217	40.7467	69.9	3.64	Male	Pastoralist	6	6	12	1	5	0.5	rvf_cs_v12_53	Sangailu	4	1
AVAQ74822	2013-12-15	Human	0	BSR018062	dddac_hs_v2_54	Daughter	Female	1	Student	student	2	Village 6	30	Village 6	30	Village 6	17	0	2	47	47	irrigation	0	dddac_hs_v2_54		SA088				Negative	0	3	1	-1.31131	40.746	60.9	3.6	Male	Pastoralist	6	4	10	0	6	0.4	rvf_cs_v12_55	Sangailu	4	1
AVAQ75962	2013-12-15	Human	0	BSR018475	dddac_hs_v2_55	Daughter In Law	Female	1	Farmer	farmer	1	Village 6	30	Village 6	30	Village 6	21	1	3	55	55	irrigation	0	dddac_hs_v2_55		SA088				Positive	1	3	1	-1.31131	40.746	60.9	3.6	Male	Pastoralist	6	4	10	0	6	0.4	rvf_cs_v12_55	Sangailu	4	1
AVAQ74651	2013-12-16	Human	0	BSR018480	dddac_hs_v2_56	Son	Male	0	Farmer	farmer	1	Village 6	30	Village 6	30	Village 6	27	1	3	63	65	irrigation	0	dddac_hs_v2_56		SA088				Negative	0	3	1	-1.31131	40.746	60.9	3.6	Male	Pastoralist	6	4	10	0	6	0.4	rvf_cs_v12_55	Sangailu	4	1
AVAQ74992	2013-12-16	Human	0	BSR018309	dddac_hs_v2_57	Daughter	Female	1	Farmer	farmer	1	Village 6	30	Village 6	30	Village 6	42	2	4	53	42	irrigation	0	dddac_hs_v2_57		SA089				Negative	0	3	1	-1.31241	40.7351	76.6	2.88	Male	Chief	5	3	8	0	3	0.375	rvf_cs_v13_29	Sangailu	4	1
AVAQ74373	2013-12-15	Human	0	BSR018291	dddac_hs_v2_54	Household Head	Male	0	Farmer	farmer	1	Village 6	30	Village 6	30	Village 6	47	2	4	47	47	irrigation	0	dddac_hs_v2_54		SA089				Negative	0	3	1	-1.31241	40.7351	76.6	2.88	Male	Chief	5	3	8	0	3	0.375	rvf_cs_v13_29	Sangailu	4	1
AVAQ75724	2013-12-15	Human	0	BSR018494	dddac_hs_v2_52	Wife	Female	1	Farmer	farmer	1	Village 6	30	Village 6	30	Village 6	50	2	4	60	50	irrigation	0	dddac_hs_v2_52		SA089				Negative	0	3	1	-1.31241	40.7351	76.6	2.88	Male	Chief	5	3	8	0	3	0.375	rvf_cs_v13_29	Sangailu	4	1
AVAQ74664	2013-12-16	Human	0	BSR018074	dddac_hs_v2_56	Wife	Female	1	Farmer	farmer	1	Village 6	30	Village 6	30	Village 6	53	2	4	63	65	irrigation	0	dddac_hs_v2_56		SA091				Negative	0	5	1	-1.30778	40.7414	71	2.96	Male	Pastoralist	7	3	10	0	5	0.3	rvf_cs_v13_25	Sangailu	4	1
AVAQ74834	2013-12-15	Human	0	BSR018477	dddac_hs_v2_52	Household Head	Male	0	Farmer	farmer	1	Village 6	30	Village 6	30	Village 6	60	2	4	60	50	irrigation	0	dddac_hs_v2_52		SA091				Negative	0	5	1	-1.30778	40.7414	71	2.96	Male	Pastoralist	7	3	10	0	5	0.3	rvf_cs_v13_25	Sangailu	4	1
AVAQ74658	2013-12-16	Human	0	BSR018422	dddac_hs_v2_58	Wife	Female	1	Farmer	farmer	1	Village 6	30	Village 6	30	Village 6	62	2	4	76	67	irrigation	0	dddac_hs_v2_58		SA091				Negative	0	5	1	-1.30778	40.7414	71	2.96	Male	Pastoralist	7	3	10	0	5	0.3	rvf_cs_v13_25	Sangailu	4	1
AVAQ74375	2013-12-16	Human	0	BSR018314	dddac_hs_v2_56	Household Head	Male	0	Farmer	farmer	1	Village 6	30	Village 6	30	Village 6	63	2	4	63	65	irrigation	0	dddac_hs_v2_56		SA091				Positive	1	5	1	-1.30778	40.7414	71	2.96	Male	Pastoralist	7	3	10	0	5	0.3	rvf_cs_v13_25	Sangailu	4	1
AVAQ76117	2013-12-16	Human	0	BSR018424	dddac_hs_v2_58	Household Head	Male	0	Farmer	farmer	1	Village 6	30	Village 6	30	Village 6	76	2	4	76	67	irrigation	0	dddac_hs_v2_58		SA094				Negative	0	6	1	-1.2678	40.6676	68.7	3.96	Male	Pastoralist	2	2	4	0	6	0.5	rvf_cs_v13_46	Sangailu	4	1
AVAQ74258	2013-12-16	Human	0	BSR018476	dddac_hs_v2_56	Son	Male	0				Village 6	30	Village 6	30	Village 6	82	2	4	63	65	irrigation	0	dddac_hs_v2_56		SA111				Negative	0			-1.38427	40.6991	57.7	3.56	Male	Pastoralist	4	2	6	0		0.333333		Sangailu	4	1
AVAQ74680	2013-12-20	Human	0	BSR019181	dddac_hs_v2_132	Son	Male	0				Village 7	31	Village 7	31	Vilage 7	5	0	1	35	39	irrigation	0	dddac_hs_v2_132		SA111				Negative	0			-1.38427	40.6991	57.7	3.56	Male	Pastoralist	4	2	6	0		0.333333		Sangailu	4	1
AVAQ74070	2013-12-20	Human	0	BSR018715	dddac_hs_v2_145	Son	Male	0	Student	student	2	Village 7	31	Village 7	31	Village 7	6	0	1	68	68	irrigation	0	dddac_hs_v2_145		SA111				Negative	0			-1.38427	40.6991	57.7	3.56	Male	Pastoralist	4	2	6	0		0.333333		Sangailu	4	1
AVAQ74673	2013-12-20	Human	0	BSR019210	dddac_hs_v2_132	Son	Male	0	Herdsman	pastoralist	0	Village 7	31	Village 7	31	Vilage 7	7	0	1	35	39	irrigation	0	dddac_hs_v2_132		SA113				Negative	0			-1.38134	40.7004	72.1	3.08	Male	Pastoralist	4	2	6	0		0.333333		Sangailu	4	1
AVAQ74450	2013-12-20	Human	0	BSR020093	dddac_hs_v2_123	Granddaughter	Female	1	Student	student	2	Village 7	31	Village 7	31	7	8	0	1	69	69	irrigation	0	dddac_hs_v2_123		SA113				Positive	1			-1.38134	40.7004	72.1	3.08	Male	Pastoralist	4	2	6	0		0.333333		Sangailu	4	1
AVAQ74294	2013-12-20	Human	0	BSR020081	dddac_hs_v2_125	Son	Male	0	Student	student	2	Village 7	31	Village 7	31	Village 7	9	0	2	40	40	irrigation	0	dddac_hs_v2_125		SA113				Negative	0			-1.38134	40.7004	72.1	3.08	Male	Pastoralist	4	2	6	0		0.333333		Sangailu	4	1
AVAQ74296	2013-12-20	Human	0	BSR019221	dddac_hs_v2_129	Son	Male	0	Student	student	2	Village 7	31	Village 7	31	Village 7	10	0	2	56	56	irrigation	0	dddac_hs_v2_129		SA113				Negative	0			-1.38134	40.7004	72.1	3.08	Male	Pastoralist	4	2	6	0		0.333333		Sangailu	4	1
AVAQ74052	2013-12-20	Human	0	BSR019071	dddac_hs_v2_131	Daughter	Female	1	Student	student	2	Village 7	31	Village 7	31	Village 7	11	0	2	54	50	irrigation	0	dddac_hs_v2_131		SA114				Negative	0	5	1	-1.46071	40.6598	70.9	3.36	Female	Pastoralist	6	5	11	1	2	0.454545	rvf_cs_v14_19	Sangailu	4	1
AVAQ74456	2013-12-20	Human	0	BSR020092	dddac_hs_v2_128	Son	Male	0	Student	student	2	Village 7	31	Village 7	31	Village seven	11	0	2	52	52	irrigation	0	dddac_hs_v2_128		SA114				Negative	0	5	1	-1.46071	40.6598	70.9	3.36	Female	Pastoralist	6	5	11	1	2	0.454545	rvf_cs_v14_19	Sangailu	4	1
AVAQ74061	2013-12-20	Human	0	BSR020123	dddac_hs_v2_123	Grandson	Male	0	Student	student	2	Village 7	31	Village 7	31	7	11	0	2	69	69	irrigation	0	dddac_hs_v2_123		SA116				Negative	0	6	1	-1.44789	40.6522	107.2	3.44	Male	Pastoralist	5	4	9	0	6	0.444444	rvf_cs_v14_46	Sangailu	4	1
AVAQ74284	2013-12-20	Human	0	BSR018722	dddac_hs_v2_128	Son	Male	0	Student	student	2	Village 7	31	Village 7	31	Village seven	13	0	2	52	52	irrigation	0	dddac_hs_v2_128		SA116				Negative	0	6	1	-1.44789	40.6522	107.2	3.44	Male	Pastoralist	5	4	9	0	6	0.444444	rvf_cs_v14_46	Sangailu	4	1
AVAQ74076	2013-12-20	Human	0	BSR018710	dddac_hs_v2_124	Daughter	Female	1	Student	student	2	Village 7	31	Village 7	31	7	13	0	2	54	54	irrigation	0	dddac_hs_v2_124		SA117				Negative	0	5	1	-1.44787	40.6522	55.6	3.32	Male	Pastoralist	5	6	11	1	3	0.545455	rvf_cs_v14_47	Sangailu	4	1
AVAQ86703	2013-12-20	Human	0	BSR019058	dddac_hs_v2_133	Son	Male	0	Student	student	2	Village 7	31	Village 7	31	Village 7	14	0	2	59	57	irrigation	0	dddac_hs_v2_133		SA117				Negative	0	5	1	-1.44787	40.6522	55.6	3.32	Male	Pastoralist	5	6	11	1	3	0.545455	rvf_cs_v14_47	Sangailu	4	1
AVAQ74283	2013-12-20	Human	0	BSR018280	dddac_hs_v2_124	Daughter	Female	1	Student	student	2	Village 7	31	Village 7	31	7	14	0	2	54	54	irrigation	0	dddac_hs_v2_124		SA118				Negative	0	6	1	-1.44787	40.6522	55.2	3.28	Male	Pastoralist	4	5	9	0	9	0.555556	rvf_cs_v14_45	Sangailu	4	1
AVAQ74303	2013-12-20	Human	0	BSR018705	dddac_hs_v2_123	Daughter	Female	1	Student	student	2	Village 7	31	Village 7	31	7	15	0	2	69	69	irrigation	0	dddac_hs_v2_123		SA118				Positive	1	6	1	-1.44787	40.6522	55.2	3.28	Male	Pastoralist	4	5	9	0	9	0.555556	rvf_cs_v14_45	Sangailu	4	1
AVAQ74289	2013-12-20	Human	0	BSR019202	dddac_hs_v2_133	Daughter	Female	1	Student	student	2	Village 7	31	Village 7	31	Village 7	17	0	2	59	57	irrigation	0	dddac_hs_v2_133		SA119				Negative	0	5	1	-1.37587	40.6304	64.7	3.48	Male	Pastoralist	5	4	9	0	5	0.444444	rvf_cs_v14_48	Sangailu	4	1
AVAQ74670	2013-12-20	Human	0	BSR020084	dddac_hs_v2_127	Son	Male	0	Farmer	farmer	1	Village 7	31	Village 7	31	Village 7	19	1	3	51	51	irrigation	0	dddac_hs_v2_127		SA120				Negative	0			-1.37587	40.6304	64.3	3.52	Male	Pastoralist	2	3	5	0		0.6		Sangailu	4	1
AVAQ74465	2013-12-20	Human	0	BSR019208	dddac_hs_v2_129	Daughter	Female	1				Village 7	31	Village 7	31	Village 7	20	1	3	56	56	irrigation	0	dddac_hs_v2_129		SA121				Negative	0			-1.37588	40.6304	65.5	3.52	Male	Pastoralist	2	3	5	0		0.6		Sangailu	4	1
AVAQ74285	2013-12-20	Human	0	BSR020090	dddac_hs_v2_145	Granddaughter	Female	1				Village 7	31	Village 7	31	Village 7	22	1	3	68	68	irrigation	0	dddac_hs_v2_145		SA121				Negative	0			-1.37588	40.6304	65.5	3.52	Male	Pastoralist	2	3	5	0		0.6		Sangailu	4	1
AVAQ74467	2013-12-20	Human	0	BSR020105	dddac_hs_v2_127	Son	Male	0	Farmer	farmer	1	Village 7	31	Village 7	31	Village 7	23	1	3	51	51	irrigation	0	dddac_hs_v2_127		SA121				Negative	0			-1.37588	40.6304	65.5	3.52	Male	Pastoralist	2	3	5	0		0.6		Sangailu	4	1
AVAQ74447	2013-12-20	Human	0	BSR019213	dddac_hs_v2_133	Daughter	Female	1	Student	student	2	Village 7	31	Village 7	31	Village 7	24	1	3	59	57	irrigation	0	dddac_hs_v2_133		SA122				Negative	0			-1.37588	40.6304	64.8	3.48	Male	Pastoralist	3	2	5	0		0.4		Sangailu	4	1
AVAQ74298	2013-12-20	Human	0	BSR020078	dddac_hs_v2_127	Son	Male	0	Farmer	farmer	1	Village 7	31	Village 7	31	Village 7	28	1	3	51	51	irrigation	0	dddac_hs_v2_127		SA122				Positive	1			-1.37588	40.6304	64.8	3.48	Male	Pastoralist	3	2	5	0		0.4		Sangailu	4	1
AVAQ74448	2013-12-20	Human	0	BSR019211	dddac_hs_v2_132	Wife	Female	1	Farmer	farmer	1	Village 7	31	Village 7	31	Vilage 7	28	1	3	35	39	irrigation	0	dddac_hs_v2_132		SA123				Negative	0			-1.38735	40.6349	71.7	2.96	Male	Pastoralist	3	2	5	0		0.4		Sangailu	4	1
AVAQ74034	2013-12-21	Human	0	BSR019035	dddac_hs_v2_134	Daughter	Female	1				Village 7	31	Village 7	31		30	1	3	65		irrigation	0	dddac_hs_v2_134		SA125				Negative	0	6	1	-1.37402	40.6341	65.9	2.96	Male	Pastoralist	4	3	7	0	2	0.428571	rvf_cs_v14_54	Sangailu	4	1
AVAQ74676	2013-12-20	Human	0	BSR020089	dddac_hs_v2_125	Wife	Female	1	Farmer	farmer	1	Village 7	31	Village 7	31	Village 7	35	1	4	40	40	irrigation	0	dddac_hs_v2_125		SA125				Negative	0	6	1	-1.37402	40.6341	65.9	2.96	Male	Pastoralist	4	3	7	0	2	0.428571	rvf_cs_v14_54	Sangailu	4	1
AVAQ74279	2013-12-20	Human	0	BSR018709	dddac_hs_v2_123	Daughter	Female	1	Farmer	farmer	1	Village 7	31	Village 7	31	7	35	1	4	69	69	irrigation	0	dddac_hs_v2_123		SA127				Negative	0	6	1	-1.37373	40.6312	68.7	3	Male	Pastoralist	3	2	5	0	4	0.4	rvf_cs_v14_56	Sangailu	4	1
AVAQ74067	2013-12-20	Human	0	BSR019189	dddac_hs_v2_132	Household Head	Male	0	Farmer	farmer	1	Village 7	31	Village 7	31	Vilage 7	35	1	4	35	39	irrigation	0	dddac_hs_v2_132		SA127				Negative	0	6	1	-1.37373	40.6312	68.7	3	Male	Pastoralist	3	2	5	0	4	0.4	rvf_cs_v14_56	Sangailu	4	1
AVAQ74433	2013-12-21	Human	0	BSR019047	dddac_hs_v2_135	Wife	Female	1	Farmer	farmer	1	Village 7	31	Village 7	31		35	1	4	40		irrigation	0	dddac_hs_v2_135		SA127				Positive	1	6	1	-1.37373	40.6312	68.7	3	Male	Pastoralist	3	2	5	0	4	0.4	rvf_cs_v14_56	Sangailu	4	1
AVAQ74301	2013-12-20	Human	0	BSR020082	dddac_hs_v2_125	Household Head	Male	0	Farmer	farmer	1	Village 7	31	Village 7	31	Village 7	40	1	4	40	40	irrigation	0	dddac_hs_v2_125		SA129				Negative	0	8	2	-1.38733	40.6349	73.3	2.8	Female	Pastoralist	1	6	7	0	6	0.857143	rvf_cs_v14_60	Sangailu	4	1
AVAQ74039	2013-12-20	Human	0	BSR019053	dddac_hs_v2_133	Wife	Female	1	Farmer	farmer	1	Village 7	31	Village 7	31	Village 7	45	2	4	59	57	irrigation	0	dddac_hs_v2_133		SA129				Negative	0	8	2	-1.38733	40.6349	73.3	2.8	Female	Pastoralist	1	6	7	0	6	0.857143	rvf_cs_v14_60	Sangailu	4	1
AVAQ74292	2013-12-20	Human	0	BSR019184	dddac_hs_v2_131	Wife	Female	1	Farmer	farmer	1	Village 7	31	Village 7	31	Village 7	50	2	4	54	50	irrigation	0	dddac_hs_v2_131		SA130				Negative	0	8	2	-1.38735	40.6349	77.4	3.04	Male	Pastoralist	2	3	5	0	5	0.6	rvf_cs_v14_59	Sangailu	4	1
AVAQ74462	2013-12-20	Human	0	BSR018701	dddac_hs_v2_127	Household Head	Female	1	Farmer	farmer	1	Village 7	31	Village 7	31	Village 7	51	2	4	51	51	irrigation	0	dddac_hs_v2_127		SA130				Positive	1	8	2	-1.38735	40.6349	77.4	3.04	Male	Pastoralist	2	3	5	0	5	0.6	rvf_cs_v14_59	Sangailu	4	1
AVAQ74291	2013-12-20	Human	0	BSR018721	dddac_hs_v2_128	Household Head	Male	0	Farmer	farmer	1	Village 7	31	Village 7	31	Village seven	52	2	4	52	52	irrigation	0	dddac_hs_v2_128		SA130				Positive	1	8	2	-1.38735	40.6349	77.4	3.04	Male	Pastoralist	2	3	5	0	5	0.6	rvf_cs_v14_59	Sangailu	4	1
AVAQ74459	2013-12-20	Human	0	BSR020094	dddac_hs_v2_124	Household Head	Female	1	Farmer	farmer	1	Village 7	31	Village 7	31	7	54	2	4	54	54	irrigation	0	dddac_hs_v2_124		SA130				Negative	0	8	2	-1.38735	40.6349	77.4	3.04	Male	Pastoralist	2	3	5	0	5	0.6	rvf_cs_v14_59	Sangailu	4	1
AVAQ74449	2013-12-20	Human	0	BSR019212	dddac_hs_v2_129	Household Head	Female	1	Farmer	farmer	1	Village 7	31	Village 7	31	Village 7	56	2	4	56	56	irrigation	0	dddac_hs_v2_129		SA132				Negative	0	6	1	-1.38994	40.6344	78.3	3.12	Male	Pastoralist	3	4	7	0	4	0.571429	rvf_cs_v14_61	Sangailu	4	1
AVAQ74674	2013-12-20	Human	0	BSR019177	dddac_hs_v2_133	Household Head	Male	0	Farmer	farmer	1	Village 7	31	Village 7	31	Village 7	59	2	4	59	57	irrigation	0	dddac_hs_v2_133		SA132				Positive	1	6	1	-1.38994	40.6344	78.3	3.12	Male	Pastoralist	3	4	7	0	4	0.571429	rvf_cs_v14_61	Sangailu	4	1
AVAQ74286	2013-12-20	Human	0	BSR019176	dddac_hs_v2_130	Household Head	Female	1	Farmer	farmer	1	Village 7	31	Village 7	31	Village seven	60	2	4	60	68	irrigation	0	dddac_hs_v2_130		SA133				Positive	1	6	1	-1.38994	40.6344	79.1	3.48	Male	Pastoralist	3	4	7	0	4	0.571429	rvf_cs_v14_62	Sangailu	4	1
AVAQ74425	2013-12-21	Human	0	BSR019061	dddac_hs_v2_134	Household Head	Female	1	Farmer	farmer	1	Village 7	31	Village 7	31		65	2	4	65		irrigation	0	dddac_hs_v2_134		SA133				Positive	1	6	1	-1.38994	40.6344	79.1	3.48	Male	Pastoralist	3	4	7	0	4	0.571429	rvf_cs_v14_62	Sangailu	4	1
AVAQ74277	2013-12-20	Human	0	BSR018723	dddac_hs_v2_145	Household Head	Male	0	Farmer	farmer	1	Village 7	31	Village 7	31	Village 7	68	2	4	68	68	irrigation	0	dddac_hs_v2_145		SA134				Negative	0	6	1	-1.38994	40.6343	77.1	3.6	Male	Pastoralist	4	5	9	0	4	0.555556	rvf_cs_v14_63	Sangailu	4	1
AVAQ74073	2013-12-20	Human	0	BSR020086	dddac_hs_v2_123	Household Head	Female	1	Farmer	farmer	1	Village 7	31	Village 7	31	7	69	2	4	69	69	irrigation	0	dddac_hs_v2_123		SA134				Negative	0	6	1	-1.38994	40.6343	77.1	3.6	Male	Pastoralist	4	5	9	0	4	0.555556	rvf_cs_v14_63	Sangailu	4	1
AVAQ74299	2013-12-20	Human	0	BSR018714	dddac_hs_v2_126	Household Head	Female	1	Farmer	farmer	1	Village 7	31	Village 7	31	Village 7	77	2	4	77	77	irrigation	0	dddac_hs_v2_126		SA134				Negative	0	6	1	-1.38994	40.6343	77.1	3.6	Male	Pastoralist	4	5	9	0	4	0.555556	rvf_cs_v14_63	Sangailu	4	1
AVAQ74538	2014-01-28	Human	0	BSR019178	dddac_hs_v2_169	Son	Male	0				Village 8	32	Village 8	32	Village	6	0	1	37	30	irrigation	0	dddac_hs_v2_169		SA140				Negative	0			-1.26758	40.6671	92.3	4.48	Male	Chief	2	1	3	0		0.333333		Sangailu	4	1
AVAQ74342	2014-01-28	Human	0	BSR019197	dddac_hs_v2_170	Son	Male	0				Village 8	32	Village 8	32	Village	7	0	1	36	59	irrigation	0	dddac_hs_v2_170		SA140				Negative	0			-1.26758	40.6671	92.3	4.48	Male	Chief	2	1	3	0		0.333333		Sangailu	4	1
AVAQ74005	2014-01-28	Human	0	BSR018631	dddac_hs_v2_170	Household Head	Male	0	Pastoralist	pastoralist	0	Village 8	32	Village 8	32	Village	36	1	4	36	59	irrigation	0	dddac_hs_v2_170		SA140				Negative	0			-1.26758	40.6671	92.3	4.48	Male	Chief	2	1	3	0		0.333333		Sangailu	4	1
AVAQ74075	2014-01-28	Human	0	BSR018666	dddac_hs_v2_168	Household Head	Female	1	Farmer	farmer	1	Village 8	32	Village 8	32	Village 8	56	2	4	56	47	irrigation	0	dddac_hs_v2_168		SA141				Positive	1			-1.26758	40.6671	75.8	3.72	Male	Pastoralist	4	2	6	0		0.333333		Sangailu	4	1
AVAQ74742	2013-12-21	Human	0	BSR019193	dddac_hs_v2_144	Son	Male	0				Village 9	33	Village 9	33	Village 9	5	0	1	45	45	irrigation	0	dddac_hs_v2_144		SA141				Positive	1			-1.26758	40.6671	75.8	3.72	Male	Pastoralist	4	2	6	0		0.333333		Sangailu	4	1
AVAQ74028	2013-12-21	Human	0	BSR019064	dddac_hs_v2_139	Son	Male	0	Student	student	2	Village 9	33	Village 9	33	Village 9	5	0	1	70	30	irrigation	0	dddac_hs_v2_139		SA141				Positive	1			-1.26758	40.6671	75.8	3.72	Male	Pastoralist	4	2	6	0		0.333333		Sangailu	4	1
AVAQ74828	2013-12-21	Human	0	BSR019070	dddac_hs_v2_137	Grandson	Male	0	Student	student	2	Village 9	33	Village 9	33	Village 9	5	0	1	59	52	irrigation	0	dddac_hs_v2_137		SA141				Positive	1			-1.26758	40.6671	75.8	3.72	Male	Pastoralist	4	2	6	0		0.333333		Sangailu	4	1
AVAQ74032	2013-12-21	Human	0	BSR019049	dddac_hs_v2_140	Daughter	Female	1				Village 9	33	Village 9	33	Village 9	6	0	1	58	58	irrigation	0	dddac_hs_v2_140		SA142				Positive	1			-1.26073	40.6622	75.5	3.8	Male	Pastoralist	2	3	5	0		0.6		Sangailu	4	1
AVAQ74029	2013-12-21	Human	0	BSR019066	dddac_hs_v2_142	Daughter	Female	1				Village 9	33	Village 9	33	Village	6	0	1	65	65	irrigation	0	dddac_hs_v2_142		SA142				Positive	1			-1.26073	40.6622	75.5	3.8	Male	Pastoralist	2	3	5	0		0.6		Sangailu	4	1
AVAQ75715	2013-12-21	Human	0	BSR019042	dddac_hs_v2_140	Son	Male	0				Village 9	33	Village 9	33	Village 9	7	0	1	58	58	irrigation	0	dddac_hs_v2_140		SA142				Positive	1			-1.26073	40.6622	75.5	3.8	Male	Pastoralist	2	3	5	0		0.6		Sangailu	4	1
AVAQ74417	2013-12-21	Human	0	BSR019031	dddac_hs_v2_141	Daughter	Female	1				Village 9	33	Village 9	33	Village 9	7	0	1	38	38	irrigation	0	dddac_hs_v2_141		SA142				Positive	1			-1.26073	40.6622	75.5	3.8	Male	Pastoralist	2	3	5	0		0.6		Sangailu	4	1
AVAQ74431	2013-12-21	Human	0	BSR019036	dddac_hs_v2_141	Son	Male	0				Village 9	33	Village 9	33	Village 9	10	0	2	38	38	irrigation	0	dddac_hs_v2_141		SA142				Positive	1			-1.26073	40.6622	75.5	3.8	Male	Pastoralist	2	3	5	0		0.6		Sangailu	4	1
AVAQ74435	2013-12-21	Human	0	BSR019026	dddac_hs_v2_141	Son	Male	0				Village 9	33	Village 9	33	Village 9	12	0	2	38	38	irrigation	0	dddac_hs_v2_141		SA143				Positive	1			-1.26073	40.6622	75.9	3.36	Male	Pastoralist	2	3	5	0		0.6		Sangailu	4	1
AVAQ74751	2013-12-21	Human	0	BSR019055	dddac_hs_v2_142	Daughter	Female	1				Village 9	33	Village 9	33	Village	16	0	2	65	65	irrigation	0	dddac_hs_v2_142		SA143				Positive	1			-1.26073	40.6622	75.9	3.36	Male	Pastoralist	2	3	5	0		0.6		Sangailu	4	1
AVAQ74737	2013-12-21	Human	0	BSR019186	dddac_hs_v2_144	Son	Male	0				Village 9	33	Village 9	33	Village 9	18	1	2	45	45	irrigation	0	dddac_hs_v2_144		SA143				Negative	0			-1.26073	40.6622	75.9	3.36	Male	Pastoralist	2	3	5	0		0.6		Sangailu	4	1
AVAQ74044	2013-12-21	Human	0	BSR019041	dddac_hs_v2_139	Daughter In Law	Female	1				Village 9	33	Village 9	33	Village 9	18	1	2	70	30	irrigation	0	dddac_hs_v2_139		SA143				Negative	0			-1.26073	40.6622	75.9	3.36	Male	Pastoralist	2	3	5	0		0.6		Sangailu	4	1
AVAQ73960	2013-12-21	Human	0	BSR019059	dddac_hs_v2_137	Son	Male	0				Village 9	33	Village 9	33	Village 9	22	1	3	59	52	irrigation	0	dddac_hs_v2_137		SA144				Positive	1			-1.26073	40.6622	75.7	3.2	Male	Pastoralist	3	4	7	0		0.571429		Sangailu	4	1
AVAQ74743	2013-12-21	Human	0	BSR019048	dddac_hs_v2_139	Wife	Female	1	Farmer	farmer	1	Village 9	33	Village 9	33	Village 9	30	1	3	70	30	irrigation	0	dddac_hs_v2_139		SA144				Positive	1			-1.26073	40.6622	75.7	3.2	Male	Pastoralist	3	4	7	0		0.571429		Sangailu	4	1
AVAQ74040	2013-12-21	Human	0	BSR019032	dddac_hs_v2_142	Daughter	Female	1	Farmer	farmer	1	Village 9	33	Village 9	33	Village	30	1	3	65	65	irrigation	0	dddac_hs_v2_142		SA144				Negative	0			-1.26073	40.6622	75.7	3.2	Male	Pastoralist	3	4	7	0		0.571429		Sangailu	4	1
AVAQ74418	2013-12-21	Human	0	BSR019056	dddac_hs_v2_141	Household Head	Female	1	Farmer	farmer	1	Village 9	33	Village 9	33	Village 9	38	1	4	38	38	irrigation	0	dddac_hs_v2_141		SA144				Negative	0			-1.26073	40.6622	75.7	3.2	Male	Pastoralist	3	4	7	0		0.571429		Sangailu	4	1
AVAQ74748	2013-12-21	Human	0	BSR019192	dddac_hs_v2_144	Household Head	Female	1	Farmer	farmer	1	Village 9	33	Village 9	33	Village 9	45	2	4	45	45	irrigation	0	dddac_hs_v2_144		SA145				Negative	0			-1.26074	40.6622	73	3.4	Male	Pastoralist	2	2	4	0		0.5		Sangailu	4	1
AVAQ74428	2013-12-21	Human	0	BSR019030	dddac_hs_v2_137	Wife	Female	1	Farmer	farmer	1	Village 9	33	Village 9	33	Village 9	52	2	4	59	52	irrigation	0	dddac_hs_v2_137		SA145				Negative	0			-1.26074	40.6622	73	3.4	Male	Pastoralist	2	2	4	0		0.5		Sangailu	4	1
AVAQ74734	2013-12-21	Human	0	BSR019073	dddac_hs_v2_143	Wife	Female	1	Farmer	farmer	1	Village 9	33	Village 9	33	Village 9	54	2	4	65	50	irrigation	0	dddac_hs_v2_143		SA145				Positive	1			-1.26074	40.6622	73	3.4	Male	Pastoralist	2	2	4	0		0.5		Sangailu	4	1
AVAQ74731	2013-12-21	Human	0	BSR019027	dddac_hs_v2_140	Wife	Female	1	Farmer	farmer	1	Village 9	33	Village 9	33	Village 9	56	2	4	58	58	irrigation	0	dddac_hs_v2_140		SA146				Negative	0			-1.26072	40.6622	73.9	3.56	Male	Pastoralist	2	2	4	0		0.5		Sangailu	4	1
AVAQ74038	2013-12-21	Human	0	BSR019074	dddac_hs_v2_140	Household Head	Male	0	Farmer	farmer	1	Village 9	33	Village 9	33	Village 9	58	2	4	58	58	irrigation	0	dddac_hs_v2_140		SA146				Negative	0			-1.26072	40.6622	73.9	3.56	Male	Pastoralist	2	2	4	0		0.5		Sangailu	4	1
AVAQ74438	2013-12-21	Human	0	BSR019043	dddac_hs_v2_138	Household Head	Male	0	Farmer	farmer	1	Village 9	33	Village 9	33	Village 9	60	2	4	60	20	irrigation	0	dddac_hs_v2_138		SA146				Negative	0			-1.26072	40.6622	73.9	3.56	Male	Pastoralist	2	2	4	0		0.5		Sangailu	4	1
AVAQ73942	2013-12-21	Human	0	BSR019065	dddac_hs_v2_139	Wife	Female	1	Farmer	farmer	1	Village 9	33	Village 9	33	Village 9	62	2	4	70	30	irrigation	0	dddac_hs_v2_139		SA146				Positive	1			-1.26072	40.6622	73.9	3.56	Male	Pastoralist	2	2	4	0		0.5		Sangailu	4	1
AVAQ74050	2013-12-21	Human	0	BSR019025	dddac_hs_v2_139	Household Head	Male	0	Farmer	farmer	1	Village 9	33	Village 9	33	Village 9	70	2	4	70	30	irrigation	0	dddac_hs_v2_139		SA146				Positive	1			-1.26072	40.6622	73.9	3.56	Male	Pastoralist	2	2	4	0		0.5		Sangailu	4	1
AVAQ86893	2013-12-12	Human	0	BSR018088	dddac_hs_v1_5	Daughter	Female	1	Student	student	2	Village 10	34	Village 10	0	10	5	0	1	28	28			dddac_hs_v1_5		SA147				Negative	0			-1.26073	40.6622	77.3	3	Male	Pastoralist	2	2	4	0		0.5		Sangailu	4	1
AVAQ86610	2013-12-12	Human	0	BSR018146	dddac_hs_v1_5	Son	Male	0	Student	student	2	Village 10	34	Village 10	0	10	7	0	1	28	28			dddac_hs_v1_5		SA147				Negative	0			-1.26073	40.6622	77.3	3	Male	Pastoralist	2	2	4	0		0.5		Sangailu	4	1
AVAQ86956	2013-12-12	Human	0	BSR018086	dddac_hs_v1_5	Niece	Female	1	Student	student	2	Village 10	34	Village 10	0	10	10	0	2	28	28			dddac_hs_v1_5		SA147				Negative	0			-1.26073	40.6622	77.3	3	Male	Pastoralist	2	2	4	0		0.5		Sangailu	4	1
AVAQ86892	2013-12-12	Human	0	BSR018094	dddac_hs_v1_5	Wife	Female	1	Farmer	farmer	1	Village 10	34	Village 10	0	10	28	1	3	28	28			dddac_hs_v1_5		SA148				Positive	1			-1.24783	40.6522	80.1	3	Male	Pastoralist	4	5	9	0		0.555556		Sangailu	4	1
AVAQ76995	2013-12-12	Human	0	BSR020216	dddac_hs_v1_4	Daughter	Female	1	Student	student	2	Wakabhare	35	Wakabhare	Wakabhare	Wakabharey	5	0	1	22	22	pastoral	1	dddac_hs_v1_4		SA148				Negative	0			-1.24783	40.6522	80.1	3	Male	Pastoralist	4	5	9	0		0.555556		Sangailu	4	1
AVAQ77078	2013-12-13	Human	0	BSR020189	dddac_hs_v2_5	Daughter	Female	1				Wakabhare	35	Wakabhare	Wakabhare	Wakabharey	6	0	1	40	40	pastoral	1	dddac_hs_v2_5		SA148				Negative	0			-1.24783	40.6522	80.1	3	Male	Pastoralist	4	5	9	0		0.555556		Sangailu	4	1
AVAQ77102	2013-12-13	Human	0	BSR020217	dddac_hs_v2_1	Son	Male	0				Wakabhare	35	Wakabhare	Wakabhare	Bulla mara	8	0	1	21	21	pastoral	1	dddac_hs_v2_1		SA148				Negative	0			-1.24783	40.6522	80.1	3	Male	Pastoralist	4	5	9	0		0.555556		Sangailu	4	1
AVAQ77025	2013-12-12	Human	0	BSR020205	dddac_hs_v1_2	Son	Male	0	Student	student	2	Wakabhare	35	Wakabhare	Wakabhare	Khaqal	8	0	1	52	52	pastoral	1	dddac_hs_v1_2		SA149				Positive	1			-1.2478	40.6522	75.6	3.16	Male	Pastoralist	3	2	5	0		0.4		Sangailu	4	1
AVAQ77033	2013-12-12	Human	0	BSR020192	dddac_hs_v1_3	Son	Male	0	Student	student	2	Wakabhare	35	Wakabhare	Wakabhare	Wakabharey	8	0	1	30	30	pastoral	1	dddac_hs_v1_3		SA149				Negative	0			-1.2478	40.6522	75.6	3.16	Male	Pastoralist	3	2	5	0		0.4		Sangailu	4	1
AVAQ77081	2013-12-13	Human	0	BSR020201	dddac_hs_v2_3	Daughter	Female	1				Wakabhare	35	Wakabhare	Wakabhare	Wakabharey	8	0	1	47	47	pastoral	1	dddac_hs_v2_3		SA150				Negative	0	8	2	-1.39457	40.6374	83	3.4	Male	Pastoralist	3	2	5	0	6	0.4	rvf_cs_v14_190	Sangailu	4	1
AVAQ76994	2013-12-12	Human	0	BSR020196	dddac_hs_v1_2	Son	Male	0	Student	student	2	Wakabhare	35	Wakabhare	Wakabhare	Khaqal	9	0	2	52	52	pastoral	1	dddac_hs_v1_2		SA150				Positive	1	8	2	-1.39457	40.6374	83	3.4	Male	Pastoralist	3	2	5	0	6	0.4	rvf_cs_v14_190	Sangailu	4	1
AVAQ77114	2013-12-13	Human	0	BSR020208	dddac_hs_v2_6	Daughter	Female	1				Wakabhare	35	Wakabhare	Wakabhare	Wakab harey	9	0	2	39	30	pastoral	1	dddac_hs_v2_6		SA150				Negative	0	8	2	-1.39457	40.6374	83	3.4	Male	Pastoralist	3	2	5	0	6	0.4	rvf_cs_v14_190	Sangailu	4	1
AVAQ77068	2013-12-13	Human	0	BSR020179	dddac_hs_v2_2	Daughter	Female	1				Wakabhare	35	Wakabhare	Wakabhare	Walsh harey	12	0	2	40	82	pastoral	1	dddac_hs_v2_2		SA151				Negative	0			-1.39454	40.6374	67.3	3.36	Female	Pastoralist	4	3	7	0		0.428571		Sangailu	4	1
AVAQ77069	2013-12-13	Human	0	BSR020198	dddac_hs_v2_4	Son	Male	0				Wakabhare	35	Wakabhare	Wakabhare	Bulla golol	12	0	2	51	51	pastoral	1	dddac_hs_v2_4		SA151				Negative	0			-1.39454	40.6374	67.3	3.36	Female	Pastoralist	4	3	7	0		0.428571		Sangailu	4	1
AVAQ77041	2013-12-12	Human	0	BSR020195	dddac_hs_v1_2	Son	Male	0	Student	student	2	Wakabhare	35	Wakabhare	Wakabhare	Khaqal	15	0	2	52	52	pastoral	1	dddac_hs_v1_2		SA152				Negative	0			-1.39453	40.6374	63.4	3.64	Male	Pastoralist	3	4	7	0		0.571429		Sangailu	4	1
AVAQ77160	2013-12-13	Human	0	BSR020187	dddac_hs_v2_3	Daughter	Female	1				Wakabhare	35	Wakabhare	Wakabhare	Wakabharey	17	0	2	47	47	pastoral	1	dddac_hs_v2_3		SA152				Negative	0			-1.39453	40.6374	63.4	3.64	Male	Pastoralist	3	4	7	0		0.571429		Sangailu	4	1
AVAQ77099	2013-12-13	Human	0	BSR020188	dddac_hs_v2_1	Household Head	Female	1	Pastoralist	pastoralist	0	Wakabhare	35	Wakabhare	Wakabhare	Bulla mara	21	1	3	21	21	pastoral	1	dddac_hs_v2_1		SA153				Negative	0			-1.39036	40.6341	69.3	3.84	Male	Pastoralist	4	3	7	0		0.428571		Sangailu	4	1
AVAQ76997	2013-12-12	Human	0	BSR020250	dddac_hs_v1_4	Household Head	Female	1	Pastoralist	pastoralist	0	Wakabhare	35	Wakabhare	Wakabhare	Wakabharey	22	1	3	22	22	pastoral	1	dddac_hs_v1_4		SA154				Negative	0			-1.39036	40.6341	66.7	3.32	Male	Pastoralist	3	2	5	0		0.4		Sangailu	4	1
AVAQ77043	2013-12-13	Human	0	BSR020222	dddac_hs_v2_2	Son	Male	0	Pastoralist	pastoralist	0	Wakabhare	35	Wakabhare	Wakabhare	Walsh harey	25	1	3	40	82	pastoral	1	dddac_hs_v2_2		SA155				Negative	0			-1.39036	40.6341	66.7	3.36	Male	Pastoralist	2	2	4	0		0.5		Sangailu	4	1
AVAQ77052	2013-12-13	Human	0	BSR020206	dddac_hs_v2_7	Son	Male	0	Driver	other	3	Wakabhare	35	Wakabhare	Wakabhare	Wakabharey	25	1	3	42	43	pastoral	1	dddac_hs_v2_7		SA156				Negative	0			-1.39038	40.6341	69.5	3.36	Male	Pastoralist	4	4	8	0		0.5		Sangailu	4	1
AVAQ77029	2013-12-12	Human	0	BSR020183	dddac_hs_v1_3	Household Head	Female	1	Pastoralist	pastoralist	0	Wakabhare	35	Wakabhare	Wakabhare	Wakabharey	30	1	3	30	30	pastoral	1	dddac_hs_v1_3		SA156				Negative	0			-1.39038	40.6341	69.5	3.36	Male	Pastoralist	4	4	8	0		0.5		Sangailu	4	1
AVAQ77044	2013-12-13	Human	0	BSR020194	dddac_hs_v2_6	Wife	Female	1	Housewife	other	3	Wakabhare	35	Wakabhare	Wakabhare	Wakab harey	30	1	3	39	30	pastoral	1	dddac_hs_v2_6		SA156				Negative	0			-1.39038	40.6341	69.5	3.36	Male	Pastoralist	4	4	8	0		0.5		Sangailu	4	1
AVAQ77059	2013-12-13	Human	0	BSR020186	dddac_hs_v2_6	Household Head	Male	0	Chief	other	3	Wakabhare	35	Wakabhare	Wakabhare	Wakab harey	39	1	4	39	30	pastoral	1	dddac_hs_v2_6		SA157				Negative	0			-1.39035	40.6341	71	3	Female	Pastoralist	5	4	9	0		0.444444		Sangailu	4	1
AVAQ77057	2013-12-13	Human	0	BSR020193	dddac_hs_v2_2	Household Head	Female	1	Pastoralist	pastoralist	0	Wakabhare	35	Wakabhare	Wakabhare	Walsh harey	40	1	4	40	82	pastoral	1	dddac_hs_v2_2		SA157				Negative	0			-1.39035	40.6341	71	3	Female	Pastoralist	5	4	9	0		0.444444		Sangailu	4	1
AVAQ77118	2013-12-13	Human	0	BSR020190	dddac_hs_v2_5	Household Head	Female	1	Pastoralist	pastoralist	0	Wakabhare	35	Wakabhare	Wakabhare	Wakabharey	40	1	4	40	40	pastoral	1	dddac_hs_v2_5		SA157				Negative	0			-1.39035	40.6341	71	3	Female	Pastoralist	5	4	9	0		0.444444		Sangailu	4	1
AVAQ77155	2013-12-13	Human	0	BSR020202	dddac_hs_v2_7	Household Head	Male	0	Chief	other	3	Wakabhare	35	Wakabhare	Wakabhare	Wakabharey	42	2	4	42	43	pastoral	1	dddac_hs_v2_7		SA159				Negative	0			-1.44788	40.6522	57.2	3.24	Female	Pastoralist	5	6	11	1		0.545455		Sangailu	4	1
AVAQ77151	2013-12-13	Human	0	BSR020184	dddac_hs_v2_3	Household Head	Male	0	Pastoralist	pastoralist	0	Wakabhare	35	Wakabhare	Wakabhare	Wakabharey	47	2	4	47	47	pastoral	1	dddac_hs_v2_3		SA159				Positive	1			-1.44788	40.6522	57.2	3.24	Female	Pastoralist	5	6	11	1		0.545455		Sangailu	4	1
AVAQ76999	2013-12-12	Human	0	BSR020214	dddac_hs_v1_1	Household Head	Male	0	Pastoralist	pastoralist	0	Wakabhare	35	Wakabhare	Wakabhare	Bula kalagal	51	2	4	51	52	pastoral	1	dddac_hs_v1_1		SA159				Positive	1			-1.44788	40.6522	57.2	3.24	Female	Pastoralist	5	6	11	1		0.545455		Sangailu	4	1
AVAQ77149	2013-12-13	Human	0	BSR020191	dddac_hs_v2_4	Household Head	Male	0	Pastoralist	pastoralist	0	Wakabhare	35	Wakabhare	Wakabhare	Bulla golol	51	2	4	51	51	pastoral	1	dddac_hs_v2_4		SA180				Negative	0			-1.49876	40.6206	55.6	3.08	Male	Pastoralist	8	6	14	1		0.428571		Ijara	3	1
AVAQ77031	2013-12-12	Human	0	BSR020200	dddac_hs_v1_2	Household Head	Male	0	Pastoralist	pastoralist	0	Wakabhare	35	Wakabhare	Wakabhare	Khaqal	52	2	4	52	52	pastoral	1	dddac_hs_v1_2		SA180				Negative	0			-1.49876	40.6206	55.6	3.08	Male	Pastoralist	8	6	14	1		0.428571		Ijara	3	1
AVAQ78531	2014-02-01	Human	0	BSR020615	dddac_hs_v2_250	Daughter	Female	1				Waradagoga	36	Waradegoga	Waradagoga		6	0	1	45		pastoral	1	dddac_hs_v2_250		SA180				Positive	1			-1.49876	40.6206	55.6	3.08	Male	Pastoralist	8	6	14	1		0.428571		Ijara	3	1
AVAQ78551	2014-02-01	Human	0	BSR020611	dddac_hs_v2_253	Daughter	Female	1				Waradagoga	36	Waradegoga	Waradagoga		6	0	1	42		pastoral	1	dddac_hs_v2_253		SA180				Negative	0			-1.49876	40.6206	55.6	3.08	Male	Pastoralist	8	6	14	1		0.428571		Ijara	3	1
AVAQ78530	2014-02-01	Human	0	BSR020601	dddac_hs_v2_254	Son	Male	0				Waradagoga	36	Waradegoga	Waradagoga	Wardegoga	7	0	1	32	30	pastoral	1	dddac_hs_v2_254		SA181				Negative	0			-1.49875	40.6206	57.8	3.6	Male	Pastoralist	8	3	11	1		0.272727		Ijara	3	1
AVAQ78560	2014-02-01	Human	0	BSR020617	dddac_hs_v2_249	Daughter	Female	1				Waradagoga	36	Waradegoga	Waradagoga	Wardegoga	8	0	1	38	45	pastoral	1	dddac_hs_v2_249		SA181				Negative	0			-1.49875	40.6206	57.8	3.6	Male	Pastoralist	8	3	11	1		0.272727		Ijara	3	1
AVAQ78548	2014-02-01	Human	0	BSR020602	dddac_hs_v2_254	Daughter	Female	1				Waradagoga	36	Waradegoga	Waradagoga	Wardegoga	9	0	2	32	30	pastoral	1	dddac_hs_v2_254		SA181				Negative	0			-1.49875	40.6206	57.8	3.6	Male	Pastoralist	8	3	11	1		0.272727		Ijara	3	1
AVAQ78538	2014-02-01	Human	0	BSR020610	dddac_hs_v2_253	Daughter	Female	1				Waradagoga	36	Waradegoga	Waradagoga		9	0	2	42		pastoral	1	dddac_hs_v2_253		SA181				Negative	0			-1.49875	40.6206	57.8	3.6	Male	Pastoralist	8	3	11	1		0.272727		Ijara	3	1
AVAQ78541	2014-02-01	Human	0	BSR020604	dddac_hs_v2_251	Sister	Female	1				Waradagoga	36	Waradegoga	Waradagoga		17	0	2	32		pastoral	1	dddac_hs_v2_251		SA182				Negative	0			-1.49875	40.6206	57.3	3.4	Male	Pastoralist	4	3	7	0		0.428571		Ijara	3	1
AVAQ78542	2014-02-01	Human	0	BSR020603	dddac_hs_v2_251	Sister	Female	1				Waradagoga	36	Waradegoga	Waradagoga		19	1	3	32		pastoral	1	dddac_hs_v2_251		SA182				Negative	0			-1.49875	40.6206	57.3	3.4	Male	Pastoralist	4	3	7	0		0.428571		Ijara	3	1
AVAQ78508	2014-02-01	Human	0	BSR020605	dddac_hs_v2_254	Sister	Female	1				Waradagoga	36	Waradegoga	Waradagoga	Wardegoga	20	1	3	32	30	pastoral	1	dddac_hs_v2_254		SA182				Negative	0			-1.49875	40.6206	57.3	3.4	Male	Pastoralist	4	3	7	0		0.428571		Ijara	3	1
AVAQ78556	2014-02-01	Human	0	BSR020621	dddac_hs_v2_251	Wife	Female	1				Waradagoga	36	Waradegoga	Waradagoga		21	1	3	32		pastoral	1	dddac_hs_v2_251		SA182				Negative	0			-1.49875	40.6206	57.3	3.4	Male	Pastoralist	4	3	7	0		0.428571		Ijara	3	1
AVAQ78574	2014-02-01	Human	0	BSR020609	dddac_hs_v2_254	Wife	Female	1				Waradagoga	36	Waradegoga	Waradagoga	Wardegoga	24	1	3	32	30	pastoral	1	dddac_hs_v2_254		SA183				Negative	0			-1.49876	40.6206	61	3	Male	Pastoralist	8	9	17	1		0.529412		Ijara	3	1
AVAQ78536	2014-02-01	Human	0	BSR020620	dddac_hs_v2_248	Wife	Female	1				Waradagoga	36	Waradegoga	Waradagoga	Wardegoga	26	1	3	43	29	pastoral	1	dddac_hs_v2_248		SA183				Negative	0			-1.49876	40.6206	61	3	Male	Pastoralist	8	9	17	1		0.529412		Ijara	3	1
AVAQ78559	2014-02-01	Human	0	BSR020616	dddac_hs_v2_250	Wife	Female	1				Waradagoga	36	Waradegoga	Waradagoga		30	1	3	45		pastoral	1	dddac_hs_v2_250		SA183				Positive	1			-1.49876	40.6206	61	3	Male	Pastoralist	8	9	17	1		0.529412		Ijara	3	1
AVAQ78545	2014-02-01	Human	0	BSR020600	dddac_hs_v2_254	Household Head	Male	0	Pastoralist	pastoralist	0	Waradagoga	36	Waradegoga	Waradagoga	Wardegoga	32	1	4	32	30	pastoral	1	dddac_hs_v2_254		SA183				Positive	1			-1.49876	40.6206	61	3	Male	Pastoralist	8	9	17	1		0.529412		Ijara	3	1
AVAQ78511	2014-02-01	Human	0	BSR020613	dddac_hs_v2_252	Wife	Female	1				Waradagoga	36	Waradegoga	Waradagoga	Waradegoga	32	1	4	40	29	pastoral	1	dddac_hs_v2_252		SA184				Negative	0			-1.49878	40.6206	62.2	2.92	Female	Pastoralist	8	9	17	1		0.529412		Ijara	3	1
AVAQ78522	2014-02-01	Human	0	BSR020622	dddac_hs_v2_249	Wife	Female	1				Waradagoga	36	Waradegoga	Waradagoga	Wardegoga	32	1	4	38	45	pastoral	1	dddac_hs_v2_249		SA184				Positive	1			-1.49878	40.6206	62.2	2.92	Female	Pastoralist	8	9	17	1		0.529412		Ijara	3	1
AVAQ78547	2014-02-01	Human	0	BSR020619	dddac_hs_v2_251	Household Head	Male	0	Pastoralist	pastoralist	0	Waradagoga	36	Waradegoga	Waradagoga		32	1	4	32		pastoral	1	dddac_hs_v2_251		SA184				Negative	0			-1.49878	40.6206	62.2	2.92	Female	Pastoralist	8	9	17	1		0.529412		Ijara	3	1
AVAQ78513	2014-02-01	Human	0	BSR020612	dddac_hs_v2_253	Wife	Female	1				Waradagoga	36	Waradegoga	Waradagoga		32	1	4	42		pastoral	1	dddac_hs_v2_253		SA184				Negative	0			-1.49878	40.6206	62.2	2.92	Female	Pastoralist	8	9	17	1		0.529412		Ijara	3	1
AVAQ78573	2014-02-01	Human	0	BSR020614	dddac_hs_v2_247	Wife	Female	1				Waradagoga	36	Waradegoga	Waradagoga	Waradegoga	38	1	4	60	29	pastoral	1	dddac_hs_v2_247		SA185				Negative	0			-1.49876	40.6206	62.1	3.04	Female	0ne	5	4	9	0		0.444444		Ijara	3	1
AVAQ78509	2014-02-01	Human	0	BSR020618	dddac_hs_v2_248	Household Head	Male	0	Pastoralist	pastoralist	0	Waradagoga	36	Waradegoga	Waradagoga	Wardegoga	43	2	4	43	29	pastoral	1	dddac_hs_v2_248		SA185				Positive	1			-1.49876	40.6206	62.1	3.04	Female	0ne	5	4	9	0		0.444444		Ijara	3	1
AVAQ78527	2014-02-01	Human	0	BSR020607	dddac_hs_v2_252	Sister	Female	1				Waradagoga	36	Waradegoga	Waradagoga	Waradegoga	50	2	4	40	29	pastoral	1	dddac_hs_v2_252		SA186				Negative	0			-1.49876	40.6205	62.8	4.56	Female	Pastoralist	8	9	17	1		0.529412		Ijara	3	1
AVAQ78552	2014-02-01	Human	0	BSR020624	dddac_hs_v2_247	Household Head	Male	0	Pastoralist	pastoralist	0	Waradagoga	36	Waradegoga	Waradagoga	Waradegoga	60	2	4	60	29	pastoral	1	dddac_hs_v2_247		SA186				Negative	0			-1.49876	40.6205	62.8	4.56	Female	Pastoralist	8	9	17	1		0.529412		Ijara	3	1
AVAQ78566	2014-02-01	Human	0	BSR020606	dddac_hs_v2_253	Mother	Female	1				Waradagoga	36	Waradegoga	Waradagoga		60	2	4	42		pastoral	1	dddac_hs_v2_253		SA186				Negative	0			-1.49876	40.6205	62.8	4.56	Female	Pastoralist	8	9	17	1		0.529412		Ijara	3	1
AVAQ78512	2014-02-01	Human	0	BSR020608	dddac_hs_v2_252	Mother	Female	1				Waradagoga	36	Waradegoga	Waradagoga	Waradegoga	70	2	4	40	29	pastoral	1	dddac_hs_v2_252		SA187				Negative	0			-1.49876	40.6205	63.6	3.4	Male	Pastoralist	3	4	7	0		0.571429		Ijara	3	1
AVAQ86807	2013-12-13	Human	0	BSR018033	dddac_hs_v2_31	Son	Male	0	Student	student	2	Chifiri	37	Chifiri Manyatta	Chifiri	Chifir manyata	5	0	1	33	27	pastoral	1	dddac_hs_v2_31		SA187				Negative	0			-1.49876	40.6205	63.6	3.4	Male	Pastoralist	3	4	7	0		0.571429		Ijara	3	1
AVAQ86649	2013-12-13	Human	0	BSR018275	dddac_hs_v2_28	Brother	Male	0				Chifiri	37	Chifiri Manyatta	Chifiri	Chifir manyata	6	0	1	56	45	pastoral	1	dddac_hs_v2_28		SA188				Negative	0			-1.49722	40.6257	61.9	3.2	Female	Pastoralist	8	6	14	1		0.428571		Ijara	3	1
AVAQ86651	2013-12-13	Human	0	BSR018276	dddac_hs_v2_32	Daughter	Female	1	Student	student	2	Chifiri	37	Chifiri Manyatta	Chifiri	Chefiri	8	0	1	57	32	pastoral	1	dddac_hs_v2_32		SA188				Negative	0			-1.49722	40.6257	61.9	3.2	Female	Pastoralist	8	6	14	1		0.428571		Ijara	3	1
AVAQ86611	2013-12-13	Human	0	BSR018110	dddac_hs_v2_33	Son	Male	0	Student	student	2	Chifiri	37	Chifiri Manyatta	Chifiri	Chefiri	10	0	2	45	30	pastoral	1	dddac_hs_v2_33		SA188				Negative	0			-1.49722	40.6257	61.9	3.2	Female	Pastoralist	8	6	14	1		0.428571		Ijara	3	1
AVAQ86632	2013-12-13	Human	0	BSR018118	dddac_hs_v2_31	Daughter	Female	1	Student	student	2	Chifiri	37	Chifiri Manyatta	Chifiri	Chifir manyata	11	0	2	33	27	pastoral	1	dddac_hs_v2_31		SA189				Negative	0			-1.49722	40.6258	62	3.28	Male	Pastoralist	3	2	5	0		0.4		Ijara	3	1
AVAQ86652	2013-12-13	Human	0	BSR018087	dddac_hs_v2_32	Daughter	Female	1	Student	student	2	Chifiri	37	Chifiri Manyatta	Chifiri	Chefiri	12	0	2	57	32	pastoral	1	dddac_hs_v2_32		SA189				Negative	0			-1.49722	40.6258	62	3.28	Male	Pastoralist	3	2	5	0		0.4		Ijara	3	1
AVAQ86951	2013-12-13	Human	0	BSR018144	dddac_hs_v2_32	Niece	Female	1	Student	student	2	Chifiri	37	Chifiri Manyatta	Chifiri	Chefiri	12	0	2	57	32	pastoral	1	dddac_hs_v2_32		SA190				Negative	0			-1.49722	40.6258	60.4	3.2	Male	Pastoralist	5	4	9	0		0.444444		Ijara	3	1
AVAQ86637	2013-12-13	Human	0	BSR018018	dddac_hs_v2_33	Brother	Male	0	Student	student	2	Chifiri	37	Chifiri Manyatta	Chifiri	Chefiri	16	0	2	45	30	pastoral	1	dddac_hs_v2_33		SA190				Negative	0			-1.49722	40.6258	60.4	3.2	Male	Pastoralist	5	4	9	0		0.444444		Ijara	3	1
AVAQ86810	2013-12-13	Human	0	BSR018030	dddac_hs_v2_33	Wife	Female	1				Chifiri	37	Chifiri Manyatta	Chifiri	Chefiri	16	0	2	45	30	pastoral	1	dddac_hs_v2_33		SA190				Negative	0			-1.49722	40.6258	60.4	3.2	Male	Pastoralist	5	4	9	0		0.444444		Ijara	3	1
AVAQ86800	2013-12-13	Human	0	BSR018119	dddac_hs_v2_30	Wife	Female	1	Pastoralist	pastoralist	0	Chifiri	37	Chifiri Manyatta	Chifiri	Chifir manyata	21	1	3	43	43	pastoral	1	dddac_hs_v2_30		SA191				Positive	1			-1.49744	40.6331	62	3.4	Male	Pastoralist	7	9	16	1		0.5625		Ijara	3	1
AVAQ86645	2013-12-13	Human	0	BSR018121	dddac_hs_v2_29	Son	Male	0	Herdsman	pastoralist	0	Chifiri	37	Chifiri Manyatta	Chifiri	Chifir manyata	25	1	3	40	38	pastoral	1	dddac_hs_v2_29		SA191				Negative	0			-1.49744	40.6331	62	3.4	Male	Pastoralist	7	9	16	1		0.5625		Ijara	3	1
AVAQ86693	2013-12-13	Human	0	BSR018142	dddac_hs_v2_31	Sister	Female	1	Pastoralist	pastoralist	0	Chifiri	37	Chifiri Manyatta	Chifiri	Chifir manyata	25	1	3	33	27	pastoral	1	dddac_hs_v2_31		SA191				Negative	0			-1.49744	40.6331	62	3.4	Male	Pastoralist	7	9	16	1		0.5625		Ijara	3	1
AVAQ86939	2013-12-13	Human	0	BSR018117	dddac_hs_v2_30	Wife	Female	1	Pastoralist	pastoralist	0	Chifiri	37	Chifiri Manyatta	Chifiri	Chifir manyata	25	1	3	43	43	pastoral	1	dddac_hs_v2_30		SA191				Negative	0			-1.49744	40.6331	62	3.4	Male	Pastoralist	7	9	16	1		0.5625		Ijara	3	1
AVAQ86740	2013-12-13	Human	0	BSR017982	dddac_hs_v2_31	Wife	Female	1	Pastoralist	pastoralist	0	Chifiri	37	Chifiri Manyatta	Chifiri	Chifir manyata	27	1	3	33	27	pastoral	1	dddac_hs_v2_31		SA192				Negative	0			-1.49742	40.6331	61.5	3.4	Male	Pastoralist	5	3	8	0		0.375		Ijara	3	1
AVAQ86852	2013-12-13	Human	0	BSR018034	dddac_hs_v2_31	Wife	Female	1	Pastoralist	pastoralist	0	Chifiri	37	Chifiri Manyatta	Chifiri	Chifir manyata	29	1	3	33	27	pastoral	1	dddac_hs_v2_31		SA192				Negative	0			-1.49742	40.6331	61.5	3.4	Male	Pastoralist	5	3	8	0		0.375		Ijara	3	1
AVAQ86750	2013-12-13	Human	0	BSR018124	dddac_hs_v2_29	Wife	Female	1				Chifiri	37	Chifiri Manyatta	Chifiri	Chifir manyata	30	1	3	40	38	pastoral	1	dddac_hs_v2_29		SA192				Negative	0			-1.49742	40.6331	61.5	3.4	Male	Pastoralist	5	3	8	0		0.375		Ijara	3	1
AVAQ86643	2013-12-13	Human	0	BSR018009	dddac_hs_v2_33	Wife	Female	1	Pastoralist	pastoralist	0	Chifiri	37	Chifiri Manyatta	Chifiri	Chefiri	30	1	3	45	30	pastoral	1	dddac_hs_v2_33		SA192				Negative	0			-1.49742	40.6331	61.5	3.4	Male	Pastoralist	5	3	8	0		0.375		Ijara	3	1
AVAQ86634	2013-12-13	Human	0	BSR017979	dddac_hs_v2_32	Sister In Law	Female	1	Pastoralist	pastoralist	0	Chifiri	37	Chifiri Manyatta	Chifiri	Chefiri	30	1	3	57	32	pastoral	1	dddac_hs_v2_32		SA193				Negative	0			-1.49741	40.6331	61.3	3.48	Female	Pastoralist	2	1	3	0		0.333333		Ijara	3	1
AVAQ86947	2013-12-13	Human	0	BSR018277	dddac_hs_v2_32	Wife	Female	1	Pastoralist	pastoralist	0	Chifiri	37	Chifiri Manyatta	Chifiri	Chefiri	32	1	4	57	32	pastoral	1	dddac_hs_v2_32		SA194				Negative	0			-1.49741	40.6331	61.1	3.72	Male	Pastoralist	5	7	12	1		0.583333		Ijara	3	1
AVAQ86623	2013-12-13	Human	0	BSR018031	dddac_hs_v2_30	Wife	Female	1	Pastoralist	pastoralist	0	Chifiri	37	Chifiri Manyatta	Chifiri	Chifir manyata	37	1	4	43	43	pastoral	1	dddac_hs_v2_30		SA194				Negative	0			-1.49741	40.6331	61.1	3.72	Male	Pastoralist	5	7	12	1		0.583333		Ijara	3	1
AVAQ86627	2013-12-13	Human	0	BSR018123	dddac_hs_v2_29	Wife	Female	1				Chifiri	37	Chifiri Manyatta	Chifiri	Chifir manyata	38	1	4	40	38	pastoral	1	dddac_hs_v2_29		SA194				Negative	0			-1.49741	40.6331	61.1	3.72	Male	Pastoralist	5	7	12	1		0.583333		Ijara	3	1
AVAQ86925	2013-12-13	Human	0	BSR018120	dddac_hs_v2_29	Son	Male	0	Community animal health worker	other	3	Chifiri	37	Chifiri Manyatta	Chifiri	Chifir manyata	39	1	4	40	38	pastoral	1	dddac_hs_v2_29		SA195				Negative	0			-1.49741	40.6331	60.6	3.28	Male	Pastoralist	8	3	11	1		0.272727		Ijara	3	1
AVAQ86608	2013-12-13	Human	0	BSR018122	dddac_hs_v2_28	Mother	Female	1	Pastoralist	pastoralist	0	Chifiri	37	Chifiri Manyatta	Chifiri	Chifir manyata	40	1	4	56	45	pastoral	1	dddac_hs_v2_28		SA195				Negative	0			-1.49741	40.6331	60.6	3.28	Male	Pastoralist	8	3	11	1		0.272727		Ijara	3	1
AVAQ86667	2013-12-13	Human	0	BSR018116	dddac_hs_v2_30	Household Head	Male	0	Pastoralist	pastoralist	0	Chifiri	37	Chifiri Manyatta	Chifiri	Chifir manyata	43	2	4	43	43	pastoral	1	dddac_hs_v2_30		SA196				Negative	0			-1.4974	40.6331	60.2	3.4	Male	Pastoralist	0	0	0	0				Ijara	3	1
AVAQ86647	2013-12-13	Human	0	BSR018035	dddac_hs_v2_29	Mother	Female	1				Chifiri	37	Chifiri Manyatta	Chifiri	Chifir manyata	70	2	4	40	38	pastoral	1	dddac_hs_v2_29		SA196				Negative	0			-1.4974	40.6331	60.2	3.4	Male	Pastoralist	0	0	0	0				Ijara	3	1
AVAQ86631	2013-12-13	Human	0	BSR018112	dddac_hs_v2_33	Mother	Female	1	Pastoralist	pastoralist	0	Chifiri	37	Chifiri Manyatta	Chifiri	Chefiri	70	2	4	45	30	pastoral	1	dddac_hs_v2_33		SA197				Negative	0			-1.4974	40.6331	59.9	4.56	Male	Pastoralist	5	4	9	0		0.444444		Ijara	3	1
AVAQ75114	2014-01-31	Human	0	BSR020106	dddac_hs_v2_230	Daughter	Female	1				Dayate	38	Dayate	Dayate	Dayate	5	0	1	53	52	riverine	2	dddac_hs_v2_230		SA197				Positive	1			-1.4974	40.6331	59.9	4.56	Male	Pastoralist	5	4	9	0		0.444444		Ijara	3	1
AVAQ75097	2014-01-31	Human	0	BSR018345	dddac_hs_v2_227	Son	Male	0				Dayate	38	Dayate	Dayate	Dayate	5	0	1	62	62	riverine	2	dddac_hs_v2_227		SA197				Negative	0			-1.4974	40.6331	59.9	4.56	Male	Pastoralist	5	4	9	0		0.444444		Ijara	3	1
AVAQ75113	2014-01-31	Human	0	BSR018362	dddac_hs_v2_228	Daughter	Female	1	Pastoralist	pastoralist	0	Dayate	38	Dayate	Dayate	Dayate	6	0	1	49	49	riverine	2	dddac_hs_v2_228		WA031				Negative	0	6	1	-1.58269	40.5393	56	3.48	Male	Pastoralist	6	5	11	1	5	0.454545	rvf_cs_v14_140	Ijara	3	1
AVAQ75071	2014-01-31	Human	0	BSR018752	dddac_hs_v2_230	Son	Male	0				Dayate	38	Dayate	Dayate	Dayate	7	0	1	53	52	riverine	2	dddac_hs_v2_230		WA031				Negative	0	6	1	-1.58269	40.5393	56	3.48	Male	Pastoralist	6	5	11	1	5	0.454545	rvf_cs_v14_140	Ijara	3	1
AVAQ75602	2014-01-31	Human	0	BSR018731	dddac_hs_v2_231	Daughter	Female	1	Student	student	2	Dayate	38	Dayate	Dayate	Dayate	10	0	2	60	61	riverine	2	dddac_hs_v2_231		WA033				Negative	0	6	1	-1.57923	40.5415	58.1	3.4	Male	Pastoralist	3	3	6	0	7	0.5	rvf_cs_v14_142	Ijara	3	1
AVAQ75078	2014-01-31	Human	0	BSR018730	dddac_hs_v2_229	Daughter	Female	1				Dayate	38	Dayate	Dayate	Dayate village	10	0	2	55	53	riverine	2	dddac_hs_v2_229		WA033				Positive	1	6	1	-1.57923	40.5415	58.1	3.4	Male	Pastoralist	3	3	6	0	7	0.5	rvf_cs_v14_142	Ijara	3	1
AVAQ75092	2014-01-31	Human	0	BSR018363	dddac_hs_v2_228	Daughter	Female	1				Dayate	38	Dayate	Dayate	Dayate	11	0	2	49	49	riverine	2	dddac_hs_v2_228		WA033				Negative	0	6	1	-1.57923	40.5415	58.1	3.4	Male	Pastoralist	3	3	6	0	7	0.5	rvf_cs_v14_142	Ijara	3	1
AVAQ75073	2014-01-31	Human	0	BSR018742	dddac_hs_v2_232	Daughter	Female	1				Dayate	38	Dayate	Dayate	Dayate village	12	0	2	60	58	riverine	2	dddac_hs_v2_232		WA033				Negative	0	6	1	-1.57923	40.5415	58.1	3.4	Male	Pastoralist	3	3	6	0	7	0.5	rvf_cs_v14_142	Ijara	3	1
AVAQ75107	2014-01-31	Human	0	BSR018361	dddac_hs_v2_228	Son	Male	0	Herdsman	pastoralist	0	Dayate	38	Dayate	Dayate	Dayate	14	0	2	49	49	riverine	2	dddac_hs_v2_228		WA033				Negative	0	6	1	-1.57923	40.5415	58.1	3.4	Male	Pastoralist	3	3	6	0	7	0.5	rvf_cs_v14_142	Ijara	3	1
AVAQ75076	2014-01-31	Human	0	BSR018753	dddac_hs_v2_233	Daughter	Female	1				Dayate	38	Dayate	Dayate	Dayate	15	0	2	40	18	riverine	2	dddac_hs_v2_233		WA034				Negative	0	6	1	-1.58172	40.5399	18.4	3.32	Male	Pastoralist	9	8	17	1	7	0.470588	rvf_cs_v14_147	Ijara	3	1
AVAQ75671	2014-01-31	Human	0	BSR018750	dddac_hs_v2_229	Son	Male	0	Herdsman	pastoralist	0	Dayate	38	Dayate	Dayate	Dayate village	18	1	2	55	53	riverine	2	dddac_hs_v2_229		WA034				Positive	1	6	1	-1.58172	40.5399	18.4	3.32	Male	Pastoralist	9	8	17	1	7	0.470588	rvf_cs_v14_147	Ijara	3	1
AVAQ75686	2014-01-31	Human	0	BSR018732	dddac_hs_v2_230	Daughter	Female	1				Dayate	38	Dayate	Dayate	Dayate	18	1	2	53	52	riverine	2	dddac_hs_v2_230		WA036				Negative	0	6	1	-1.58147	40.5399	56.2	3.24	Male	Pastoralist	5	8	13	1	5	0.615385	rvf_cs_v14_148	Ijara	3	1
AVAQ75091	2014-01-31	Human	0	BSR018733	dddac_hs_v2_233	Son	Male	0	Pastoralist	pastoralist	0	Dayate	38	Dayate	Dayate	Dayate	28	1	3	40	18	riverine	2	dddac_hs_v2_233		WA036				Positive	1	6	1	-1.58147	40.5399	56.2	3.24	Male	Pastoralist	5	8	13	1	5	0.615385	rvf_cs_v14_148	Ijara	3	1
AVAQ75612	2014-01-31	Human	0	BSR018764	dddac_hs_v2_233	Daughter	Female	1	Pastoralist	pastoralist	0	Dayate	38	Dayate	Dayate	Dayate	30	1	3	40	18	riverine	2	dddac_hs_v2_233		WA036				Negative	0	6	1	-1.58147	40.5399	56.2	3.24	Male	Pastoralist	5	8	13	1	5	0.615385	rvf_cs_v14_148	Ijara	3	1
AVAQ75080	2014-01-31	Human	0	BSR018741	dddac_hs_v2_231	Wife	Female	1	Pastoralist	pastoralist	0	Dayate	38	Dayate	Dayate	Dayate	40	1	4	60	61	riverine	2	dddac_hs_v2_231		WA042				Negative	0	5	1	-1.58309	40.5368	55.2	3.12	Male	Pastoralist	6	5	11	1	10	0.454545	rvf_cs_v14_136	Ijara	3	1
AVAQ75609	2014-01-31	Human	0	BSR018761	dddac_hs_v2_229	Wife	Female	1	Pastoralist	pastoralist	0	Dayate	38	Dayate	Dayate	Dayate village	40	1	4	55	53	riverine	2	dddac_hs_v2_229		WA042				Negative	0	5	1	-1.58309	40.5368	55.2	3.12	Male	Pastoralist	6	5	11	1	10	0.454545	rvf_cs_v14_136	Ijara	3	1
AVAQ75681	2014-01-31	Human	0	BSR018360	dddac_hs_v2_228	Household Head	Male	0	Pastoralist	pastoralist	0	Dayate	38	Dayate	Dayate	Dayate	49	2	4	49	49	riverine	2	dddac_hs_v2_228		WA170				Positive	1			-1.58513	40.5365	52	3.76	Male	Pastoralist	6	5	11	1		0.454545		Ijara	3	1
AVAQ75597	2014-01-31	Human	0	BSR020100	dddac_hs_v2_229	Wife	Female	1	Pastoralist	pastoralist	0	Dayate	38	Dayate	Dayate	Dayate village	50	2	4	55	53	riverine	2	dddac_hs_v2_229		WA170				Negative	0			-1.58513	40.5365	52	3.76	Male	Pastoralist	6	5	11	1		0.454545		Ijara	3	1
AVAQ75663	2014-01-31	Human	0	BSR018356	dddac_hs_v2_227	Wife	Female	1	Pastoralist	pastoralist	0	Dayate	38	Dayate	Dayate	Dayate	52	2	4	62	62	riverine	2	dddac_hs_v2_227		WA171				Negative	0			-1.58513	40.5365	51.2	3.2	Male	Pastoralist	3	3	6	0		0.5		Ijara	3	1
AVAQ75594	2014-01-31	Human	0	BSR020116	dddac_hs_v2_230	Household Head	Male	0	Pastoralist	pastoralist	0	Dayate	38	Dayate	Dayate	Dayate	53	2	4	53	52	riverine	2	dddac_hs_v2_230		WA171				Negative	0			-1.58513	40.5365	51.2	3.2	Male	Pastoralist	3	3	6	0		0.5		Ijara	3	1
AVAQ75595	2014-01-31	Human	0	BSR018770	dddac_hs_v2_233	Wife	Female	1	Pastoralist	pastoralist	0	Dayate	38	Dayate	Dayate	Dayate	53	2	4	40	18	riverine	2	dddac_hs_v2_233		WA171				Negative	0			-1.58513	40.5365	51.2	3.2	Male	Pastoralist	3	3	6	0		0.5		Ijara	3	1
AVAQ75106	2014-01-31	Human	0	BSR018740	dddac_hs_v2_229	Household Head	Male	0	Pastoralist	pastoralist	0	Dayate	38	Dayate	Dayate	Dayate village	55	2	4	55	53	riverine	2	dddac_hs_v2_229		WA171				Negative	0			-1.58513	40.5365	51.2	3.2	Male	Pastoralist	3	3	6	0		0.5		Ijara	3	1
AVAQ75101	2014-01-31	Human	0	BSR020101	dddac_hs_v2_233	Brother	Male	0	Pastoralist	pastoralist	0	Dayate	38	Dayate	Dayate	Dayate	56	2	4	40	18	riverine	2	dddac_hs_v2_233		WA172				Negative	0			-1.5792	40.5415	61.7	3.48	Male	Pastoralist	6	7	13	1		0.538462		Ijara	3	1
AVAQ75098	2014-01-31	Human	0	BSR018350	dddac_hs_v2_227	Household Head	Male	0	Pastoralist	pastoralist	0	Dayate	38	Dayate	Dayate	Dayate	62	2	4	62	62	riverine	2	dddac_hs_v2_227		WA172				Negative	0			-1.5792	40.5415	61.7	3.48	Male	Pastoralist	6	7	13	1		0.538462		Ijara	3	1
AVAQ75611	2014-01-31	Human	0	BSR018751	dddac_hs_v2_231	Mother	Female	1	Pastoralist	pastoralist	0	Dayate	38	Dayate	Dayate	Dayate	70	2	4	60	61	riverine	2	dddac_hs_v2_231		WA172				Negative	0			-1.5792	40.5415	61.7	3.48	Male	Pastoralist	6	7	13	1		0.538462		Ijara	3	1
AVAQ75600	2014-01-31	Human	0	BSR018364	dddac_hs_v2_227	Mother	Female	1	Pastoralist	pastoralist	0	Dayate	38	Dayate	Dayate	Dayate	81	2	4	62	62	riverine	2	dddac_hs_v2_227		WA172				Negative	0			-1.5792	40.5415	61.7	3.48	Male	Pastoralist	6	7	13	1		0.538462		Ijara	3	1
[truncated: 17 more columns]
